# Supplementary material for: Genome-wide identification and characterization of cation-proton antiporter (CPA) gene family in rice (Oryza sativa L.) and their expression profiles in response to phytohormones
Source: PLoS One. 2025 Jan 24;20(1):e0317008. doi: 10.1371/journal.pone.0317008 (PMC11761165; doi:10.1371/journal.pone.0317008)
Supplement: S1 Data — (TXT) [file pone.0317008.s001.txt]

>AtKEA1
MEYASTFQRPILFHGGDGASYCFPNRLISPKGISITSGDSKVHSCFRLRRNVAQSGTLNLMNACFSGRFYSGHLHSTKSILGNGHQAKRIPFGFRLRCQGHESLGNADSNDHRIGESSESSDETEATDLKDARVENDTDSLEELKELLHKAIKELEVARLNSTMFEEKAQRISERAIALKDEAATAWLDVNKTLDVIRDTVYEEALAKEAVQTATMALSLAEARLQVIVESLEAGAGNDIPHVSEETEETIDVNDKEEALLAAKDDIKECQVNLDNCESQLSALLSKKDELQKEVDKLNEFAETIQISSLKAEEDVTNIMKLAEQAVAFELEATQRVNDAEIALQRAEKSLSISQTPEETQGQLSDEETSQEDAMVLSGNVEDVTHQVEKESPKDGDLPVVQITAELVPDIVGQRNKKLTQPYESSDHENGKPSVESSKVVEADSEKPKINVQTKKQETQKDLPKEGSSLNSPKASFNKSSRFFSASFFSSNPDGTATVFGSLVGSVKQQWPKLVLGLALLGAGLTLYSNGVGGNNQLLQQPDVTSTSTEDVSSSTKPLIRQVQKLPKRIKKLLEMIPHQEVNEEEASLFDFLWLLLASVIFVPLFQKIPGGSPVLGYLAAGILIGPYGLSIIRNVHGTRAIAEFGVVFLLFNIGLELSVERLSSMKKYVFGLGSAQVLVTAAVVGLLAHYVAGQAGPAAIVIGNGLALSSTAVVLQVLQERGESTSRHGRASFSVLLFQDLAVVVLLILIPLISPNSSKGGIGFQAIAEALGLAAVKAAVAITAIIAGGRLLLRPIYKQIAENRNAEIFSANTLLVILGTSLLTARAGLSMALGAFLAGLLLAETEFSLQVESDIAPYRGLLLGLFFMTVGMSIDPKLLLSNFPVIVGTLGLLIVGKTMLVVIMGKLFGISIISAIRVGLLLAPGGEFAFVAFGEAVNQGIMSPQLSSLLFLVVGISMAITPWLAAGGQLIASRFELHDVRSLLPVESETDDLQGHIIICGFGRVGQIIAQLLSERLIPFVALDVSSDRVTIGRSLDLPVYFGDAGSKEVLHKIGAGRACAAVVALDAPGANYRCVWALSKFYPNVKTFVRAHDVVHGLNLEKAGATAVVPETLEPSLQLAAAVLAQAKLPTSEIANTINEFRTRHLSELTELCEASGSSLGYGYSRTSKPKPQPSDASGDNQIIEGGTVVI
>AtKEA2
MDFASSVQRQSMFHGGADFASYCLPNRMISAKLCPKGLGGTRFWDPMIDSKVRSAIRSKRNVSYRSSLTLNADFNGRFYGHLLPAKPQNVPLGFRLLCQSSDSVGDLVGNDRNLEFAEGSDDREVTFSKEEKDTREQDSAPSLEELRDLLNKATKELEVASLNSTMFEEKAQRISEVAIALKDEAASAWNDVNQTLNVVQEAVDEESVAKEAVQKATMALSLAEARLQVALESLEAEGYNTSEESEVRDGVKDKEEALLSAKADIKECQENLASCEEQLRRLQVKKDELQKEVDRLNEAAERAQISALKAEEDVANIMVLAEQAVAFELEATQRVNDAEIALQRAEKTLFGSQTQETTQGKVLDGKNTIVGEDEVLSEIVDVSHQAERDLVVVGVSSDVGTQSYESDNENGKPTADFAKEAEGEAEKSKNVVLTKKQEVQKDLPRESSSHNGTKTSLKKSSRFFPASFFSSNGDGTATVFESLVESAKQQWPKLILGFTLLGAGVAIYSNGVGRNNQLPQQPNIVSTSAEDVSSSTKPLIRQMQKLPKRIKKLLEMFPQQEVNEEEASLLDVLWLLLASVIFVPLFQKIPGGSPVLGYLAAGILIGPYGLSIIRNVHGTKAIAEFGVVFLLFNIGLELSVERLSSMKKYVFGLGSAQVLVTAAVIGLITHYVAGQAGPAAIVIGNGLALSSTAVVLQVLQERGESTSRHGRATFSVLLFQDLAVVVLLILIPLISPNSSKGGIGFQAIAEALGLAAIKAAVAITGIIAGGRLFYNALIFWYTQLLRPIYKQIAENRNAEIFSANTLLVILGTSLLTARAGLSMALGAFLAGLLLAETEFSLQVESDIAPYRGLLLGLFFMTVGMSIDPKLLLANFPLIMGTLGLLLVGKTILVVIIGKLFGISIISAVRVGLLLAPGGEFAFVAFGEAVNQGIMTPQLSSLLFLVVGISMALTPWLAAGGQLIASRFELQDVRSLLPVESETDDLQGHIIICGFGRIGQIIAQLLSERLIPFVALDVSSDRVAIGRSLDLPVYFGDAGSREVLHKIGADRACAAAIALDTPGANYRCVWALSKYFPNVKTFVRAHDVDHGLNLEKAGATAVVPETLEPSLQLAAAVLAQAKLPTSEIATTINEFRSRHLSELAELCEASGSSLGYGFSRSTSKPKPPSPSETSDDNQIIEGTLAI
>AtKEA3
MAISTMLGSISCCPSPKGYEMVKQHSVRLKHCVFTVKSSVPVYSEGVNDGIKLHSFGNLVKKKVFLDTSKRFYFQGRWSESSGRRVETYAGVDVASAVDVINDLGFDTLTFLMVTVIIVPAFRILKASPILGFFFAGVVLNQFGLIRNLTDVKVLSEWGILFLLFEMGLELSLARLKALAKFAFGMGLTQVLLCTAAFTAFELPPNGAIGTKILEFLFHSRPDLVNIRSIDEAVVIGAALSLSSSAFVLQLLAEKGELPTRFGSATLGILLLQDIAVVPLLVILPVLESQDIGGESIWPMLAKESAKALGGLGILSLGGKFFLRRIFEVVAETRSSEAFVALCLLTVAGTSLVTQWLGFSDTLGAFLAGALLAETNFRTQIEADIRPFRGLLLGLFFVTTGTSIDMEVLFREWPNVLSLLGGLIVIKTLIITAIGPRVGLTIQESVRVGFLLSQGGEFAFVVFSLANRLGVLPNELNKLLIIVVVLSMALTPYLNQLGRKAADFLDERLDPGEKIGEDVNFDVSESIVIIGFGQMGQVLANFLSTPLVSDSDLVGWPYIGFDLNPAVVKESRKLGFPILYGDGSRPSVLQSAGVSSPKAIMIMYKGKKRTTEAVQRLRLAFPGSPIYARAQDLPHLLELKKAGATDAILENAETSLQLGSKLLTGFGVMSDDVSFLSKVFRDSMEIQAQEEITASETNAGLKPMQMKASDINVVSAATQKQVQLMKPMQMKASDSNSDSAAEILQETAGLSQPPEIDDSSVNIDNGFVGKADKAQD
>AtKEA4
MRRCKNNTDKFSVITMRLLTLLLICTFFFFFSFAYSAESDNETDSVVTREINGTVVESNATSAKPREDSFADMIDRALEKEFPDNDQNEVPDPGSFNNSVADQQAVLETVARVKPKKNETKTKEEKSFFNLDNENGVEDTPRLIDRKDNVFIMSNPKSKYPVLQLDLRLISDLVVVIVSATCGGIAFACAGQPVITGYLLAGSIIGPGGLSFVSEMVQVETVAQFGVIFLLFALGLEFSAAKLRVVRAVAIPGGLLQIFLFMCLSGITASLCGGKLTEGIFVGAFLSMSSTAVVLKFLMERNSISALHGQITVGTLILQDCAVGLLFALLPVLGGTSGVLQGVLSMAKSLAILIAFLGALFVLSRTWVPWFLKLMTSLSSQTNELYQLAAVAFCLLVAWCSDKLGLSLELGSFAAGVMISTTDLAQHTLEQVEPIRNFFAALFLASIGMLIHMHFLWNHVDILLAAVLLVIVIKTVVVAIVVKVFGYNNKTAVLVGMSLAQIGEFAFVLLSRASNLHLIESKLYLLLLGTTALSLVTTPLLFKLIPAVVHLGVLLRWFSPDSSTEIGFKGELYHSESAKRISLMIQGSLHDS
>AtKEA5
MARFAVIGLTFLLLLGTSLSARSDEETRERFYGNVVNSTAPGNGEGSIAKMFDRVLEKEFSENDSPEGSDGASFNSSVADQQAEIETVAKVTHEKGKRNDTQENNGTRPFQLQDVFSLENEDSDDMTLIDKKNNVFVMSNKKSKYPILQVDLRLISDLVVIIVFAAIGGIVFSCLGQPVIVGYLLAGSIIGPGGLKFISEMVQVETVAQFGVVFLLFALGLEFSMTKLKVVGPVAVLGGLLQIVLLMFLCGVTALLCGARLSEGIFVGAFLSMSSTAVVVKFLVERNSTSSLHGQVTIGILIFQDCVVGLLFALLPVLGGNSGLLQGIISMGKLLLILSIYLTVASLLTWSFVPRFLKLMIQLSSQTNELYQLAAVAFCLLSAWCSDKLGLSLELGSFVAGVMLSTTEFAQHTLEQVEPIRNLFAALFLSSIGMLINVHFLWNHVDILLASVILVIVIKTAIAAVVVKAFRYNMRISFHVGVLLAQIGEFAFVLLSRASNLHVIEGKMYLLLLGTTALSLVTTPLLFKLIPSAMNLGVLLRWFPSENSSPNESLQEKASLIEVHNRTK
>AtKEA6
MVEGRRRRRFSLSSQQLALLLLLLSFFLCFSVASPRAISDSDLLDETVANSSSSVASLNASSSSSLVKPKEGSFADIIDRALEKEFNESDQNEVADPGSFNNSVAGQQAVLETVARVKSTKKNETKEEKRFQLHDVFNLNNDNRAEDTPTLIDRKDNVFIISNSKSKYPVLQLDLRLISDLVVVIVSATCGGIAFACAGQPVITGYLLAGSIIGPGGLNFISEMVQVETVAQFGVVFLLFALGLEFSTAKLKVVRSVAVLGGLLQILLFMFLCGITVSLCGGKRSEGVFVGAFLSMSSTAVVLKFLMEKNSTNSLHGQVTIGILILQDCAVGLLFALLPVLEGNSGIVHGMLSIGKVVVLLLSFLAVLSILSRTCIPWLLKLMVSLSSQTNELYQLAAVAFCLLVAWCSDKLGLSLELGSFAAGVMISTTDLAEHTLEQIEPIRNLFAALFLASIGMLVNVHFLWTHVDILLASVILVIIIKTTIVTTVVKGFGYNNKTALLVGISLAQIGEFAFVLLSRASNLHLIEGKLYLLLLGTTALSLVTTPLVFKMIPAVVHLGILLKWFSPDSTIEKGEIVRSESGKQRMILMSRQSHSS
>AtNHX1
MLDSLVSKLPSLSTSDHASVVALNLFVALLCACIVLGHLLEENRWMNESITALLIGLGTGVTILLISKGKSSHLLVFSEDLFFIYLLPPIIFNAGFQVKKKQFFRNFVTIMLFGAVGTIISCTIISLGVTQFFKKLDIGTFDLGDYLAIGAIFAATDSVCTLQVLNQDETPLLYSLVFGEGVVNDATSVVVFNAIQSFDLTHLNHEAAFHLLGNFLYLFLLSTLLGAATGLISAYVIKKLYFGRHSTDREVALMMLMAYLSYMLAELFDLSGILTVFFCGIVMSHYTWHNVTESSRITTKHTFATLSFLAETFIFLYVGMDALDIDKWRSVSDTPGTSIAVSSILMGLVMVGRAAFVFPLSFLSNLAKKNQSEKINFNMQVVIWWSGLMRGAVSMALAYNKFTRAGHTDVRGNAIMITSTITVCLFSTVVFGMLTKPLISYLLPHQNATTSMLSDDNTPKSIHIPLLDQDSFIEPSGNHNVPRPDSIRGFLTRPTRTVHYYWRQFDDSFMRPVFGGRGFVPFVPGSPTERNPPDLSKA
>AtNHX2
MTMFASLTSKMLSVSTSDHASVVSLNLFVALLCACIVIGHLLEENRWMNESITALLIGLGTGVVILLISRGKNSHLLVFSEDLFFIYLLPPIIFNAGFQVKKKQFFRNFVTIMAFGAIGTVVSCTIISLGAIQFFKKLDIGTFDLGDFLAIGAIFAATDSVCTLQVLNQDETPLLYSLVFGEGVVNDATSVVLFNAIQSFDLTHLNHEAAFQFLGNFFYLFLLSTGLGVATGLISAYVIKKLYFGRHSTDREVALMMLMAYLSYMLAELFALSGILTVFFCGIVMSHYTWHNVTESSRITTKHAFATLSFLAETFIFLYVGMDALDIEKWRFVSDSPGTSVAVSSILMGLVMLGRAAFVFPLSFLSNLAKKHQSEKISIKQQVVIWWAGLMRGAVSMALAYNKFTRSGHTELRGNAIMITSTITVCLFSTMVFGMLTKPLIRYLMPHQKATTSTTSMLSDDSTPKSIHIPLLDGEQLDSFELPGSHQDVPRPNSLRGFLMRPTRTVHYYWRQFDDAFMRPVFGGRGFVPFVPGSPTERSSHDLSKP
>AtNHX3
MSIGLTEFVTNKLAAEHPQVIPISVFIAILCLCLVIGHLLEENRWVNESITAILVGAASGTVILLISKGKSSHILVFDEELFFIYLLPPIIFNAGFQVKKKKFFHNFLTIMSFGVIGVFISTVIISFGTWWLFPKLGFKGLSARDYLAIGTIFSSTDTVCTLQILHQDETPLLYSLVFGEGVVNDATSVVLFNAVQKIQFESLTGWTALQVFGNFLYLFSTSTLLGIGVGLITSFVLKTLYFGRHSTTRELAIMVLMAYLSYMLAELFSLSGILTVFFCGVLMSHYASYNVTESSRITSRHVFAMLSFIAETFIFLYVGTDALDFTKWKTSSLSFGGTLGVSGVITALVLLGRAAFVFPLSVLTNFMNRHTERNESITFKHQVIIWWAGLMRGAVSIALAFKQFTYSGVTLDPVNAAMVTNTTIVVLFTTLVFGFLTKPLVNYLLPQDASHNTGNRGKRTEPGSPKEDATLPLLSFDESASTNFNRAKDSISLLMEQPVYTIHRYWRKFDDTYMRPIFGGPRRENQPEC
>AtNHX4
MVIGLSTMLEKTEALFASDHASVVSMNLFVALLCACIVLGHLLEETRWMNESITALIIGSCTGIVILLISGGKSSRILVFSEDLFFIYLLPPIIFNAGFQVKKKQFFRNFMTIMLFGAIGTLISFVIISFGAKHLFEKMNIGDLTIADYLAIGAIFSATDSVCTLQVLNQDETPLLYSLVFGEGVVNDATSVVLFNAIQRFDLTNINSAIALEFAGNFFYLFILSTALGVAAGLLSAFVIKKLYIGRHSTDREVALMMLLAYLSYMLAELFHLSSILTVFFCGIVMSHYTWHNVTDKSKVTTKHTFAAMSFLAEIFIFLYVGMDALDIEKWDVVRNSPGQSIGVSSILLGLILLGRAAFVFPLSFLSNLTKSSPDEKIDLKKQVTIWWAGLMRGAVSMALAYNQFTTSGHTKVLGNAIMITSTITVVLFSTVVFGLLTKPLVKHLQPSSKQSSTTALQITLRSSFHDPILHEPLLSTQGQSEYDPEQHVSFRMFWKSPSRFTH
>AtNHX5
MEEVMISPVEHDPQGQVKQQQAAGVGILLQIMMLVLSFVLGHVLRRHRFHYLPEASGSLLIGLIVGILANISDTETSIRTWFNFHEEFFFLFLLPPIIFQSGFSLQPKPFFSNFGAIVTFAIIGTFVASVVTGGLVYLGGSMYLMYKLPFVECLMFGALISATDPVTVLSIFQDVGTDVNLYALVFGESVLNDAMAISLYRTMSLVNRQSSSGEHFFMVVIRFFETFAGSMSAGVGVGFTSALLFKYAGLDTENLQNLECCLFVLFPYFSYMLAEGVGLSGIVSILFTGIVMKRYTFSNLSEASQSFVSSFFHLISSLAETFTFIYMGFDIAMEQHSWSHVGFILFSILFIGVARAVNVFGCAYLVNLFRQENQKIPMKHQKALWYSGLRGAMAFALALQSLHDLPEGHGQIIFTATTTIVVVTVLLIGGSTGKMLEALEVVGDDLDDSMSEGFEESDHQYVPPPFSIGASSDEDTSSSGSRFKMKLKEFHKTTTSFTALDKNFLTPFFTTNSGDGDGDGE
>AtNHX6
MSSELQISPAIHDPQGQEKQQQAAGVGILLQIMMLVLSFVLGHVLRRHKFYYLPEASASLLIGLIVGGLANISNTETSIRTWFNFHDEFFFLFLLPPIIFQSGFSLQPKPFFSNFGAIVTFSVLGTFVASMVTGLLVYLGGVMFLMYRLPFVECLMFGSLISATDPVTVLSIFQELGSDVNLYALVFGESVLNDAMAISLYRTMSLVRSHSSGQNFFMVIVRFLETFVGSMSAGVGVGFTSALLFKYAGLDVDNLQNLECCLFVLFPYFSYMLAEGLSLSGIVSILFTGIVMKHYTYSNLSANSQRFVSAFFHLISSLAETFVFIYMGFDIAMEKHSWSHLGFIFFSILFIVIARAANVFGCGYLVNLARPAHRKIPMTHQKALWYSGLRGAMAFALALQSVHDLPEGHGQTIFTATTAIVVLTVLLIGGSTGTMLEALEVVGDSHDTSLGDGFEVVNSRYMTSYDDEDTPPGSGFRTKLREFHKSAASFTELDRNYLTPFFTSNNGDYDDEGNMEQHHEERIPFTRRGNLNNRG
>AtNHX7
MTTVIDATMAYRFLEEATDSSSSSSSSKLESSPVDAVLFVGMSLVLGIASRHLLRGTRVPYTVALLVIGIALGSLEYGAKHNLGKIGHGIRIWNEIDPELLLAVFLPALLFESSFSMEVHQIKRCLGQMVLLAVPGVLISTACLGSLVKVTFPYEWDWKTSLLLGGLLSATDPVAVVALLKELGASKKLSTIIEGESLMNDGTAIVVFQLFLKMAMGQNSDWSSIIKFLLKVALGAVGIGLAFGIASVIWLKFIFNDTVIEITLTIAVSYFAYYTAQEWAGASGVLTVMTLGMFYAAFARTAFKGDSQKSLHHFWEMVAYIANTLIFILSGVVIAEGILDSDKIAYQGNSWRFLFLLYVYIQLSRVVVVGVLYPLLCRFGYGLDWKESIILVWSGLRGAVALALSLSVKQSSGNSHISKETGTLFLFFTGGIVFLTLIVNGSTTQFVLRLLRMDILPAPKKRILEYTKYEMLNKALRAFQDLGDDEELGPADWPTVESYISSLKGSEGELVHHPHNGSKIGSLDPKSLKDIRMRFLNGVQATYWEMLDEGRISEVTANILMQSVDEALDQVSTTLCDWRGLKPHVNFPNYYNFLHSKVVPRKLVTYFAVERLESACYISAAFLRAHTIARQQLYDFLGESNIGSIVINESEKEGEEAKKFLEKVRSSFPQVLRVVKTKQVTYSVLNHLLGYIENLEKVGLLEEKEIAHLHDAVQTGLKKLLRNPPIVKLPKLSDMITSHPLSVALPPAFCEPLKHSKKEPMKLRGVTLYKEGSKPTGVWLIFDGIVKWKSKILSNNHSLHPTFSHGSTLGLYEVLTGKPYLCDLITDSMVLCFFIDSEKILSLQSDSTIDDFLWQESALVLLKLLRPQIFESVAMQELRALVSTESSKLTTYVTGESIEIDCNSIGLLLEGFVKPVGIKEELISSPAALSPSNGNQSFHNSSEASGIMRVSFSQQATQYIVETRARAIIFNIGAFGADRTLHRRPSSLTPPRSSSSDQLQRSFRKEHRGLMSWPENIYAKQQQEINKTTLSLSERAMQLSIFGSMVNVYRRSVSFGGIYNNKLQDNLLYKKLPLNPAQGLVSAKSESSIVTKKQLETRKHACQLPLKGESSTRQNTMVESSDEEDEDEGIVVRIDSPSKIVFRNDL
>AtNHX8
MTSIIGAALPYKSPEKAIASSSYSAENDSSPVDAVIFAGTSLVLGTACRYLFNGTRVPYTVVLLVIGIFLGSLEYGTKHNLGKLGHGIRIWNGINPDLLLAVFLPVLLFESSFSMDVHQIKRCMGQMVLLAGPGVLISTFCLGALIKLTFPYNWDWKTSLLLGGLLGATDPVAVVALLKELGASKKMTTLIDGESLMNDGVSVVVFQLFFKMVMGHNSDWGSIIKFLVQNSFGAVGIGLAFGIASVFWLKFIFNDTVAQITVTLSASYFAYYTAQEWAGVSGILTVMILGMFFAAFARTAFKGDSHQSLHHFWEMAAYIANTLVFMLSGVIIAESVLSGQTISYKGNSWSFLFLLYLYVQLSRCVVVGVLYPLLCRSGYGLDWKESIILTWSGLRGAVSLSLALSVKQSSGNSYLSSDTGTRFLFLTGGIVFLTLVVNGSTTQLLLHLLRMDTLTATKKRILEYTKFEMMKTALKAFENLGDDEELGSADWPTVIRHISSLKDLEGRQVNPHDGYEAGSLDPTNIMDIRIRFLNGVQAAYWEMLDDGRITQCTANVLMQSVDEALDLVSTSSLSDWRGLEPRVHFPNYYKFLQSKIIPHKLVTHLIVERLESACYISSAFLRAHRIARQQLHIFLGNSNIASTVINESEVEGEEAKQFLEDVRDSFPQVLSVLKTRQVTHYVLNHLNGYIKNLEKVGLLEGKEVSHLHDVVQSDLKKLLRHPPSLKLPNVDDLITSNPLLKDRSSFRSLAIGETDA
>AtCHX21
MADPAAESIDASSSRFGRVVCYNQTAMHGSNTISAAAPFFMTQLSVANLTYRILYYFLKPLCLPPFVAQILCGLLFSPTVLGNNEVVLKLIFPYKYTMLLETFANLALVYNVFLLGLGLDLRMIKIKDIKPVIIAIVGLLAALLAGAGLYYLPSNGEADKILAGCMYWSIAFGCTNFPDLARILADLKLLRTDMGHTAMCAAVVTDLCTWILFIFGMAIFSKSGVRNEMLPYSLASTIAFVLLCYFVIQPGVAWIFNNTVEGGQVGDTHVWYTLAGVIICSLITEVCGVHSITGAFLFGLSIPHDHIIRKMIEEKLHDFLSGMLMPLFYIICGLRADIGYMNRTVSVGMMAVVTSASVMVKILSTMFCSIFLRIPLRDGLAIGALMNTKGTMALVILNAGRDTKALDVIMYTHLTLAFLVMSMVVQPLLAIAYKPKKKLIFYKNRTIQKHKGESELCVLTCVHVLPNVSGITNLLQLSNPTKKSPLNVFAIHLVELTGRTTASLLIMNDEAKPKANFADRVRAESDQIAEMFTALEVNNDGVMVQTITAVSPYATMDEDICLLAEDKQACFILLPYHKNMTSDGRLNEGNAVHAEINQNVMSHAPCSVGILVDRGMTTVRFESFMFQGETTKKEIAMLFLGGRDDREALAYAWRMVGQEMVQLTVVRFVPSQEALVSAGEAADEYEKDKHVDEESIYEFNFKTMNDPSVTYVEKVVKNGQETITAILELEDNNSYDLYIVGRGYQVETPVTSGLTDWNSTPDLGIIGDTLISSNFTMQASVLVVQQYSSANRQTAENNNQEPVQGKAKTDHEATPFMEDEDDEVEHQYSMRR
>AtCHX8
MEMGNGTGPGMSGAFSGGGNEILGMGGGGGIMGGGDISHMSPEVKWIFEMAWYGETVRYDGLICEEHPPKLSSDGIWEKLIIKSAGLYFWQYRLPKLEIVILLVFFLWQGFNILFKKLGLSIPKLSSMMLAGLLLNVLVTLSGENSIIADILVTKNRIDVAGCLGSFGFLIFWFLKGVRMDVKRIFKAEAKARVTGVAAVTFPIVVGFLLFNLKSAKNRPLTFQEYDVMLLMESITSFSGIARLLRDLGMNHSSIGRVALSSALVSDIVGLLLLIANVSRSSATLADGLAILTEITLFLVIAFAVVRPIMFKIIKRKGEGRPIEDKYIHGVLVLVCLSCMYWEDLSQFPPLGAFFLGLAIPNGPPIGSALVERLESFNFGIILPLFLTAVMLRTDTTAWKGALTFFSGDDKKFAVASLVLLIFLLKLSVSVIVPYLYKMPLRDSIILALIMSHKGIIELSFYLFSLSLKLVTKDTFSILVLSIVLNSLLIPMAIGFLYDPSKQFICYQKRNLASMKNMGELKTLVCIHRPDHISSMINLLEASYQSEDSPLTCYVLHLVELRGQDVPTLISHKVQKLGVGAGNKYSENVILSFEHFHRSVCSSISIDTFTCIANANHMQDDICWLALDKAVTLIILPFHRTWSLDRTSIVSDVEAIRFLNVNVLKQAPCSVGILIERHLVNKKQEPHESLKVCVIFVGGKDDREALAFAKRMARQENVTLTVLRLLASGKSKDATGWDQMLDTVELRELIKSNNAGMVKEETSTIYLEQEILDGADTSMLLRSMAFDYDLFVVGRTCGENHEATKGIENWCEFEELGVIGDFLASPDFPSKTSVLVVQQQRTVANNN
>AtCHX15
MATSEEPSTDASIICYAPSMITTNGVWQGDNPLDFSLPLFVLQLTLVVVVTRFFVFILKPFRQPRVISEILGGIVLGPSVLGRSTKFAHTIFPQRSVMVLETMANVGLLYFLFLVGVEMDIMVVRKTGKRALTIAIGGMVLPFLIGAAFSFSMHRSEDHLGQGTYILFLGVALSVTAFPVLARILAELKLINTEIGRISMSAALVNDMFAWILLALAIALAESDKTSFASLWVMISSAVFIAVCVFVVRPGIAWIIRKTPEGENFSEFHICLILTGVMISGFITDAIGTHSVFGAFVFGLVIPNGPLGLTLIEKLEDFVSGLLLPLFFAISGLKTNIAAIQGPATWLTLFLVIFLACAGKVIGTVIVAFFHGMPVREGITLGLLLNTKGLVEMIVLNVGKDQKVLDDETFATMVLVALVMTGVITPIVTILYKPVKKSVSYKRRTIQQTKPDSELRVLVCVHTPRNVPTIINLLEASHPTKRSPICIYVLHLVELTGRASAMLIVHNTRKSGRPALNRTQAQSDHIINAFENYEQHAAFVAVQPLTAISPYSTMHEDVCSLAEDKRVSFIIIPFHKQQTVDGGMESTNPAYRLVNQNLLENSPCSVGILVDRGLNGATRLNSNTVSLQVAVLFFGGPDDREALAYAWRMAQHPGITLTVLRFIHDEDEADTASTRATNDSDLKIPKMDHRKQRQLDDDYINLFRAENAEYESIVYIEKLVSNGEETVAAVRSMDSSHDLFIVGRGEGMSSPLTAGLTDWSECPELGAIGDLLASSDFAATVSVLVVQQYVGSWAQEDDMDFPESPVHSHETKVTYGLENPR
>AtCHX7
MDPFNASWWTNMAWHGYSLSEDGTKFCEMLPTKINSFGLSEKILHKSVGLYFWEYPLPNLELIILSVFFFWQFFEILFKMSNIPIPKMPSMMLGCVVINLFSYTRPGSLLHRMFFPDDGRPKVAETGGAFGFVMYWFLKGVSIDVGMLRKTEPRAALIGFNTLVIPYISGYILMRTRKHFGKLAMTELQYQEIILLQSLSSFAGVNGLLTDLKINHSEFGRMVQSCAAVTDLVIFIMVSGTVLLKGQKGLPHGIVIVLVIGFLVYIVWPVMLWIIKQTPEGRLVKDVYIYLVMATAYFVYMFWLNFFQFSTYGWFIIGLATPAGPPLGSALIQRFECFNVGVLLPLFGSLSMEQLDISWLMREILNLKHMEGFAYEAISVILIVTVVKFVVTAITAFAVRIPYRDSIVLAMVLSNRSIFELGYLGYIVELKMFDNKSFTIAALSVLVSSLLTPIAIEFMYEPQHIFSSYRDRNMLTLKHDSKLKTLVCIHKPDHITSMVNFVELFNPTQESKLECNVLHLVELIGQAIPTFISHKMQKPKVGTRSCSRNVITAFLSLRRHLTKEAISIDIFTSASLVEHMHEDLCWLALDKNVALVVLPFHRSWSVDRSTIVSDDKAMQNLNHKVLKRASCSVGIFVYRKPLWESQMHGSCYKVCAIVVGGKDDKEALAFTNRMRRNKQTSVTILHLIPQLTTEESEDSVQKLDYDDIKEIMKTEDSNENDSWICIEKSVKEGAETSVILRSIAYDYDLFIVGRSSGMNSAVTKGLNEWTEFEELGALGDVIASKEFPSRASVLVLQQQQY
>AtCHX13
MELSMFGREDTNSSQWGEVHGPFMLEEIVCQAQNMLTSRGIFMKSNPLKYALPLLLLQMSVIIVTSRLIFRVLQPLKQGMISAQVLTGVVLGPSFLGHNVIYMNMFLPAGGKIIIQTLSNVGFVIHLFLLGLKIDGSIIRKAGSKAILIGTASYAFPFSLGNLTIMFISKTMGLPSDVISCTSSAISLSSMTSFPVTTTVLAELNILNSELGRLATHCSMVCEVCSWFVALAFNLYTRDRTMTSLYALSMIIGLLLVIYFVFRPIIVWLTQRKTKSMDKKDVVPFFPVLLLLSIASLSGEAMGVHAAFGAFWLGVSLPDGPPLGTELAAKLEMFASNLFLPCFIAISGLQTNFFEITESHEHHVVMIEIILLITYGCKFLGTAAASAYCQTQIGDALCLAFLMCCQGIIEVYTTIVWKDAQVVDTECFNLVIITILFVTGISRFLVVYLYDPSKRYKSKSKRTILNTRQHNLQLRLLLGLYNVENVPSMVNLLEATYPTRFNPISFFTLHLVELKGRAHALLTPHHQMNKLDPNTAQSTHIVNAFQRFEQKYQGALMAQHFTAAAPYSSINNDICTLALDKKATLIVIPFHKQYAIDGTVGQVNGPIRTINLNVLDAAPCSVAIFIDRGETEGRRSVLMTNTWQNVAMLFIGGKDDAEALALCMRMAEKPDLNVTMIHFRHKSALQDEDYSDMSEYNLISDFKSYAANKGKIHYVEEIVRDGVETTQVISSLGDAYDMVLVGRDHDLESSVLYGLTDWSECPELGVIGDMLTSPDFHFSVLVVHQQQGDDLLAMDDSYKLPNVEHQKIGDTGIQQRFSAEEGFTTIDLGKR
>AtCHX17
MGTNGTTCPGPMKATSNGVFQGENPLEHALPLLILQICIVLLLTRLLAFLLRPLRQPRVIAEIVGGILLGPSALGKSTKFINTVFPPKSLTVLDTLANLGLIFFLFLVGLELDPKSLKRTGKRALSIALAGITLPFVLGIGTSFALRSSIADGASKAPFLVFMGVALSITAFPVLARILAEIKLLTTDIGKIALSAAAVNDVAAWILLALAVALSGEGSSPLTSLWVFLSGCGFVLFCIFVVQPGIKLIAKRCPEGEPVNELYVCCTLGIVLAASFVTDFIGIHALFGAFVIGVIFPKEGNFANALVEKVEDLVSGLFLPLYFVSSGLKTNVATIQGAQSWGLLVLVIFNACFGKIIGTVLVSLYCKVPLDQSLALGFLMNTKGLVELIVLNIGKDRGVLNDQIFAIMVLMAIFTTFMTTPLVLAVYKPGKSLTKADYKNRTVEETNRSNKPLCLMFCFQSIMNIPTIVNLIEASRGINRKENLSVYAMHLMELSERSSAILMAHKVRRNGLPFWNKDKSENNSSSSDMVVVAFEAFRRLSRVSVRPMTAISPMATIHEDICQSAERKKTAMVILPFHKHVRLDRTWETTRNDYRWINKKVMEESPCSVAILVDRGLGGTTRVASSDFSLTITVLFFGGNDDREALAFAVRMAEHPGISLTVVRFIPSDEFKPENVRIEITEDQLCSGATRLIDIEAITELKAKIKEKESSRSNSDSESHIIYEEKIVKCYEEVIEVIKEYSKSNLFLVGKSPEGSVASGINVRSDTPELGPIGNLLTESESVSTVASVLVVQQYIASRPVGISKNVTTEESLVEDSESP
>AtCHX6b
MDAENATWRKEFMWNNDEKRAEMGTKMFCDVSPHIMLNSHGVAEKMASGSKGMDFWEYPLPQLEIIILSIFLLWRLFDMLFKKLGVPIPKFTSMMLVGAVLSEMFGSMQIPCLKHIFIHYNQYMTKVPDTIGAFAFVLDWFLRGVTTDVGIMKKSGTKSVVIGITSMIIPWQIGKLLYSSREKSSILTMTEMEYTVMTFTMSMTPFTCVNMLLTDLKIVHTDFGQIAQSAGMVTDLLAFFLTVSAYVSRDETQGVKMGLAFMAFFIFVYLVRQFMLWVIRHTPEGAPVKNVYLYIGLLLAYLSYLYWSRFLFFGPLGAFALGLAVPNGPPLGSVFIQKFDSFNEGIFLPLFGSLSMIKLDWSFLRKEFGNGRHLHGHMYECFSFLPIVYIAKFATSFLAALATKIPLRDSIILGVIMGTKSSFELGYVLTAFEKDRISLEVLSLLGVYILVNSLLTPMAIHFLYDRSKRFVCYGRRNLKEKPEMQTLVCINKPDNITSMISLLRATSPSKDSPMECCVLHLIELLGQATPTFISHQLQKPKPGSRSYSENVISSFQLFQEVYWDSASINMFTSLTSAKEMHEQICWFALSQGSNLILLSFHRTWEPNGNVIISDDQTLRSLNLNVLKRAPCSVGIFVYRKPIWQTKALESPCRVCLIYVGGNDDKEALALADHMRGNQQVILTVLRLIPTSYADESSLRIHSQMVDMNRHEDQRPGDKSTIIDWTVGDGTETSKILHSVSYDYDLFIVGRRSGVGTTVTRGLGDWMEFEELGVIGDLLASEYFPSRASVLVVQQQE
>AtCHX23
MSSGAPLNVTNPNYDIEESRFGKIVCYDQSLLFEKREQKGWESGSTLASSLPFFITQLFVANLSYRVLYYLTRPLYLPPFVAQILCGLLFSPSVLGNTRFIIAHVFPYRFTMVLETFANLALVYNIFLLGLGMDLRMVRITELKPVIIAFTGLLVALPVGAFLYYLPGNGHPDKIISGCVFWSVALACTNFPDLARILADLKLLRSDMGRTAMCAAIVTDLCTWVLLVFGFASFSKSGTWNKMMPFVIITTAIFVLLCIFVIRPGIAWIFAKTVKAGHVGDTHVWFILGGVVLCGLITDACGVHSITGAFLFGLSIPHDHIIRNMIEEKLHDFLSGILMPLFYIICGLRADIGFMLQFTDKFMMVVVICSSFLVKIVTTVITSLFMHIPMRDAFAIGALMNTKGTLSLVVLNAGRDTKALDSPMYTHMTIALLVMSLVVEPLLAFAYKPKKKLAHYKHRTVQKIKGETELRVLACVHVLPNVSGITNLLQVSNATKQSPLSVFAIHLVELTGRTTASLLIMNDECKPKANFSDRVRAESDQIAETFEAMEVNNDAMTVQTITAVSPYATMHEDICVLAEDKRVCFIILPYHKHLTPDGRMGEGNSSHAEINQNVLSHAPCSVGILVDRGMAMVRSESFRGESMKREVAMLFVGGPDDREALSYAWRMVGQHVIKLTVVRFVPGREALISSGKVAAEYEREKQVDDECIYEFNFKTMNDSSVKYIEKVVNDGQDTIATIREMEDNNSYDLYVVGRGYNSDSPVTAGLNDWSSSPELGTIGDTLASSNFTMHASVLVIQQYSATKRQAAVTAAAATTVMGAVAGVTGNNLESAGGDAKMTRDAHEPFMKSMYEDEDEDDEEDHQYGIHR
>AtCHX5
MESRNEAYEGAYNATFWGDFSYHGYGFSEDGSKFCEQIPILVNSFGVWEKLDLPIRGMKIWDYSLPHLESVIVLVLCLWQFFYLSLKKIGLPVPKITSMMIAGAALSQTNLLPNDWTIQHILFPDDTRPKVPETLGGFAFVFYWFIEGVKMDVGMVRKTGTKVIVTGIATVILPIIAANMVFGKLRETGGKYLTGMEYRTILFMQSISAFTGISRLLRDLRINHSEFGRIVISTAMVADGTGFGVNLFALVAWMDWRVSALQGVGIIGYVIFMVWVVRPAMFWVIKRTPQERPVKECFIYIILILAFGGYYFLKEIHMFPAVGPFLLGLCVPHGPPLGSQLVEKFESFNTGILLPLFLFFSMLQIDGPWLANQIGQLRHFDGQLYEALTIIIVVFVAKIIFSMIPALLAKMPLTDSFVMALILSNKGIVELCYFLYGVESNVLHVKSFTIMATMILVSSTISPVLIHYLYDSSKRFISFQKRNLMSLKLGSELKFLVCIHKADHISGMINLLAQSFPLHESTISCYVIHLVELVGLDNPVFISHQMQKAEPGNRSYSNNVLIAFDNFKHYWKSISLELFTCISNPRYMHQEIYSLALDKQASFLMLPFHIIWSLDQTTVVSDDVMRRNANLNVLRQAPCSVGIFVHRQKLLSAQKSSPSFEVCAIFVGGKDDREALALGRQMMRNPNVNLTVLKLIPAKMDGMTTGWDQMLDSAEVKEVLRNNNNTVGQHSFVEYVEETVNDGSDTSTLLLSIANSFDLFVVGRSAGVGTDVVSALSEWTEFDELGVIGDLLVSQDFPRRGSVLVVQQQQNVACR
>AtCHX16
MGTLVNGTIPAMKCPKNVAMMKTTSNGVFDGESPLDFAFPLVILQICLVVAVTRSLAFLLRPMRQPRVVAEIIGGILLGPSALGRITSYKNSIFPARSLTVLDTLANLGLLLFLFLVGLEIDLTSLRRTGKKAISIAAAGMLLPFGMGIVTSFAFPEASSSGDNSKVLPFIIFMGVALSITAFGVLARILAELKLLTTDLGRISMNAAAINDVAAWVLLALAVSLSGDRNSPLVPLWVLLSGIAFVIACFLIVPRIFKFISRRCPEGEPIGEMYVCVALCAVLLAGFATDAIGIHAIFGAFVMGVLFPKGHFSDAIVEKIEDLVMGLLLPLYFVMSGLKTDITTIQGVKSWGRLALVIVTACFGKIVGTVSVALLCKVRLRESVVLGVLMNTKGLVELIVLNIGKDRKVLSDQTFAIMVLMAIFTTFITTPIVLALYKPSETTQTHSSVSYKNRKHRRKIENDEEGEKMQQLKVLVCLQSSKDIDPMMKIMEATRGSNETKERFCVYVMHLTQLSERPSSIRMVQKVRSNGLPFWNKKRENSSAVTVAFEASSKLSSVSVRSVTAISPLSTIHEDICSSADSKCTAFVILPFHKQWRSLEKEFETVRSEYQGINKRVLENSPCSVGILVDRGLGDNNSPVASSNFSLSVNVLFFGGCDDREALVYGLRMAEHPGVNLTVVVISGPESARFDRLEAQETSLCSLDEQFLAAIKKRANAARFEERTVNSTEEVVEIIRQFYECDILLVGKSSKGPMVSRLPVMKIECPELGPVGNLIVSNEISTSVSVLVVQQYTGKGPSVVGSVSVPVVETP
>AtCHX1
MDPKMLFCLPEGDALFNPLNTMFIQMACILVFSQFFYLFLKPCGQAGPVAQILAGIVLSLLTIIRKVHEFFLQKDSASYYIFFSFLLRTAFVFLIGLEIDLDFMKRNLKNSIVITLGSLVISGIIWLPFLWFLIRFMQIKGDFLTFYLAFLITLSNTAAPVVIRSIIDWKLHTSEIGRLAISCGLFIEITNIFIYTIVLSFISGTMTADIFIYSFATGVIILTNRFLASWLPKRNPKEKYLSKAETLAFIILILIIALTIESSNLNSTLFVFIIGLMFPREGKTYRTLIQRLSYPIHEFVLPVYFGYIGFRFSVNSLTKRHYLVLGMTVALSLLGKLLGVLFACSFLKIPKQYWLFLSTMLSVKGHIGLVLLDSNLMYKKWFTPVVHDMFVAALVIMTLLSGVITSLLLRSQEKSFAHIKTSLELFDTTEELRVLTCVYGVRHARGSISLVSALSGFSPGTSSSPFTPYLMHLIPLPKKRKTELLYHELDEDAGNSNGGDDEFGTNEGLEINDSIDSFTRDRKIMVRQVKLVAPMENMHEEICNATEDLRVSIVFLPFHKHQRIDGKTTNDGEVFRHMNRKVLKQAQCSIGIFVDRNITGFHQLHGSDSVQHVAALFFGGPDDREALSLCKWLTNNSQIHLTVIQFVADDSKTEKIVGDAVTKENNEVFLEIVSEDQTENETDRIFLEEFYHRFVTTGQVGFIEKRVSNGMQTLTILREIGEMYSLFVVGKNRGDCPMTSGMNDWEECPELGTVGDFLASSNMDVNASVLVVQRHRNSFDSFVDE
>AtCHX2
MDPKLLLCLPQGDELFNPLNTMFIQMACILVFSQLFYLLLKPCGQAGPVAQILAGIVLSPVLLSRIPKVKEFFLQKNAADYYSFFSFALRTSFMFLIGLEVDLHFMRRNFKKAAVITLSSFVVSGLLSFASLMLFIPLFGIKEDYFTFFLVLLVTLSNTASPVVVRSIADWKLNTCEIGRLTISCALFIELTNVVLYTIIMAFISGTIILELFLFLLATVALILINMVLAPWLPKRNPKEKYLSKAETLVFFIFLLIIGITIESYDVNSSVSVFAIGIMFPRQGKTHRTLIQRLSYPIHEFVLPVYFGYIGFRFSIIALTKRFYLGIVIIVIVTIAGKFIGVISACMYLKIPKKYWLFLPTILSVKGHVGLLLLDSNYSEKKWWTTTIHDMMVAALVITTLVSGVLASFLLKTREKDFAYEKTSLESHNTNEELRILSCAYGVRHARGAISLVSALSGSRGASDPFTPLLMHLVPLPKKRKSELMYHEHDEDGGNANGDDEFGTNEGLEINDSIDSFAKDSKILIQQVKLVTQMLNMHEEICNATEDLRVSIVFLPFHKHQRIDGKTTNDGELFRQMNRNVLRHGPCSIGIFVDRNITGFQQPHGFDSVQHVATLFFGGPDDREALALCRWLANNTLIHLTVIQFVSEESKAETPVGNAMTRDNNEVFMEVLGRNQTEQETDRSFLEEFYNRFVTTGQVGFIEKLVSNGPHTLTILREIGEMYSLFVVGKSTGDCPMTVRMKDWEECPELGTVGDFLASSLDVNASVLVVQRQRHSHDSFIDD
>AtCHX14
MSKLDLEEVNSMQRGKVHGPFLVENMVCQKNHMLTSKGVFLGSDPLKYAMPLMLLQMSVIIITSRLLYRLLKPLKQGMISAQVLAGIILGPSLFGQSSAYMQMFLPISGKITLQTLSNLGFFIHLFLLGLRIDASIIRKAGSKAILIGTASYALPFSLGNLTVLFLKNTYNLPPDVVHCISTVISLNAMTSFPVTTTVLAELNILNSDLGRLATNCSIVCEAFSWIVALVFRMFLRDGTLASVWSFVWVTALILVIFFVCRPAIIWLTERRSISIDKAGEIPFFPIIMVLLTISLTSEVLGVHAAFGAFWLGVSLPDGPPLGTGLTTKLEMFATSLMLPCFISISGLQTNFFIIGESHVKIIEAVILITYGCKFLGTAAASAYCNIQIGDAFSLALLMCCQGVIEIYTCVMWKDEKVLNTECFNLLIITLLLVTGISRFLVVCLYDPSKRYRSKSKRTILDTRQRNLQFRLLLCVYNVENVPSMVNLLEASYPSRFSPISVFTLHLVELKGRAHAVLVPHHQMNKLDPNTVQSTHIVNGFQRFEQQNQGTLMAQHFTAAAPFSSINDDICTLALDKKATLIVIPFHKQYAIDGTVDHVNPSIRNINLNVLEKAPCSVGIFIDRGETEGRRSVLMSYTWRNVAVIFIEGRDDAEALAFSMRIAEHPEVSVTMIHFRHKSSLQQNHVVDVESELAESYLINDFKNFAMSKPKISYREEIVRDGVETTQVISSLGDSFDLVVVGRDHDLESSVLYGLTDWSECPELGVIGDMFASSDFHFSVLVIHQQEGDSLAMDNSYKLPASPHRVGDPRVHPRFSVEEGFTSVDLHSNR
>AtCHX6a
MATEEIDMSYWDVSWGEFNEDKNSSIFCESHPHIVNSHGIWEVMTFKRGMNFWEYPLPNLEILIFSTFFIWRLLDISFNKIGLRVPRFTYMMIAGIILGQTCHFSNKSWIHDIFFPDDNRPKVAETLGAFGFVLYWFLKGVTMDAELPFRTEKRSSVIGFITVIIPLICGSLTFRYRERRGDSSILRMEYRLIIFLQSISAFTSIDTLLKDLQIKHSEFGRIALSGAMVTDMLAFGVTFFNAIYYEKLYGFMQTVGFCLFVVVMICVVRPAMYWVIKQTPEGRPVKDFYLYSIFGIAFACFTFFNKVIHLFGPAGSFVFGLTVPNGYPLGTTLIQKFESFNLGSILPLFGSLTMMQVDLLRLFKESGDLIRMEGQIYEVISFILLVNTTKFVVTTITAYAFKMPLRDSFALALVLSNKGIFELAYYTYAVELKLIRPEVFTILAAYTLLNSIFIPMLLELVHDPTKRFRCYRKRNLGILKDGAALQCLMCVYRPDHITSMTDLLETFSPSQDSPMACNILHLVELVGQANPMFISHQLQKPEPGSTSLSDNVIISFRGFQRQFFEYTSLDIFTSVSVSQHMHEDICWLALSRSLSLIVLPFHRTWSVDRSTVISNDDNLRMLNVNVLRRAPCSVGIFVYRKPIVESHMAKSHSKICLIFNGGKDDREALAITNRMRLTEKRTRLTIIRFIPKSSEMDNDEWEQQQSINLKESVTSIVGSNIKENDAKVTYIDKAVSDGSETSRILRAMANDYDLFIVGSGSGIGTEATSGISEWTEFNELGPIGDLLASHEYPSSASVLVVQKQVYIHHTKSQRRKSF
>AtCHX12
MNTTSYIRGCIPLVFNISSFGFWENLKSPDVIFGYSLPLMEFQILLIFVFIIIIHSFLKSFGISPIPSYMLAGLILGPQLFNLREVSSRKLSWDPALDGNGPLRGLSVCGNIMLAFFMTVKISRRLAFNNGWLPIVIGTLSFIVPFLGGFCVRNLHTDNIDPYYMSPNKVLAERIVVISSQSSILLPTVVHFLSELKILNSELGRLVLSASLINDIFASTVSIFAYLVGTYKNISPMTAYRDLIAVIILILVAFCVLRPVVEWIVERTPEGKPVADVYVHAVVLSVIASAAYSSFFNMKYLLGPFLLGIIIPEGPPIGSALEAKYEALTMNVLIPISITFSTMRCDVMKIVYQYDDIWYNIFLMTFTGFLKMATGMVPCLYCKIPFKEAIAASLLLCSKSFSEIFLYESTYDDSYISQATYTFLITCALINSGIIPTALAGLYDPKRKYVGYQKKNIMNLKPDSDLRILTCIHRPENISAAISFLQFLPSTIVVTVLHLVKLVGKTVPVLISHNKQINRVVTNSYIHTANLAFSQLESVTMTMFTAITHENLMHDEICKVALEQATSIIIVPSGRKWTVDGAFESEDEAIRRLNESLLKSASCSIGILVDRGQLSLKGTRKFNIDVGVIFIGGKDDREALSLVKKMKQNPRVKITVIRLISDRETESTNWDYILDHEVLEDLKDTEATNSIAYTERIVTGGPEVATTVRSLSEDYDLMVVGRDHGMASPDFDGLMEWVELPELGVIGDLLASRELDSRVSVLVVQQQQQT
>AtCHX4
MEFNGDRIPYLRDTWRDANMICGILPINPSSSGLWPSPKLPDPQANIEFWNYMFPHVQIIFLIVTILWQFFHFFLRRLGMIRFTSHMLTGILLSKSFLKENTPARKFLSTEDYKETLFGLVGACSYMMFWFLMGVKMDLSLIRSTGRKAVAIGLSSVLLSITVCALIFFLILRDVGTKKGEPVMSFFEIIFIYLIQCLSSFPVIGNLLFELRLQNSELGRLAMSSAVISDFSTSILSAVLVFLKELKDDKSRLGSVFIGDVIVGNRPMKRAGTVVLFVCFAIYIFRPLMFFIIKRTPSGRPVKKFYIYAIIILVFGSAILADWCKQSIFIGPFILGLAVPHGPPLGSAILQKFESVVFGTFLPFFVATSAEEIDTSILQSWIDLKSIVILVSVSFIVKFALTTLPAFLYGMPAKDCIALSLIMSFKGIFEFGAYGYAYQRGTIRPVTFTVLSLYILLNSAVIPPLLKRIYDPSRMYAGYEKRNMLHMKPNSELRILSCIYKTDDIRPMINLLEATCPSRENPVATYVLHLMELVGQANPVLISHRLQTRKSENMSYNSENVVVSFEQFHNDFFGSVFVSTYTALSVPKMMHGDICMLALNNTTSLIILPFHQTWSADGSAIVSDSLMIRQLNKSVLDLSPCSVGIFVYRSSNGRRTIKETAANFSSYQVCMLFLGGKDDREALSLAKRMARDSRITITVVSLISSEQRANQATDWDRMLDLELLRDVKSNVLAGADIVFSEEVVNDANQTSQLLKSIANEYDLFIVGREKGRKSVFTEGLEEWSEFEELGIIGDLLTSQDLNCQASVLVIQQQQQMI
>AtCHX11
MNTTTYIGHCRISFFNISSQGFWENLKSPDVVFGYSLPLLEIQIILIFFCIVMSHMFLRCIGVSQIVSYMIAGLILGPQLFDILEKSSGKLSADPALDGTAALRCISVFGRLMFTFLMTVRTSRRVAFHSGKLPVVIGIVSFFAPLFSLSFLNLFTDNIDPHYMSLDKALAERTVIVITQSQILLPSTTYILLELKIINSELGRLALSASAINDMLGIFAMIVATTQATYIHVSHAIAYRDLVAVIIFFLIVFFVFKPMVQWIIDRTPEDKPVEDIYIHAVILTAFASAAYFVFFNMKYVLGPLIIGIIIPEGPPLGSALEAKFERLTMNVFLPISITFSAMRCDGLRILSQFTDIYFNIFLTLLILVIKLVACLTLCLYYKLPRSESLAVSLILSYKSFVEFVLYEAVLEEKFISQATYAFLILYSLLSAGIVPMVVRSMYDPKRKYVNYQKRDILHLEANSGLRILTCLHKPENVSETIAFLQLFSSPIHDFPIAVTVLHLVKLVGQINPIIVSHDKKLKRLHKNSYIHTANLAFRQFMQESLESVTVTTFTAFSHENLMHEDICTLALDRTTSMIVVPSGRKWTVDGMFESDDLAARQLNQSLLDRAPCSIGILVDRGQFSRKSYVTSKNRYNIDVGVLFIGGKDDREALSLVKRMKYNPRVRVTVIRLIFDHEIESEWDYILDNEGLKDLKSTESNEDILYTERIVTSVVEVVKAVQLLAEEYDLMVVGRDHDMTSQDLSGLTEWVELPELGVIGDLLAARDLNSKVSVLVVQQQQQQT
>AtCHX19
MASTNVTGQCPGPMKATSNGAFQNESPLDFALPLIILQIVLVVVFTRLLAYFLKPLKQPRVIAEIIGGILLGPSALGRSKAYLDTIFPKKSLTVLDTLANIGLLFFLFLVGLELDFAAIKKTGKKSLLIAIAGISLPFIVGVGTSFVLSATISKGVDQLPFIVFMGVALSITAFPVLARILAELKLLTTDIGRMAMSAAGVNDVAAWILLALAIALSGDGTSPLVSVWVLLCGTGFVIFAVVAIKPLLAYMARRCPEGEPVKELYVCVTLTVVLAASFVTDTIGIHALFGAFVVGIVAPKEGPFCRILTEKIEDLVSGLLLPLYFAASGLKTDVTTIRGAQSWGLLVLVILTTCFGKIVGTVGSSMLCKVPFREAVTLGFLMNTKGLVELIVLNIGKDRKVLNDQAFAILVLMALFTTFITTPIVMLIYKPARKGAPYKHRTIQRKDHDSELRILACFHSTRNIPTLINLIESSRGTGKKGRLCVYAMHLMELSERSSAIAMVHKARNNGLPIWNKIERSTDQMVIAFEAYQHLRAVAVRPMTAISGLSSIHEDICTSAHQKRVAMILLPFHKHQRMDGAMESIGHRFHEVNQRVLQRAPCSVGILVDRGLGGTSQVVASEVAYKVVIPFFGGLDDREALAYGMKMVEHPGITLTVYKFVAARGTLKRFEKSEHDEKEKKEKETDEEFVRELMNDPRGNESLAYEERVVESKDDIIATLKSMSKCNLFVVGRNAAVASLVKSTDCPELGPVGRLLSSSEFSTTASVLVVQGYDPAADTRPLVEEDAEYDQSSRDISDLTA
>AtCHX28
MNSTTTKNVCGDKWYLNLDRPEEALKILVFIAIFVVRTLLHYLMKPLGQPYLTTDFAIGLILGNIPRFRGAFSGPYSITLNNIIEFGMICHMFVMGLEMNPSVLLRPPTKDAFIAYTSMITTFVLAFVTTPFLHYTKTSPYIFSLALSLMASSTGSPILTRVIANLKIRKSDLGKLASAAGVHTDMISTLLYCFGFIFFPTEKPLARPLHRFFRALLMFCLFLAQVTFTSIVSPIFLNWVNNENPEGKPLKGSHLVMSLAFVVLICSFPTWPPESMYNPILSAFTAGLFLPNKGRMSKWIINKINYLLSTVFYPIFFFWVGFIIHMRNFDITDKMAWVRFFSLLGTVIAGKVTGTVLCGLLLGYHVPETASLGLLLTTKGHFHVYLAALAIRTNRVKSTTGALIIFIIVFTVVYSPFVVMDIIKRARKRVPVHIMALQWLDPTTELRILIGLHGPHNIGSTLNVMEICHGGREPGSIFYATDMVELTDEIAATLKKGGGAGQSNDSVTVTDRSVTEMRESITAAVNGYGELRNGQGVTVRRMLALSTFVTMAHDVCGLADELMVSIIILPFHKRLNPDGTLDAGHAGFRHVNRKILKNAPCSVGILVDRSFGQTEEAWRPGASMGIAIIFIGGRDDREALAFAAQVARHPAVKLKVIRFLEDKSSQNAQKRSSILNRASVVDQEEEMKLDDECFAEFYERYIAGGGRVSYMEKHLTNSSETFTALKSLDGEYGLVIVGRGGGRASSGLTTGLNDWQQCPELGPIGDVLSGSDFSHNTSMLIIQQQRTRGQLEGLHDDFTIL
>AtCHX20
MPFNITSVKTSSNGVWQGDNPLNFAFPLLIVQTALIIAVSRFLAVLFKPLRQPKVIAEIVGGILLGPSALGRNMAYMDRIFPKWSMPILESVASIGLLFFLFLVGLELDLSSIRRSGKRAFGIAVAGITLPFIAGVGVAFVIRNTLYTAADKPGYAEFLVFMGVALSITAFPVLARILAELKLLTTQIGETAMAAAAFNDVAAWILLALAVALAGNGGEGGGEKKSPLVSLWVLLSGAGFVVFMLVVIRPGMKWVAKRGSPENDVVRESYVCLTLAGVMVSGFATDLIGIHSIFGAFVFGLTIPKDGEFGQRLIERIEDFVSGLLLPLYFATSGLKTDVAKIRGAESWGMLGLVVVTACAGKIVGTFVVAVMVKVPAREALTLGFLMNTKGLVELIVLNIGKEKKVLNDETFAILVLMALFTTFITTPTVMAIYKPARGTHRKLKDLSASQDSTKEELRILACLHGPANVSSLISLVESIRTTKILRLKLFVMHLMELTERSSSIIMVQRARKNGLPFVHRYRHGERHSNVIGGFEAYRQLGRVAVRPITAVSPLPTMHEDICHMADTKRVTMIILPFHKRWNADHGHSHHHQDGGGDGNVPENVGHGWRLVNQRVLKNAPCSVAVLVDRGLGSIEAQTLSLDGSNVVERVCVIFFGGPDDRESIELGGRMAEHPAVKVTVIRFLVRETLRSTAVTLRPAPSKGKEKNYAFLTTNVDPEKEKELDEGALEDFKSKWKEMVEYKEKEPNNIIEEILSIGQSKDFDLIVVGRGRIPSAEVAALAERQAEHPELGPIGDVLASSINHIIPSILVVQQHNKAHVEDITVSKIVSESSLSINGDTNV
>AtCHX10
MNTTTYIGDCRISFFNISSQGFWDNLKSPDVVFGYSLPLLEIQIILIFFCIVMSHMFLRCIGISQIASYMIAGIVLGPQLFDVLEKSSGKLSVDPALDGIAALRCISVFGTLMFTFLMTVRTSRRVAFHSGKLPVVIGIVSFFAPLFGLGFQNFFSDNIDPHYMPLTKALGERTAIVITQSSILLPSTTYILLELKIINSELGRLALSACVINDILGIFSMIVASIQATYIHVSHATAYRDTVAVIIFFLVVFLVFKPMVQWVIDRTPEDKPVEDMYIHAVIITALASAAYFVFFNMKYILGPLMIGIIIPEGPPLGSALEAKFERLTMNVFLPISITFSAMRCDGARILSQFNDIFFNIFLTFLILVIKLVACLAPCLYYKLPLSESLAVSFILSYKSFADFVLYEAVLDDTYISQATYSFLILYSLLNAGIVPTVLRRMYDPRRKYVNYQKRDILHLERNSDLRILTCLHKPENVSETIAFLQLLSSPNLDFPIAVTVLHLVKLVGQINPIIVSHDKKLKRLNKDSYIHTANLAFRQFVLESLESVTVTTFTAFSHENLMHEDICTLALDKTTSMIVVPSGRKWTVDGLFESDNTAIRHLNQSLLDRAPCSIGILVDRGQFSRKSIVTSKKRYIIDVGVLFIGGKDDREALSLVKRMKNNPRIRVTVIRLVFDHEIESDWDYILDNEGLKDLKSTEDNKDIDYIERIVTSSVEVVKAVQLLAEEYDLMVVGRDHDMTSQDLSGLMEWVELPELGVIGDLLAARDLSSKVSVLVVQQQQQRT
>AtCHX26
MNNSVTSNGTHEFVCEAWLGSSSGGLLRGDDPLKYSTPLLLLLISLVSSLSSVFQALLRPLANVDFVTQILAGIFLGPSALGQNIDLVKKLFNTRSYFIIESFEAISFMFISYISTAQVDMGVIKRGGKLAIINGLSLFLFPYVVGAIACTVITSNIRGTVAKNNPEQLHNLLTNQSVVYFQVAYSVLSNLKMLNSEPGRLALSSIMVANCFGWGFFLLLITFDSFLHQNYSKTTYLPTFTKVLLLVGIVVVCRPIFNWIVKRTPEGKKLKASHLCTICVMLCTATFLSETVGFPYVVGSVALGLVTPKTPPFGTGLTDKIGSFCYAVLMPCYVIGIGNKVDFFSFNLRDIISLEFLIFTISAAKFASIVLPSLYFQVPISHAVIVGFIVCIQGIYDVQIFKQLLNYKNISHEAFGIMVISAMVHSTIFTAIVKNLYGWVQRKHITYRRQTVQHYEPNKPLKILTCFYHRETVPPILTVLELSTCPSSASSHSIVSVNLEELEQNNVPLLIQHHPGHNDESSTSSSRRDQISKAFEKFRSGHDLQENVSVECFTAVAPSKTMHEDVCALAFEKETDLIIFGMADGTAAERRLCRNVRNASPSSVAVLMDQGRLPDFKNMGTAMKNGSMRINICSIFLGGADDRETLAFAVRMTNQPYVNLTVLKLVDGENVSHLNDVVEKRLDFRTIEKFRQDTMNKHNVALREVWIKEASDLVNLLREEGNNYDLIMVGIRHEKSFEVLQGLSVWSEIEELGEIGDLLVSRDLKLSASVLAVQQQLSSVVEEV
>AtCHX9
MTDSQALVPGPSPPHSKAEICYGATFFNISSYGIMEKYETPTVIFGYALPLLELQIILIFVCIVLSHMFLRRIGIPRFVSNILAGLILGPQLLDLLEYSSDRLSLDIPGNVALEGVARLGLVMFTFLMGVKTNKRAVYQIGKRPIVIAVSSFFVTMISGLAFRNFRLDKVDPLYMPLRLAPTERSVIVSIQAVTLLPVITHLVYELKMSNSELGRIAISTAAVSDFLGFLTLVCISYVGTYRYVSPGIANRDIVALIILVLVILFIFKPMAQRIVDMTPEGKPVPKVYLYVTILTAIAASIYLSVFNQMYILGALLVGLAIPDGPPLGSALEARFESLVTNIFFPISIAVMAMKADVVRALYSFDDISFNILLLGLTVVVKWTASFVPCLIFCELPTRESVIIATIMNYKGFVDLCFFDVALRRRNLSRATYTVMIIYVLLNAGILPTIIKALYDPKRKYIGYVKRDIMHLKTNSDLKILTCLHKPDNISGAISLLELLSSPLNNDNKDRGVIAVTALHLVKLAGRTFPILIPHDKRSKARLLQNSYIQTMMLAFTEFQQENWESTTVSSFTAYSHENLMDQDICNLALDHLTSMIIVPSGRKWSPDGEYESDDIMIRRVNESLLDLAPCSVGILNYRGYNKGKKKTNSIINVGVIFIGGKDDREALSLAKWMGQNSRVCLTVIRFLSGQELDKSKNWDYLVDDEVLNDLKATYSLANNFNYMEKVVNGGPAVATTVRLVAEDHDLMIVGRDHEDYSLDLTGLAQWMELPELGVIGDLLASKDLRARVSVLVVQQQQQHG
>AtCHX18
MATNSTKACPAPMKATSNGVFQGDNPIDFALPLAILQIVIVIVLTRVLAYLLRPLRQPRVIAEVIGGIMLGPSLLGRSKAFLDAVFPKKSLTVLETLANLGLLFFLFLAGLEIDTKALRRTGKKALGIALAGITLPFALGIGSSFVLKATISKGVNSTAFLVFMGVALSITAFPVLARILAELKLLTTEIGRLAMSAAAVNDVAAWILLALAIALSGSNTSPLVSLWVFLSGCAFVIGASFIIPPIFRWISRRCHEGEPIEETYICATLAVVLVCGFITDAIGIHSMFGAFVVGVLIPKEGPFAGALVEKVEDLVSGLFLPLYFVASGLKTNVATIQGAQSWGLLVLVTATACFGKILGTLGVSLAFKIPMREAITLGFLMNTKGLVELIVLNIGKDRKVLNDQTFAIMVLMALFTTFITTPVVMAVYKPARRAKKEGEYKHRAVERENTNTQLRILTCFHGAGSIPSMINLLEASRGIEKGEGLCVYALHLRELSERSSAILMVHKVRKNGMPFWNRRGVNADADQVVVAFQAFQQLSRVNVRPMTAISSMSDIHEDICTTAVRKKAAIVILPFHKHQQLDGSLETTRGDYRWVNRRVLLQAPCSVGIFVDRGLGGSSQVSAQDVSYSVVVLFFGGPDDREALAYGLRMAEHPGIVLTVFRFVVSPERVGEIVNVEVSNNNNENQSVKNLKSDEEIMSEIRKISSVDESVKFVEKQIENAAVDVRSAIEEVRRSNLFLVGRMPGGEIALAIRENSECPELGPVGSLLISPESSTKASVLVIQQYNGTGIAPDLGAAETEVLTSTDKDSD
>AtCHX3
MEVFGDNKMFYMRDTWREGTMICDVLPINPSSNGVWPQQKFSDPNINVHFWNYAFPHLQMIFLIISFLWQFLHFFLRRLGMIRFTSHMLTGVLLSKSFLKENSAARRFFSTEDYKEIVFSLTAACSYMMFWFLMGVKMDTGLIRTTGRKAITIGLSSVLLSTLVCSVIFFGNLRDVGTKNSDHTLNSLEYVVIYSIQCLSSFPVVGNLLFELRLQNSELGRLAISSAVISDFSTSILASVLIFMKELKDEQTRLGSVFIGDVIAGNRPLMRAGIVVLFVCIAIYVFRPLMFYIIKQTPSGRPVKAIYLSTIIVMVSGSAILANWCKQSIFMGPFILGLAVPHGPPLGSAIIQKYESAIFGTFLPFFIASSSTEIDISALFGWEGLNGIILIMVTSFVVKFIFTTVPALFYGMPMEDCFALSLIMSFKGIFELGAYALAYQRGSVRPETFTVACLYITLNSAIIPPILRYLYDPSRMYAGYEKRNMQHLKPNSELRILSCIYRTDDISPMINLLEAICPSRESPVATYVLHLMELVGQANPIFISHKLQTRRTEETSYSNNVLVSFEKFRKDFYGSVFVSTYTALSMPDTMHGDICMLALNNTTSLILLPFHQTWSADGSALISNNNMIRNLNKSVLDVAPCSVGVFVYRSSSGRKNISSGRKTINGTVPNLSSYNICMIFLGGKDDREAVTLATRMARDPRINITIVRLITTDEKARENTVWDKMLDDELLRDVKSNTLVDIFYSEKAIEDAAETSSLLRSMVSDFDMFIVGRGNGRTSVFTEGLEEWSEFKELGIIGDLLTSQDFNCQASVLVIQQQQLMI
>AtCHX24
MVRHFPINDQSLLPAHFGFWPGNSTTPGEVSNRVFSPKIPVVCRKLHSKQPFGMFKGENAMNYAFSTFLIEAIIIIFFIKVVSIALRPFRQPRIVSEIIGGMMIGPSMFGGIRNFNYYLFPPIANYICANIGLMGFFYFLFLTAAKTDVGAIGKAPRKHKYIAAIGVIVPIICVGSVGMAMRDQMDENLQKPSSIGGVVFALSFTSFPVIYTVLRDMNLLNSEVGKFAMSVALLGDMAGVYVIVIFEAMTHADVGGAYSVFWFLVSVVIFAAFMLLVVRRAFDWIVSQTPEGTLVNQNYIVMILMGVLASCFLTDMFGLSIAVGPIWLGLLVPHGPPLGSTLAVRSETFIYEFLMPFTYALVGQGTNIHFLRDETWRNQLSPLFYMTVVGFITKFLSTAFAALFFKVPARESITLGLMMNLRGQMDLLVYLHWIDKRIVGFPGYTVMVLHTVVVTAVTTPLINFFYDPTRPYRSSKHRTIQHTPQNTEMGLVLAVSDHETLSGLITFLDFAYPTKSSPLSIFAVQLVELAGRATPLFIDHEQRKEEEEEEYEEEEEEPERKQSGRIDQVQSAFKLYEEKRNECVTLRSYTAHAPKRLMYQDICELALGKKTAFILLPYQKERLEDAAPTELRDSGMLSVNADVLEHTPCSVCIYFDKGRLKNAVVRLSMDLQHSTNSIRMRQETYRFVVLFLGGADNREALHLADRMSTNPDVTLTVIRFLSYNHEGEDEREKKLDDGVVTWFWVKNESNERVSYKEVVVKNGAETLAAIQAMNVNDYDLWITGRREGINPKILEGLSTWSEDHQLGVIGDTVAASVFASEGSVLVVQQQVRNQKGGDGFLNGKFDYKRFLSPWSHSHN
>AtCHX27
MENITKTFQYGGVDWLCEPWVGAGSLGIGRGENPLKFALPLLLLQISVFSIFSVSFQFLLRPFGKFAFLTQMLAGICLGPSVIGRNKQYMATFFYARSVYIIESFEAICFLFICYITTCQVDTRMIKRVGKLAFINGILLFLIPFVWGQFAAILISKRLKSGPAGIPPVEFHHVAIVQSTMFFQVVYGVLSSLKMLNTEPGRLALASMMVHDCLSWCFFMLNIAIKLNVDLPNKNRAAFLSVLQTEMNADDNDIGDSICVPTTNAVDEESNTRRTLSQGLLSLCYMRLALHLLPLGRICGFTLLLWCGRLRSSHPKTSASRHGTVRQNRDVIRFELLFGVVRFAKMIAIALPSLYYKVPLWHAILVGFIVNIQGLYDVQIYKQNFNYTKISSKSFGAMVMSATVNSTIFIVIVKKLYQTMSKRNPYKRRTVQHCRVEAPLRILTCFRNREAVRPVLDLVELSRPAIGSPLSVFAVNLEELNNHSLPLLIHHTQEISPFLVPSRRDQIVKAFHNFEKTNQETVLIECFTAVAPRKTMHEDVCAIAFDQETDIVILTLDAGIELWERLLCRNLLHNCPCSVALFIDRGRLPDFRFVPLKKLTINIGAIFLGGPDDREMLAYATRLASHPSVELQVFRLVDQNGVSPLRDMVERNHDMRVINVFRKENSEKNIIFREVRIEEAVNLLDLLRKEGDDFDLMMVGIRHEENLLMLEGLSEWSDMKELGEVGDVLISKDLELSVSVLAVQQ
>AtCHX25
MVRSFPSDGWSALPTRFGFWPENPTTAGVVSSRVFSARLPEVCRQVHDKQPFGMFKGENGMNYTFSTFLIEAILIIFFIKIVYVLLRPLRQPRIVCEIIGGMMIGPSMLGRNRNFNYYLFPPIANYICANIGLMGFFYFFFLTAAKTDVAEIFKAPRKHKYIAAVSVLVPIACVGSTGAALKHKMDIRLQKPSSIGGVTFALGFTSFPVIYTVLRDMNLLNSEIGKFAMSVTLLGDMVGVYVLVLFEAMAQADGGGGAYSVIWFLISAAIMAACLLLVVKRSFEWIVAKTPEGGLVNQNYIVNILMGVLVSCFLTDMFGMAIAVGPIWLGLVVPHGPPLGSTLAIRSETFVNEFLMPFSFALVGQKTNVNLISKETWPKQISPLIYMSIVGFVTKFVSSTGAALFFKVPTRDSLTLGLMMNLRGQIDILLYLHWIDKQMVGLPGYSVMVLYAIVVTGVTAPLISFLYDPTRPYRSSKRRTIQHTPQNTETGLVLAVTDHDTFSGLITFLDFAYPTKTSPFSVFAIQLVELEGRAQPLFIAHDKKREEEYEEEEEPAERMGSRRVDQVQSAFKLYQEKRSECVTMHAYTAHASKHNMYQNICELALTKKTAFILLPYQKERLQDAALTELRDSGMLSVNADVLAHTPCSVCIYYEKGRLKNAMVRSSMDPQHTTNSSHMRQEMYRFVVLFLGGADNREALHLADRMTENPFINLTVIRFLAHNHEGEDEREKKLDDGVVTWFWVKNESNARVSYKEVVVKNGAETLAAIQAMNVNDYDLWITGRREGINPKILEGLSTWSEDHQLGVIGDTVAGSVFASEGSVLVVQQQVRNQMGGDGFLNGKFDYKKLVSPWSHSHN
>OsKEA1
MSMAKLLLVLSVFITVAYMMTWSFVPRFLKLMIQLSSQTNELYQLASVAFCLLLAWCSDYLGLSLELGSFLAGVMISTTDFAHHTLEQVEPIRNLFAALFLASIGMLIHVKFLWNHVDILLAAVILVIIVKSVVVTVVVKAFGYSIRTAFVVGLSLAQIGEFAFVLLSRASHLHLVGGKMYLLLLGTTALSLVTTPLIFKLIPVVMHLGILMRWFPSESSMQNELPLQDKATMLEAYNRSL
>OsKEA2
MDLSRFTAPRPGLQIGAAGNGFRACSLRRLRYRVCGGNPMGASALGGCGSRSLFYLAPNHGSPLALRTRGRALRCQGNDSLAYVDGPLEGTNGSVVDNTEDEANSSGLDEEKGDDDAENLRDLLQKARKELEVARLNSTMFEEKAQRISESAIALKDRADKAQSDVSSAVTTIQEIISKEADAKEAVRTATMALSMAEARLQLASEALDAKRGSVGPMEVSIDDVEEEALASAQEEIKECQESLSKCEEELRRIQEKKMELQKEVDRLTELAERALLDASKAEEDVANIMVLAEQAVALEMEAAQRANDAELALQKAEKAISSVDAVVELPAPAEEQVSDEEDNVSEVYDYSSDAIDDIPERDEVSNVERLTVGDLAVEGIEQLESSREMSDDESTDKLLVEPQKEAEPDIDKSKQGKKQEIERKESQPSNAPKASLKRSSRFFPASFFSSKADGEFTPTSVFKGLMKSTRKHAPKLVVGIVLLGAGAFFLNRAEKSSQLFQQQEITTSIEEVTSTAKPIVREMRKIPQRVKKLIELLPHQEVNEEEASLFDILYLLLASVVFVPLFQKIPGGSPVLGYLAAGVLIGPYGLSIIRHVHGTKAIAEFGVVFLLFNIGLELSVERLSSMKKYVFGLGSAQVLATTAAVGMIAHRFAVLPGPAAIVIGSGLALSSTAVVLQVLQERGESTSRHGRATFSVLLFQDLAVVVLLILIPLISPNSSKGGVGFQAIAEAMGMAAVKAIAAITAIIAGGRLLLRPIYKQIAENRNAEIFSANTLLVIFGTSLLTARAGLSMALGAFLAGLLLAETEFSLQVESDIAPYRGLLLGLFFMTVGMSIDPKLLLSNFPAISVILGLLIIGKTMLVTFIGRVFGISTIAAVRVGLLLAPGGEFAFVAFGEAVNQGLLSPQLSSLLFLVVGISMALTPWLAAGGQFLASKFEQHDVRSLLPVESETDDLQDHIIILGFGRVGQIIAQLLSERLIPFVALDVRSDRVAVGRALDLPVYFGDAGSREVLHKVGAERACAAAITLDTPGANYRAVWALSKYFPNVKTFVRAHDVDHGVNLEKAGATAVVPETLEPSLQLAAAVLAQAKLPMSEIAATVNEFRNRHLSELTELCATSGSSLGYGYSRVMSISKSKTVTSDDESETVDGALAI
>OsKEA3
MLPRRRAGPLRLLRLLLVLVVAFAAVVAFCPAAAAAAGEGVGVVEEEEVRVGEAAAAVARGEGDDAVVAAAVAGGEVAGEAGAGLGEGAAAANATGKEGSLAEMIDRALEKEFPESEGEQGGGEKDPGSFNNTVAEKQGVLETVARRVTKKNETKDNKSFPFKEVFLDRPEQEDVPTLIDRKDNVFIISNPKSKYPVLQLDLRLISDLVVVIVSATFGGIAFACLGQPVITGYLLAGSIIGPGGFSFVSEMVQVETVAQFGVIFLLFALGLEFSTAKLRVVRAVAVVGGLLQIILFMLLCGISATLCGGKTKEGVFVGVLLSMSSTAVVLKFLMERNSINALHGQVTVGTLILQDCAVGLLFALLPILSGASGLLQGVASMAKSLVVLITFLTILSILSRTGVPWFLKLMISLSSQTNELYQLAAVAFCLLFAWCSDKLGLSLELGSFAAGVMISTTDLAQHTLEQIEPIRNFFAALFLASIGMLINVHFLWNHVDILLAAVILVITVKTFIVAVVVKGFGYSNKTSLLVGMSLAQIGEFAFVLLSRASSIHLIEGKLYLLLLGTTALSLVTTPLLFKMIPAVVHLGVLLRWFSVDSNQVELGLKSDGLRIDSGKRINLIVQGSHDS
>OsKEA4
MAAAAAAAAPRHHHHHVVVGSSRSAPVSVSVCVRRWCGGASSSALLRVGMIGGASASSAEGRGRRRWWRRGRRALRVRAAAGMDIASAVEVINDLGFDTLTFLGVTVLVVPAFRVVKASPILGFFCAGVVLNQFGLIRNLTDVKLLSEWGILFLLFEMGLELSLSRLKALARYAFGMGLPQVLLSTLAFTAFELPPNGAIGTKILQFLFDSRPDLVNIRSVDEAIVIGAALSLSSSAFVLQLLAEKGELPTRFGSATLGILLLQDIAVVPLLVILPVLESQNVVEQSVWPMLLAESLKALGGLGLLSLGGKYLIRRIFEFVAESRSSEAFVALCLLTVSGTSLLTQWLGFSDTLGAFLAGAILAETNFRTQIEADIRPFRGLLLGLFFVTTGTSIDMELLIREWPNVLSLLGGLIAIKTLIITAIGPRVGLTLQESVRIGLLLSQGGEFGFVVFSLANRLGVLPLELNKLLIIVVVLSMALTPLLNEIGRRAAGIIDEKSETKEKPAEMVNYDATEPIVILGFGEMGKVLAKFLSAPLSFGLDKDAEGWPYVAFDLNPAVVKSARKSGFPVLYGDGSRPLVLQSAGVSSPKAVMVMYTGKEKTIEAVNRLRQAFPGVPMYARAQDMSHLLDLKKAGATEVVLENAETSLQLGSMLLRGLGVMSDDVSFFSKLVRDSMELQAQEALNNIENREIDIMKPLEIRISDLVERNGNGSRMIAQEDSLRLSSRPNIPLIEATLEDRIPETTGENDQTGYDFNNIDSEDGVKYCLLEASDDESEASNSSKEMIDQSV
>OsNHX1
MGLDLGALVLKSGGLLVSDYDSIVAINIFVALLCSCIVIGHLLEGNRWVNESITALVMGLITGGVILLVSGGKNSHILVFSEDLFFIYLLPPIIFNAGFQVKKKQFFRNFMTIILFGAVGTLISFVIISLGAMTLFKKLDVGPLQLGDYLAIGAIFSATDSVCTLQVLNQDETPLLYSLVFGEGVVNDATSVVLFNAIEDIDIANFDSLVLLAFIGNFLYLFFTSTLLGVVAGLLSAYIIKKLCFARHSTDREVAIMILMAYLSYMLSMLLDLSGILTVFFSGIVMSHYTWHNVTESSRITTKHTFATLSFIAEIFLFLYVGMDALDIEKWKLASSSPKKPIALSATILGLVMVGRAAFVFPLSFLSNLSKKETRPKISFKQQVIIWWAGLMRGAVSIALAYHKFTASGHTELRINAIMITSTVIVVLFSTMVFGFFTKPLLNLLIPPRPDIAADLSSQSIIDPLLGSLLGSDFDVGQPSPQNNLQLLLTIQTRSVHRVWRKFDDRFMRPMFGGRGFVPFVPGSPVERSIHGSQLGTVTEAEHS
>OsNHX2
MAWWWWWSEAVVVGGGTGGGSSGTVVSICVFTAVLCVCLVAGHLLEENKWVNESITALLIGCVVGAIIFLLSEGKNSRILRFDEQLFFIYVLPPIIFNAGFQVKKKQFFHNFLTIMSFGIFGVFISVAIVSTGCYWLFPKVGFGDLGAVDYLDLILFTTTALGAIFSSTDTVCTLQVISQDETPRLYSLVFGEGVVNDATSVVLFNAIKNLDITQLKGGVALKVISDFLYLFFTSTMLGVTIGLSTAYALKALYFGRHSTDREVALMALMAYLSYMLAEFLDLSGILMVFFCGIVMSHYAWHNVTESSRITTRHIFATLSFIAETFIFLYVGMDALDIDKWKTSETSFKTSLGIFGIIISLVLLGRAAFVFPLSIMSNYMSGSSEKAPITFNHQFTFSGVTLDPVHATIITSTIIVVFFTTLVFGFLTRPLISAILPHQHRQSTTPGTGGGGRSTGSNSPKDDFIMPFLSPDEEASGSGSGFLQAKRSISMLLERPVHTVHIYWRKFDDRFMRPIFGGPMERDRGNCY
>OsNHX3
MGMEVAAARLGALYTTSDYASVVSINLFVALLCACIVLGHLLEENRWVNESITALIIGLCTGVVILLMTKGKSSHLFVFSEDLFFIYLLPPIIFNAGFQVKKKQFFRNFMTITLFGAVGTMISFFTISIAAIAIFSRMNIGTLDVGDFLAIGAIFSATDSVCTLQVLNQDETPFLYSLVFGEGVVNDATSIVLFNALQNFDLVHIDAAVVLKFLGNFFYLFLSSTFLGVFAGLLSAYIIKKLYIGRHSTDREVALMMLMAYLSYMLAELLDLSGILTVFFCGIVMSHYTWHNVTESSRVTTKHAFATLSFIAETFLFLYVGMDALDIEKWEFASDRPGKSIGISSILLGLVLIGRAAFVFPLSFLSNLTKKAPNEKITWRQQVVIWWAGLMRGAVSIALAYNKFTRSGHTQLHGNAIMITSTITVVLFSTMVFGMMTKPLIRLLLPASGHPVTSEPSSPKSLHSPLLTSMQGSDLESTTNIVRPSSLRMLLTKPTHTVHYYWRKFDDALMRPMFGGRGFVPFSPGSPTEQSHGGR
>OsNHX4
MALELSLVSASPPGGLAASPPPPAAIPGKEQQVAGVGILLQISMLVLSFVLGHVLRRHRFYYLPEASASLLIGLVVGGLANISNTETNTRTQSGFSLSPKPFFANFGAIVTFAILGTFIASVVTGVLVYLGGLTFLMYKLPFVECLMFGALISATDPVTVLSIFQELGTDVNLYALVFGESVLNDAMAISLYRTMSLVRSQAAAGENFFMMVFQFLETFVGSLSSGCITAQNILNYFKGTFGIVVLELDLSLLLYPFPKFYMETLFAKHERLCMLSIDHVKLQYLCITIYHLLIACFTVNYFIYYLILCNLDHSVYLFKYAGLDIDKYMLAEGLGLSGIVSILFTGMVMKHYTFSNLSNNSQRFVSAFFHLLSSLAETFVAVNVFSCAYLVNMSRPEHRRIPLKHQKALWFSGLRGAMAFALALQSANELPGGHGKTIFTTTTAIVVLTVLLIGGSTGTMLEALDVIGDENRSIENYDDNNGYIPPTYEEGSSSGGGLRMKLKEFHKSTTSFTALDRNYLTPFFTSQTDEDDDVFGEQPQNQRRGFYDQ
>OsNHX5
MMFGALVSATDPVTVLSIFQELGTDVNLYALVFGESVLNDASLILSNLFKYAALGVENLHNLESCLFVLFPYFSYMLAEGFGLSGIVSILFTGIVMKRYTFYNLSEDSQRFTARFFHLLSSLAEAFVFIYMGFDIAMERQSWAANVFSCAYILNLARPVHCQIPRQYQLALWYSGLRGAMAFALALQSIHDLPEGHGETIFTATTSIVVLTVLLIGGSTGTMLESLQHNFDGNNAGYPGQRYGEETSTSSNFTMKLKELQRRYSSSHLILKLYLLIALL
>OsNHX6
MELGLGMGMGLGDPPADYGSIAAVGMFVALICVCIVVGHLLEESRWMNESITALIIGLGTGGVILMVSSWKHSRILVFSEDLFFIYLLPPIIFNAGFQVKKKQFFRNFMTITLFGAIGTLISFSVISLGSLGLISRLNIGSLDLGDYLALGAIFSATDSVCTLQVLNQDETPFLYSLVFGEGVVNDATSVVLFNAMQNFDLANFSSVKFLQFIGNFLYLFATSTFLGVAAGLLSAYIIKKLYFGRHSTDREVSIMMLMAYLSYMLAELLDLSGILTVFFCGIVMSHYTWHNVTESSRVTTKHAFATLSFIAETFLFLYVGMDALDMEKWKIVGETFSPMKSIALSSTILFLVLVARAAFVFPLSFLANLTKKTEEGKISIKQQVIIWWAGLMRGAVSIALAYNKFTRSGHTQLPSNAIMITSTITVVLFSTMVFGLLTKPLIRLLIPARHLNRESSALSDPPSPKSFLDPLILNGSDVDPEIGVGIRRPTSLRLLLASPTQSVHHYWRKFDNAFMRPVFGGRGFVPFVPGSPTERSVPLLQGNEN
>OsNHX7
MDNPEAEPDDAVLFVGVSLVLGIASRHLLRGTRVPYTVALLVLGVALGSLEFGTKHGMGKLGAGIRIWANINPDLLLAVFLPALLFESSFSMEIHQIKKCMAQMVLLAGPGVLISTFFLGSALKLTFPYNWNWKTSLLLGGLLSATDPVAVVALLKELGASKKLSTIIEGESLMNDGTAIVVYQLFYRMVLGRTFDAGSIIKFLSEVSLGAVALGLAFGIASVLWLGFIFNDTIIEIALTLAVSYIAFFTAQDALEVSGVLTVMTLGMFYAAFAKTAFKGDSQQSLHHFWEMVAYIANTLIFILSGVVIADGVLENNVHFERHGASWGFLLLLYVFVQISRILVVVILYPLLRHFGYGLDLKEATILVWAGLRGAVALSLSLSVKRASDAVQTHLKPVDGTMFVFFTGGIVFLTLIFNGSTTQFLLHLLGMDRLAATKLRILNYTKYEMLNKALEAFGDLRDDEELGPPADWVTVKKYITCLNDLDDEPVHPHAVSDRNDRMHTMNLRDIRVRLLNGVQAAYWGMLEEGRITQTTANILMRSVDEAMDLVPTQELCDWKGLRSNVHFPNYYRFLQMSRLPRRLITYFTVERLESGCYICAAFLRAHRIARRQLHDFLGDSEVARIVIDESNAEGEEARKFLEDVRVTFPQVLRVLKTRQVTYSVLTHLSEYIQNLQKTGLLEEKEMAHLDDALQTDLKKFKRNPPLVKMPRVSDLLNTHPLVGALPAAMRDPLLSSTKETVKGHGTILYREGSRPTGIWLVSIGVVKWTSQRLSSRHSLDPILSHGSTLGLYEVLIGKPYICDMITDSVVHCFFIEAEKIEQLRQSDPSIEIFLWQESALVVARLLLPMMFEKMATHELRVLITERSTMNIYIKGEEIELEQNFIGILLEGFLKTKNQTLITPPGLLLPPNADLNLFGLESSAINRIDYCYTAPSYQVEARARILFVEIGRPEIEADLQRSASLISQTLELPRTQSKEHSGLLSWPESFRKSRGAQNGASLTEIRDHPASFSARALQLSMYGSMINDMKSGQGQGQRRQRHRHTKASSNKAHSSSYPRVPSRSSNTQRPLLSVQSEGANMTTARQAAAAGASLPPEPEEAGRRRRRQRKAIEEDEDNSSDESAGEEVIVRVDSPSMLTFRQPSSAADR
>OsCHX1
MASTVPALIADDLPTNVTSQITDAARPKTTSSVVCYSPMMITTNGIWQGVNPLEFSLPLFILQVAVIVVTTRLLVVLLKPFRQPRVIAEILAGVVLGPSVMGQVEVWATMVFPQRSLLTLETVAHLGLLYFLFLVGLEMDLDVIRRSGKKALFVAVAGMALPFCIGIATSFIFRHQVSRNVHQTSFLLFLGVALSVTAFPVLARILAEIKLLNTELGRIAMSAAIVNDMCAWILLALAIAISEVNSTALSSLWVLLAGVLFVLFCFYVVRPGMWWLIRRIPEGEVVSDMQVSLILTGVMLAGVCTDAIGIHSVFGAFVYGLVIPGGQLGVALIEKLEDFVTGLLLPLFFAISGLRTNISKIRDPITVGLLVLVFTMASFAKIMGTIIIAALYTMPFREGIALGFLMNTRGLVEMIVLNIGRDKEVLDDESFAVMVLVSVAMTTLVTPVVTGVYRPSRRLVGYKRRNLQRIRHDSELRMLICVHTTRNVPSVLSLLELSNPTKRSPIFIYALHLVELTGRASNMLAAAAASASKQNRSSSSSTLPPVTEHIFNAFENYERHTGGISIQTLAAVSPYQTMHDDVSVLAEDKHVSLIVVPFHKQQTVDGAMEPINPSIRGFNESLLSTSPCSVAILVDRGLSAAAARMAALHRVALFFFGGPDDREALAYAWRMVEHPGVALTVVRFVPPDYRVRSYSNTNYRSVASDADPRSIGIDTEGKTELQMDEEYLGDFRTRNIGNDAISYSDKVVANSEETVSAIRNMDDSLHELYIVGRRPGEAGSPMTASLEDWMECPELGPIGDMLVSSDFSMSVSVLVVQQYVVAAAAPAPATTAPAGNADPVRQYVSNANQRPSAAYRTSAASTANSRWSGGGTVGF
>OsCHX2
MHEDVCVLAEDKHVSLIVLPFHKQQTVDGGMEPINASLRGFNESILASAPCSVGILVDRGLSAAAARMAAVHYVALLFFGGPDDREGLAYAWRMVENPGVCLTIVRFIPPGYTAPAVSPPQPPMPAAHSRAINVVPEVAKSERQMDEEYLNEFRSRNLGSDAILYVEQVVANSEETLAAIRSQLDNAHELYTVGRHPGEASSPLTSGLAEWMESPELGPIGDLLVSSEFSKMASVLVMQQYVITAAAAAGGARRAADG
>OsCHX3
MAGDGAKCSDEVNDGTYFMAGVMAVTGLMATVLALSGIFHCALRRVGQPSIISHILAGVVVGPTVLGRAVDLRPLGMQDAGSALSDTIYFVRIIFMFFIGLEMDLRYLRHHLRRSLAIACGGSGLCLLLAALAGPFFYGLLHPGQGPFKPEKLYASTALFMLVLTTTASPVLIRIVTELKLTGSEAGQLAIGAAFANDMASLSVFSIMVVGTTAYGPDGQPTPSFPDMSIVMSMAFTACLAVLAAARAARLLNRLKRGRRYVSKYELCAMLLLIIALSLLEQVFGYSASMTAFLIGLAMPRDGPTARTLVDRLTYPVHQLVMPLCFGAIGARLDFAAVGSFTAMQFAVAVAFTTLLGAVGKVGGTVLAGRMLGISARESLVLGFLLNVKGYCDILAINFGNQAGIWGQTAQVVLLLSSILNTFMAGPAAAAIVRQQRAASRYRSRCLQDLKVDHELRVLVCVHGAGGVHTMLTLAELSKGTAPLAVYLLHLVELMAARKYAITHLYHDADADDDEWGYAREIEQVAAAVNTFTYDAGVPVRQMTAISSLGSMDADVRNGVEDSRASLVIVPFHKEQRYDGRMVCRREGRRQLNQRILQRLPCTVGVLVERRLGGGGDKGAEDVVKNQVVAVFLGGPDDREAVAYATRLAAHPWVSVTVVRFLPARQDDITIGIDEQLLATTKSHGGEGAMEVAVEDEEAMADEEFMADVYARLVLAGQVEYTERYVSNGAEMVNSLSAMVGTYSLFVVGKGGGGSAAAAMTSGMGGLLEDECPELGPVGEVLASDDFTACGSVLVLQQHSAHVHRRMRRWNPNIHITTTPSSSDHHSHPP
>OsCHX4
MKATSEGAWQGDNPLRFSLPLLIVQICLVVVFTRGLAYALRPLRQPRVIAEIIGGILLGPSALGRNKRFLDNVFPKDSLTVLDTLANVGLLFFLFLVGLELDPASLRRTGRTALAVAAAGISLPFALGVGASLVLRAAIAPDAPRGPLIVFMGVALSITAFPVLARILAELKLLTTDIGRMAMSAAAVNDITAWVLLALAIALSGSGSPLVSIYVLLCGVAFVGFATVAVRPVLVFMARRSPEGEPVKESFVCAILVIVLAAGFATDAIGIHALFGAFVIGVLVPKEGACAGALTEKVEDLVSSLFLPLYFVSSGLKTDVTTISGAKSWGLLVLVMTTACAGKIGGTVAASLLMRVPLREALALGMLMNTKGLVELIVLNIGRDRKVLNEEAFAILVLMALVTTFMTTPAVTAVYKPARRQASYKHRTVERADADSELRVLACFHASRGIPTLINLVEASRGTRRSKLTMYAMHLVELSERSSAISMVQRARRNGLPFASRRGHEGGGGGGEVVVAFEAFQRLTAVTVKPMTAISDLDTIHDDIVASALDKRSAIILLPFHKMLCHDGTLEPVDRAFHQVNVRVLRDAPCSVAVLVDRALGGAAQVSAPDVSYSVLLLFFGGADDREALAYASRMGEHPGIALTVARFTAAADDAAEDDDAIQKHISNVRKAGNDGAFKYDEVSAHGRQEVAFAIKTLGRGKNLVVAGRSAAVATPLVDKTDCPELGHVGSYLATPEFSTTSSVLVVQKYDSRGDTGTSSSSQAGGEATVEESGVPIRRP
>OsCHX5
MGMSSPVTEAEMATVKTSSNGVWQGDDPLHFAFPLLILQALLILLLSRLLALLLRPLRQPKVIAEIVAGILLGPSALGRNKAYLRALFPPWSAPVLESVASLGLLFFLFLVGLELDLRSVRRSGRRAFAIAAAGISLPFACGVGVAFVLRGELPGAARAGYAPFLVFMGVALSITAFPVLARILAELKLLTTPIGETALAAAAFNDVAAWVLLALAVAISGSGDHRSPIVSLWVLLSGAAFVTIWMVFVKPAMAWVARRSDGQGGGEVWVAATLAGVLASGLATDMIGIHAIFGAFVFGLTVPKEGEFAGRVTERVEDLVSELLLPLYFASSGLKTDVATIRGGGAWGMLALVIGTACAGKIVGTFAVAMACGMSAREALVLGVVMNTKGLVELIVLNIGRERKVLDEETFAILVLMALVTTFITTPTVMAIYKPARNAGRRRLHHRKLHGPSAPSSPSAAATAGAKELRVLACIHGGHDVPALINLIETIRGHTQPRRLVKLYILRMVELTERTSSILMARAARRNGVPFLRPRRGGGDQVDVAFDTYAQLGHVHVRPMTAVSALHTIHDDVAAVAEDKRVSLVVLPFHKRHPGHGHGDDLGPEWRAVNRRILREAPCSVAVLVDRGFGGGEQVSSEQVAHGVCVVFFGGPDDREALELAGRMAEHPGVQVTVVRFVDGKEGSEEHAEVTLRPSNTKNADKSYTFSTAIVDTHKEKELDEAAVAEFRQRMGAMVRYEERVVVGNVIEEVVSIGKSREYGLVVVGKGRLPSAMVAELAVRAAEHPELGPIGDALASAGHGVTSSVLVVQQHDMSNADELPVSIVVDGHAHDDGELGGNKDMAEP
>OsCHX6
MAPEAAAAALKPMKATSDGVFQGEDPLEAALPLAIVQICIVVVLTRVLAFFLRPLRQPRVIAEIIGGIMLGPSAIGRNSAFINTVFPKQSLTVLDTLANIGLLFFLFLVGLELDLRAIRRTGAGALAIAVAGISLPFVLGIGTSVVLQNTVNRGVPTGPFLVFMGVALSITAFPVLARILAELKLLTTDLGRMAMSAAAVNDVAAWILLALAIALSGSGSPFVSLWVLLSGVGFVLSSFFFIRPLLSWMARRSPEGEPVKELYICTTLTIVLAAGFITDTIGIHALFGAFIVGIIVPKEGPFAGVLLEKVEDLISGLFLPLYFVSSGLKTNVLTIKGGDSWGLLVLVVATACIGKIGGTVLASLIVRVPLREAVTLGVLMNTKGLVELIVLNIGKDRHVLNDETFAILVLMALINTFITTPLVMAIYKPARRAPPYKNRAVQRPNPDDELRMMVCFHSTRNIPTMINLMESSRGTRRRGITVYAMHLVELSERSSAINMVHKARRNGMPFWNRRRNGDGDQLVVAFETYQQLSHVSIRAMTAISDLHTIHEDVVTSAHQKRAALIVLPFHKLHQMDGHMESLGDEYQHINQRVLHHAPCSVGILVDRGLGGAAQVAASDVSYNIVVLFFGGRDDREALSYATRMVEHPGIALHVIRFVPESGGGGANDKAAADDAFLAEFRGKVAGGNDSIRYEERTSRGKADVVEAIKAMGPTNLFLVGQGSPCAPLMEPSAECPELGPVGSYLAMPDFSTVASVLVMKQYDPTAEHYELVEEVADTAVDIDTPGPRRG
>OsCHX7
MAAAAVTVKMASDGMWQGENPLDFALPLLALQVAVILVITQGLALALKPLRQPRVVAEILGGILLGPSALGRWGPFRRTLFPAWSAAALDTVSGLGLLLFLFLVGLELDFRSVRRVGPRSVAIAAAGIAPPFLAAAGLVPLLDVAVPAPRRASFLPLCVFVGAALSVTALPVLACILKELSLLGVPFGDTAMAAAAVNDVFAWVLLALALAVSGGGGGEPKGPPLAPVYILASGAAFVAFMLGALRPLMARLARRLGPDRAGDLACTGAVACVLLAGAATDAIGVHPVFGAFVFGLAMPREGGLAERAGEKVAPLVSGLMLPLYFATSGLHTDIDNVRGAAAWGMVALVVAVAIGGKFAGTFAVAAGTGMPRREAAALGVAMSAKGLVELIVLNIGKERKVLDDTTFAIFVIMALTTTVLATPFMTALYRRTPTATTPESDDVELNGGDACPA
>OsCHX8
MDKIDCYVVPQTTGTGRNIFQGGSPLSASLPLLGVQLVLIVAVTRVLYFLLKPLKQPRVVSEIMGGIILGPSVLSRHAAFREVVFPARGEPVLNTVATFGLMYVIFLIGVRMDPRLVVRSGRKGVVIGLSGFLLPLAMTGAGSSGEAMATEPDVSRRSTFLFALATSLSVTSFAVLSPILSELSLLNSDLGRIAMSASMTTDGIAWIIMVVYILAEAFLVSPATSIWAFLSLAVLAAFILFVVRPVALRVIERTPPGKPVEETYVFVFLLVVLLVGFYSDVIGTNSFHGALMLGLAIPDGPPLGTALGEKIEAMVSGLILPLYYAMTGLSTDVWRMHWGRLQVVMFLAWVGKLVGVMVSSLYLEIPLRDAVSLSLFMNSKGIVEVITFNFFLTNKLIGKNTFSILICLSVAITAVSVPVAGWLYDPARRYAVYKRRTVQHLKADADLRILACVHDQSHVPGTLAVLEASNATPQTPLSLYLLQLVEIAGRSAPVFIPHKLRHSASRAGAAAASAAPPTDSDRIINAFFQYELKHPEGAVSVHPFTTISPYSSMHDEVCRLAVEKRTSLILLHYHKRHMLAGGVRAAVGLRVVNRKVLEVAPCSVAVFVDRNAGSVGLCAFIPGPVQDQSTSSRSRSGGHAASGSGQGFKAAVASLFFGGGDDREALAYATRMARHEGVAVGVIRFLPARGIKDEPSDRRIDNRAIEEVKALAARSRNIKVQEELVGDMERIVQVLRGLDEAGYDLVLVGMRHRWYPVMPANGMSDWSECPELGVIGDLLASSDFDTPYSVLIMKQQDQGGLNAAVPGAQDVWHVNDGGAEDAPAPPRNMSTAGS
>OsCHX9
MAPIMSGAAAAAGGTGGAVPLIKNATSASQMSRGKAGTGAGAVVCYSPMMVTAYGIWQGASPLDFSLPLFLLQVAIIVATTRLLVILLKPFRQPRVIAEILAGVILGPSVMGQVSTWAVKVFPERSLLTLETVAHLGLLYFLFLVGLEMDVNTIRRSGKKALIIAVAGMALPFCIGTATSFIFRHQVSKNVHQASFLLFLGVALSVTAFPVLARILAEVKLLNSDLGRIAMSAAIVNDMCAWILLALAIAISEVNSSAFSSLWVLIAGVAFVLACFYVVRPLMWWIVRRVPEGEAIGDVHITLILTGVMVAGVCTDAIGIHSVFGAFVYGLVMPSGPLGVVLIEKLEDFVTGLLLPLFFAISGLRTNVTKVRDPITVGLLVLVFVMASFAKIMGTILIAVSYTMTFRDGVALGFLMNTRGLVEMIVLNIGRDKEVLDDESFAVMVLVSVAMTALVTPVVTTVYRPARRLVGYKRRNLQRSKHDAELRMLACVHTTRNVPSIISLLELSNPTKRSPIFIYALHLVELTGRASNMLAAHHSASNPGGASDHIFNAFESYEEMVGGVSVQALTAVSPYQTMHEDVCVLAEDKHVSLIVLPFHKQQTVDGGMEPINASLRGFNESILASAPCSVGILVDRGLSAAAARMAAVHHVALLFFGGPDDREGLAYAWRMVENPGVCLTIVRLIPPGYTAPAISPPQPPMPAAHSRAINVVPEVAKSERQMDEEYLNEFRSRNLGNDAILYVEQVVANSEETVAAIRSQLDNAHELYIVGRHPGEASSPLTSALAEWMESPELGPIGDLLVSSEFSKMASVLVMQQYVITAPLPPPVALAGPPTDDPVRQYLTNANQRPSVAIGGNQMGAAGRGGWSGGAGGY
>OsCHX10
MSLAPPAARVHLQEVAVNVNKSLFCFDHDSGATSSGVFAGDDPLKFYFPLFLYHVCTVFALSRAINALLRRANVPLVISQILAGTLLGPSFLGHIAPRVGELFATPEGWVLINTIGGYAFTLHIFVIGVKTDLGMIRKSGNKAIAIAVLGTASPHLAMYITGLALKARVPAAWAASFLLTNLNSWWSLSAFIVVCCTLHDLNLLSSKLGRLAMSAALIGDFANTFAIAGVTSYLLAASPSEKLQRIGIASVIAFTTFIAFMALVARPAILRLIRDVPEGALLTEARLIAVLLICLTCSFTGELLGLHATYGPFMLGLMLPGGAPLGVTMAERLDRLVAGVLMPLLFAQGGMRLNVKKITDASTCALLETFLVVGVVSKFVASIMPCLYFRMPVRDAVVVGLMMNFKGITEVVYASAFEDAQVLDEQVYAAFMINVLLIGAASASAVKYMYHPEEKYVAYRRRTVEHKKLGEELRVVACIHSQDDVGPMLALLDASSPTPMSPLSVYLLHLMPLAGLTSSVLRHFKHGKRNCVPSGTTDSERVVNAFQFFVQQRPPGAASLVPYVCIAPYATMHDDVCAVALEKRAMLIVVPFHKRLAIDGSVEPTSHNAGAIQAANTNILNYSPCSVAILVDRGSLSTVAAAAAAADGFPHRVALYFLGGPDDREALALAATMAEDATIGLTVFRFMLPADRQSRGGEGDGEEDRRDEAELQEFVRRWVDDHRVAYSENMVGGSDEMVDVIRKTSPAFNLLVVGRRSESPESPLTAGISDWSEHLELGVLGDLLTSTDFGCRVSTLVVQQQTMAAAGESCRLPELPAKHKSDEPV
>OsCHX11
MARSYYICSHIDPLALSPIPGIALDTLFLVAIQALAVILVSKFFHLFLRRYNQPSVISQILAGVVVGGMGLRSAIVHVDVDNVEDMYGGYISAARILYMFLVGLDMDIAALRHATHRCVAFTYATVAASLLLAAVVSSGMYGSMMHSPVKTPELLAATLMLALTNTSSIAVARIAAELKLTVTENGRLVVAAGIATNLICILGDGVLSSTTRAKGKIEGVARGEHQIRKGFLALAVAAGAVWMVRPAVTRINKRNVGQHHVGVRDLAVMLLAIWFVGNIPQFLGFDGMPTSFALGLAFPREGAAARSVADALAPPVKGIMLPFYFATIGMRMNFNSMSGAIIVPGVLITLLGLFGKAIGAAAVASYLSMPLSDALRFSVLLNIKGHVDTMNMKFAKSEGVWAEQALYAMIIGNLISTLVAGPVVAVVRRKEEEAYRTRHQAMESLGAEQELHMLACVHSAHAAPGMLSLVELLVSEPQEQPAVHVLHLFDVGEERVVRIPYHQRIRDDDDGGGRDERGGGRDAVTRMNTIVDLFSRATGIWFRQIDVVCRGGAALDDAGAVCRAAEGVHARLLLAPCHKEQRYDGKMWCRLGGRRELNHGVLSRAPCTVGLLVDRPYRNSGTSFNVPSSVAAEAAATSGGGRTLLHPCSDRAVTHVVAAVFFGGADDREAVSLASRLAEHPSIGLTVFRFVKRSTYDSVTSAKVDELDMAFQEGDVDERFLWRFYERYAATEMAMYVEKVVERPADVEETLAGMAGMFSLVIVGRGGRQPPELLAGLERWADAGGEMGPAAEILASNDSLEMGSVLVMQQHTVVIKQ
>OsCHX12
MGGSAVNCAVQNVSLDTLFLIVIQGAAVIVLGKFIHLSLRRHNLPSAISQIVAGVAVGSLGLHDMVVHVEVQNVEDTYGWYVSEARIFYMFYVGLDADLAALWNDAHRCTVVTYASVATCLLLAAFVSGGIYGSMMHTPVRSPELLSAVLMLTLANTASVDVSRMAAELDLTATGGGRLAVSTAIATNIICIVGEGVFSCMKLASSRTPGYSASERLGMGVLALLKVGVTMALLRPVAAYMNRRNAGRHRIGNWELVLLLVAVSFVGNFPEHAGFDGVPASLLLGLAFPREGPVARSVMDAIAYPLHALALPFYFGAMGMRINFGAMSGAIVVPAVLLTLLGLFGKCAGTMAAARYLKMPLADAIRLGVLLNIKGHVNMIDMSFASSEGIWAEQALMAMVVGSIISTVVAGPVFAVLFRKEKEAYACSDQALEHMAPDKELRMLACVHGARGAPAMLSLLELLATTPRAQPTIHVLHLFDASRKHVGPKRYHQRVQDSDKHIDRRIDDATQVNWAVDVFTSVTGLAIRQFDVGDRGAAMKNAKNIHRRLEEVRAGLLLLPYHKEQRYDGKMVCRRDDRCELNRKVLELAPCTVGVFADRPFWRGGASFRLPTKISTSEETTAARNQGDQKAGTQIAAVFLGGPDDREAVAFACRLAKNDGAIRLTVIRLVLGVATNDDHRIPTTSAANHIGIYDDDDEDGGEEEVLSVVVQDDDPDERCVSELRREYVAKERAEYVERAVSGAVDVAAALRATAGAFALVVVGRGGRQPPELVVGLEGWVQMIEYPEVGPVGEMLASEESLEMGSVLVVQQRTAPPPPFHLNIPPAI
>OsCHX13
MAGANASTVKPVVAACYDNNLVNSQGMFLGDEPLRFALPLLLVQVSIILILSAAAHHVLRRLGQCRFVTHMLVGIFLGPSVLGRNPHLRTALFSERGTYILESVSLVALILFLFSMAVKTDLTLLRRPTARALAVGLAGSLVPLAVTLPVFHALSPSLPADLRGSSLITELAVRLSLSSFPVVADALAELDLLNSELGRVALNASLITDVTSWFLRACFAAAFLITQAKSPLFTAKVLASFAAFVLFVFFVARPAGRYIARKRTPPGDLLSEGSFVLVVIAALLSALVTDVIGFKFMIGPMMLGLALPGGMPIGATLTERLDSFFIALFLPVYMALAGYRTDLAELSLIGVSAEHEEKFCALELFVALCVAGKMVGCVAAGLFFSMPFREATVLALMLNIRGIVEVAAINNWGDTMKATAEHYSTLTLSMVVITAVATPLIKLLYDPSGRFARAKRRTMEESRPNAELRVMACLFSEDHAAPLLDLIEASGSSRDAPVSLIVLHLTELVGHAASVLKPHRKSRSSCGNPTPSDRIVNAFRYFEQQAPLGAVTVSPYVVASPYSSMQHDVCLLAHSRKANLILLPFHKSSDGARSTANNAIRGINRSVMQYAPCSVGILIDHGVAAGSACATASNSTLQRVALYFLGGADDREALAYVARMAECGLVAVTVVRLKLRDWVGMGGRDEMRDEEALQEFWQRYSCAGAERVAYVEKTVEDGEGTASVVRAMSDKFDLLVVGRREGGGDGAEGSSAAALTSGLSEWSEFPELGVLGDMLASADFAAKVSILVVQQQAATRNDADY
>OsCHX14
MSMDKTHLMCFYPSKITMGGVWTGDNPLDFSIPLLLFQILLITSTTRAATLLLSPLRLPTYISQILASFLLGPSILGHLPHFSNLVFPVRSLFVLESMALLGLVYYTFIVGVEIEVSAITRAGIHSFGFAVGCALPPFLVGALTGYVALSTDDKRKGDTFLNKLSFPIFLGSTFSSTAFSVLARNIAELKLAGTDVGQLTLSASLINDTFAWTGLTVATVLGHSRCTITQTTWTLTSGVVIFGASYLLLRPMLLRLARRAAEGEAVGEDRECWILIGVMVAALVADAGGTHAIFGAFVFGLAVPNGPVGVALVEKVEDFVVGALLPLFFALSGLRTDTAKITNMHSAVLLMVAAMVAAVLKVAAAIGVAGVFGMPLSDGTSIGLLLNTKGIIELVILNIARNKGIMSDQSFTVLVFVSALITAMVSPFLGMVVKPARRLVFYKRRTVAWAHPESELRVLACVHVPRDVPALLTLLDVVTPSSRSPVGVLALHLIEFVGRSSALLLINASAPSSSSYDASVHGRSHTEMQFKHISHAFMAYEEQSVGVSARTMAAVSPYESMHEDITSAAENQHSALILLPFHKYRSVDGGLEVSHPAIQPLNCNVQSFSPCTVGILVDRGLAAVPGGGYRVVALFFGGSDDREVAALATRMVRNPTIDLTLLRFVQKGGSFTASEFDALKERKADEGCLRDFLERANEGGGATVEYRERGVFNASEMVGEIQSVEAMGNKDLFVVGKVPGGSGLTAGMAEWSESPELGPIGDLLASKDFQTTASVLVLQAYGRPVAVVGAGAGAMSVDFGGDSVAMAERTASGRRPWARPGV
>OsCHX15
MAGANASTVKPVVAACYDNNLVNSQGMFLGDEPLRFALPLLLVQVSIILTLSAAAHHVLRRLGQCRFVTHMLVGIFLGPSVLGRNPHLRTALFSERGTYILESVSLVALILFLFSMAVKTDLTLLRRPTARALAVGLAGSLVPLAVTLPVFHALSPSLPADLRGSSLITELAVRLSLSSFPVVADALAELDLLNSELGRVALNASLITDVTSWFLRACFAAAFLVTQAKSPLFTAKVLASFAAFVLFVFFVARPAGRYIARKRTPPGDLLSEGSFVLVVISALLSALVTDVIGFKFMIGPMMLGLALPGGMPIGATLTERLDSFFIALFLPVYMALAGYRTDLAELGMIGLFVALCVAGKMVGCVAAGLFFSMPFREATVLALMLNIRGIVEVAAINNWGDTMKATAEHYSTLTLSMVVITAVATPLIKLLYDPSGRFARAKRRTMEGSRPNAELRVMACLFSEDHAAPLLDLIEASGSSRDAPVSLIVLHLTELVGHAASVLKPHRKSRSSCGNPTPSDRIVNAFRYFEQQAPLGAVTVSPYVVASPYSSMQHDVCLLAHSRKANLILLPFHKSSDGARSTANNAIRGINRSVMQYAPCSVGILIDHGVAAGSACATASNSTLQRVALYFLGGADDREALAYVARMAECGLVAVTVVRLKLRDWVGMGGRDEMRDEEALQEFWQRYSSAGAERVAYVEKTVEDGEGTASVVRAMSDKFDLLVVGRREGGGDGAEGSSAAALTSGLSEWSEFPELGVLGDMLASADFAAKVSILVVQQQAATRNDDDY
>OsCHX16
MAAHTVTDPLEELWNHTMSMDKTHLMCFYPSKITMGGVWTGDNPLDFSIPLLLFQILLITSTTRAATLLLSPLRLPTYISQILAGFLLGPSVLGHLPHFSNLVFPVRSLFVLESMALLGLVYYTFIVGVEIEVSAITRAGIRSFGFAIGCTLPPFLVGALTGYVALSTDDKHKGDTFLNKLSFPIFLGSTFSSTAFAVLARNIAELKLAGTDVGQLTLSASLINDTFAWTGLTVATVLGHSRCTITQTTWTLTSGVVIFGASYLLLRPMLLRLARRAAEGEAVGEDRECWILIGVMVAALVADAGGTHAIFGAFVFGLAVPNGPVGVALVEKVEDFVVGALLPLFFALSGLRTDTAKITNMHSAVLLMVAAMVAAVLKVVAAIGVAGVFGMPLGDGTSIGLLLNTKGIIELVILNIARNKGIMSDQSFTVLVFVSALITAMVSPFLGMVVKPARRLVFYKRRTVAWAHPESELRVLACVHVPRDVPALLTLLDVVTPSSRSPVGVLALHLIEFVGRSSALLLINASAPSSSSYDASVHGRSHTEMQFKHISHAFMAYEEQSVGVSARTMAAVSPYASMHEDITSAAENQHSALILLPFHKYRSVDGGLEVSHPAIQPLNCSVQSFSPCTVGILVDRGLAAVPGGGYRVVALFFGGSDDREVAALATRMVRNPTIDLTLLRFVQKGGSFTASEFDALKERKADEGCLRDFLERANEGGGATVEYRERGVFNASEMVGEIQSVEAMGNKDLFVVGKVPGGSGLTAGMAEWSESPELGPIGDLLASKDFQTTASVLVLQAYGRPAAVVGAGAGAMSVDFGGDSVAMAERTASGRRPWARPGV
>OsCHX17
MAASGGSCPAAMKATSQGAFQKENPLDFALPLIILQICLVVVVTRVLAYLLRPLRQPRVIAEIIGGILLGPSALGRSSKFLHNVFPPKSMTVLDTLANLGLLFFLFLVGLELDISAIRRTGKKALAIALAGISAPFALGIGTSFAFRATIVKGAPQAPFLVFMGVALSITAFPVLARILAELKLLTTDLGRMAMSAAAVNDVAAWILLALAVALSGSGSPIISLWVLLTAAGFVAAIFLFLRPALAWMARRSPEGEPVKELYICATLAIVLAAGFVTDTIGIHALFGAFLVGIAVPKDGPFAGVLIEKVEDLISGLFLPLYFVSSGLKTNVATIRGAKSWGLLVLVIVNACLGKIGGTVITSLLVKIPVREAVTLGFLMNTKGLVELIVLNIGKDRKVLNDEAFAIMVLMALFTTFITTPIVMAIYKPARPTAPYKRRTVDGGEADGELRVLACFHTNRNIPTLLNLVESSRGTGRGRLVMYAMHLVELSERSSAITLVQRARRNGMPFFNSGDKAEQMVVAFEAFQQLSSVRVRPMTAISDLDTIHRDVIDSATAKRAAIVVMPYHKMLQHDGTFQSLGSAYHAINKRVLREAPCSVAVLVDRGLGGHAQVSAKNVAFSVAALFFGGPDDREALAYATRMAEHPGVAVTLERFRPSRAQPDEEDAADEAAVEAFKSKVGMVKDGSVRFDERPAQSKAEVMEAINSLSMFSVFVVGRMPPTAPLVEKPDELGPVGSYLASPEFRTSASVLVVKRYDPAANPASKRYDPKARPPAATEEDALDELTGAAVVPVAHSPMNHDIV
>OsCHX18
MDCSMTSSILSANYNTILFEFGVILVTSKILYALLRKLYQPRIFSDLLLGIVLAQFRVLSLTNAINLVFGKIGGFVFAPYLFALGVEMDPSALLDAPTADAAVAYAGIFSTAVLVTLFHAPIMRPTSGIVHENSLRAFLALAAALANTASPVLTRLATDLKIAKTAVGRLAVGAGIASDMLTTMLIAIGSMIWRDTGTEGAASPLAQPALTAAVLAVVLMSGLVSRAMAEWVDGRNPEGRRMRGFDLSLVALVAATLCWFTSALRLDVNMAAFLVGLAFPSEGRVSRLLVSKINLVLSSFVLPLYVAHVCLSLRQTTDDIEAAGLRKDQGFRVYVMELPFPWWKVLFVTAMGTLGKLVGCAAAGLLRGLGWLEALALGLLLNVKGYFHVYCALAAFEAGIITDKSFMAIIFMVAVNVATTPMVGMAIASWARRSVQWRLMGLQHHDPATELRLVVGLQGPQDVATLAFLMEALRWGGGNGELAVYAVDMVQLTDQTAAAIVKGGGFDGVTVVDEEVSEMRKQIGEALDAYQGDDGAVRVRRVLALSSFTDMHSDICICAEEAMAALVLLPFHKRQRREDDGGAMDMEPPRPLGFRLVNQKVLQLAPCSVGILVDRHRHVDAAASQSQSQGVVVVFIGGADDREALTLASFMSKHASVRLTALRVVQNATAQARARARTSLFESSKSSRRAGASSSSSASSVLGQEEVQAQVDDKFFAEFYRKHVAGSKAIGYMEKHVGDGAELVAVLRALQAEYRLFVVGRGRDRRSVLTEGLEEWAECLELGPVGDILASSDFSSTASVLIVQQYDAKKHYKVIDEEFMPL
