# Supplementary material for: Genome-wide identification and characterization of cation-proton antiporter (CPA) gene family in rice (Oryza sativa L.) and their expression profiles in response to phytohormones
Source: PLoS One. 2025 Jan 24;20(1):e0317008. doi: 10.1371/journal.pone.0317008 (PMC11761165; doi:10.1371/journal.pone.0317008)
Supplement: S2 Data — (TXT) [file pone.0317008.s002.txt]

>OsKEA1
ATGTCAATGGCTAAACTGCTGCTTGTATTATCCGTATTTATAACTGTTGCATATATGATGACTTGGTCATTTGTTCCTCGATTCTTGAAACTGATGATTCAGCTATCATCGCAGACAAATGAACTCTATCAGTTGGCTTCTGTTGCTTTCTGCTTGCTGCTAGCCTGGTGTAGTGATTATCTTGGATTGAGTCTTGAACTAGGCTCATTTCTTGCTGGCGTTATGATCTCAACCACAGATTTTGCTCATCATACTTTGGAGCAGGTGGAGCCAATTCGTAACTTATTTGCAGCACTCTTCCTTGCAAGCATCGGCATGCTCATACATGTCAAGTTCTTGTGGAATCATGTTGACATATTGCTTGCAGCTGTTATACTGGTTATAATAGTTAAGAGCGTAGTCGTAACAGTTGTGGTGAAAGCATTTGGATACAGCATCAGAACAGCTTTTGTTGTTGGGCTATCATTAGCACAGATAGGAGAGTTTGCATTTGTGCTTCTTAGCCGTGCTTCGCATCTTCATCTTGTTGGGGGAAAAATGTATCTATTATTACTGGGAACAACTGCACTTAGCTTGGTTACAACTCCTCTCATTTTCAAACTAATTCCTGTGGTAATGCACCTTGGTATTCTTATGCGCTGGTTCCCCTCGGAAAGCAGTATGCAGAATGAGCTACCTTTACAGGATAAAGCAACCATGCTTGAAGCCTACAACAGATCACTCTAA
>OsKEA2
ATGGATTTGTCTAGGTTTACTGCCCCGCGGCCGGGCTTGCAGATCGGCGCCGCCGGGAATGGCTTCCGGGCATGCTCCCTGCGGCGTCTCAGGTATCGTGTCTGCGGCGGGAACCCCATGGGCGCCTCCGCCCTCGGAGGCTGCGGTTCCCGTAGCCTCTTCTACTTGGCTCCAAACCATGGGAGCCCTCTTGCCCTCCGGACCAGAGGGAGGGCGCTGAGGTGCCAGGGAAATGACTCACTGGCCTATGTTGATGGCCCTTTGGAAGGTACCAATGGCTCAGTAGTCGATAATACCGAGGACGAAGCAAACAGCTCTGGGTTGGATGAGGAGAAGGGTGATGATGATGCAGAAAATCTCAGGGACTTGCTTCAGAAGGCGAGGAAAGAGCTGGAGGTGGCCAGGTTGAACAGCACCATGTTCGAGGAGAAGGCGCAGCGGATATCCGAGTCGGCCATCGCACTGAAGGATAGGGCAGATAAAGCTCAGAGCGACGTCTCTTCTGCCGTGACGACCATACAGGAGATCATCAGCAAGGAGGCTGATGCCAAGGAGGCTGTCCGGACAGCTACAATGGCGCTCTCCATGGCTGAGGCCCGCTTGCAGTTGGCGTCAGAAGCTCTGGATGCCAAAAGGGGATCAGTCGGGCCGATGGAAGTTAGCATTGATGATGTGGAGGAGGAGGCCCTTGCGTCCGCGCAAGAGGAGATTAAGGAGTGCCAAGAAAGTCTGTCAAAATGTGAGGAGGAGCTGAGACGTATCCAAGAGAAGAAAATGGAGTTGCAGAAGGAGGTTGATAGATTGACGGAGCTTGCTGAGAGGGCTCTTTTGGATGCTTCAAAAGCTGAGGAGGATGTTGCAAATATAATGGTTTTGGCTGAACAGGCAGTAGCTCTTGAGATGGAAGCTGCACAGCGAGCAAATGATGCGGAACTAGCATTGCAGAAAGCGGAGAAGGCCATCTCCTCGGTTGATGCCGTCGTAGAGTTACCAGCACCTGCTGAGGAGCAAGTAAGTGATGAAGAAGACAATGTTTCTGAAGTGTATGATTACAGCAGTGATGCTATAGATGATATTCCTGAAAGAGACGAGGTGTCAAATGTTGAGCGCCTAACTGTTGGGGACTTAGCTGTAGAAGGCATTGAGCAACTTGAATCATCCCGTGAAATGTCTGATGACGAAAGCACTGACAAGTTGCTTGTTGAGCCTCAGAAAGAAGCCGAACCTGATATAGATAAGTCAAAGCAAGGGAAAAAACAGGAAATAGAACGAAAGGAGTCTCAGCCATCGAATGCTCCTAAAGCATCACTGAAGAGATCATCTCGGTTCTTCCCCGCATCTTTCTTCTCCTCCAAAGCGGATGGAGAATTTACACCTACATCTGTTTTCAAGGGGTTGATGAAATCGACTAGAAAGCATGCGCCAAAGCTTGTTGTTGGGATAGTGCTTCTTGGAGCAGGAGCATTCTTCTTAAATCGGGCTGAGAAGAGTAGTCAATTATTTCAGCAGCAAGAAATAACCACAAGTATTGAGGAAGTTACCTCCACTGCAAAGCCCATAGTTCGTGAGATGCGAAAGATCCCACAACGAGTAAAAAAGCTTATTGAGCTCTTACCTCATCAAGAGGTAAATGAGGAAGAAGCTTCACTCTTCGACATATTATATTTGCTTCTGGCTAGTGTTGTGTTTGTACCATTATTTCAGAAAATACCTGGAGGTAGTCCTGTTCTTGGATATCTGGCTGCTGGTGTCCTAATCGGTCCCTATGGGCTTTCCATCATCCGTCATGTCCATGGAACAAAAGCAATTGCTGAATTTGGAGTTGTTTTCTTGTTGTTCAACATTGGCCTTGAGCTTTCTGTGGAAAGGCTAAGCTCAATGAAGAAGTATGTCTTTGGGTTAGGCTCTGCTCAGGTGCTGGCTACTACAGCAGCTGTTGGTATGATAGCTCACCGTTTTGCAGTGCTACCGGGACCAGCAGCAATTGTTATTGGGAGTGGGTTGGCTCTGTCCTCAACAGCTGTTGTTTTGCAGGTACTACAAGAACGTGGGGAGAGCACATCACGACATGGACGTGCTACATTTTCTGTGTTATTATTCCAGGATTTGGCTGTGGTGGTCCTGTTGATATTAATACCTCTTATATCACCTAATTCTTCAAAAGGAGGGGTTGGTTTCCAAGCAATAGCAGAAGCTATGGGAATGGCTGCTGTAAAAGCAATAGCTGCTATAACAGCCATAATCGCTGGAGGTCGTCTGTTGCTTCGTCCAATTTACAAGCAAATTGCTGAAAATAGGAACGCTGAGATATTTTCAGCAAATACTCTCCTTGTTATTTTTGGAACAAGTCTTCTCACAGCTCGGGCTGGATTGTCGATGGCACTGGGAGCATTTTTGGCTGGTCTATTGCTAGCAGAAACAGAATTCTCCTTACAGGTTGAGTCGGATATTGCTCCTTACCGTGGTCTTCTGTTAGGTCTTTTCTTTATGACGGTTGGAATGTCTATTGACCCCAAGTTGCTTCTGTCAAACTTCCCAGCAATCTCTGTGATATTAGGTCTTTTGATTATTGGAAAGACAATGTTGGTTACATTTATTGGTAGAGTATTTGGAATTTCCACCATAGCTGCTGTTCGGGTTGGTCTGTTGCTTGCACCTGGTGGGGAGTTTGCTTTTGTTGCCTTCGGAGAAGCTGTCAATCAGGGTCTTCTATCTCCTCAATTATCGTCATTATTATTTCTAGTGGTTGGCATTTCAATGGCTCTTACACCATGGTTAGCTGCTGGTGGCCAGTTTTTGGCATCAAAATTTGAGCAGCATGATGTGAGAAGTTTATTACCTGTGGAAAGTGAGACGGATGACTTGCAAGACCATATTATAATATTGGGATTTGGGCGTGTTGGGCAGATAATCGCACAACTCCTGTCAGAAAGATTAATTCCATTTGTTGCACTTGATGTTCGAAGTGATCGGGTGGCAGTTGGACGCGCGCTTGACCTACCAGTATATTTCGGGGATGCAGGAAGTAGAGAGGTACTGCACAAAGTTGGGGCTGAGAGGGCCTGCGCAGCTGCTATTACTTTAGATACCCCTGGTGCAAATTATAGAGCTGTCTGGGCTTTGAGCAAATATTTTCCAAATGTGAAGACATTCGTCCGAGCGCATGATGTGGATCATGGTGTTAACTTGGAGAAAGCTGGTGCAACAGCGGTTGTCCCTGAGACCTTGGAACCAAGTCTCCAGTTGGCTGCTGCTGTTCTTGCACAGGCAAAACTCCCAATGTCAGAGATTGCAGCAACTGTCAATGAGTTCAGGAACCGTCATCTGTCAGAGCTCACAGAGTTATGTGCTACAAGTGGAAGTTCTCTGGGCTACGGATACTCGAGAGTCATGTCCATTTCCAAATCAAAGACCGTCACCTCTGATGATGAGAGTGAAACTGTTGATGGAGCATTGGCGATTTGA
>OsKEA3
ATGCTGCCGCGTCGCCGCGCGGGGCCCCTCCGCCTCCTCCGTCTCCTCCTCGTCCTCGTCGTTGCCTTCGCGGCGGTGGTCGCATTCTGCCCCGCGGCGGCGGCTGCGGCGGGGGAGGGGGTGGGGGTGGTGGAGGAGGAGGAGGTGCGGGTGGGCGAGGCGGCGGCGGCGGTGGCGCGCGGGGAAGGGGACGACGCGGTGGTGGCGGCGGCGGTGGCGGGAGGGGAGGTGGCGGGCGAGGCGGGGGCGGGGTTGGGGGAGGGGGCGGCGGCGGCCAATGCGACGGGGAAGGAAGGGAGCCTCGCGGAGATGATCGACCGCGCGCTGGAGAAGGAGTTCCCGGAGTCCGAGGGCGAGCAGGGCGGCGGAGAGAAGGACCCCGGCAGCTTCAACAACACGGTGGCTGAGAAGCAGGGAGTCCTGGAAACTGTGGCCAGAAGAGTAACAAAGAAGAATGAGACCAAAGACAATAAGTCATTCCCATTTAAGGAAGTTTTCTTGGATCGGCCAGAGCAAGAGGATGTTCCCACATTGATTGATCGGAAGGATAATGTTTTTATTATATCAAATCCGAAGTCAAAATACCCTGTGCTGCAACTGGACCTTAGATTGATATCGGATCTTGTCGTTGTTATTGTGTCTGCTACATTTGGTGGAATTGCCTTTGCTTGCCTTGGGCAACCTGTGATTACAGGTTATTTACTTGCAGGATCTATAATTGGACCAGGAGGTTTTAGCTTTGTCAGTGAAATGGTGCAAGTTGAAACAGTAGCTCAGTTTGGTGTGATATTTCTGCTGTTTGCTCTGGGACTTGAATTTTCTACAGCAAAACTTCGAGTTGTTCGTGCGGTTGCTGTTGTTGGAGGATTGCTCCAAATCATCCTGTTCATGTTGCTTTGTGGTATTTCTGCTACGCTATGTGGAGGCAAAACAAAAGAAGGTGTTTTTGTTGGTGTTCTTCTTTCTATGTCTTCAACGGCTGTGGTTTTGAAATTTCTGATGGAAAGAAATAGCATCAATGCCCTTCATGGCCAAGTTACGGTTGGCACACTCATATTGCAGGACTGTGCTGTTGGTCTTCTTTTTGCACTTCTTCCAATTCTGAGTGGCGCTTCTGGTCTTCTTCAAGGAGTTGCATCAATGGCCAAGTCGTTGGTGGTATTGATAACATTCCTTACAATCCTTTCCATCCTCTCCCGAACTGGTGTGCCTTGGTTTCTTAAGCTGATGATAAGTCTTTCATCTCAGACAAATGAACTGTACCAGTTGGCAGCTGTTGCATTCTGCTTGTTGTTTGCTTGGTGCAGTGATAAGTTGGGCTTGAGTCTTGAGTTGGGTTCGTTCGCAGCTGGAGTAATGATATCAACAACTGATCTTGCACAACACACACTTGAACAAATTGAACCTATTCGAAACTTCTTCGCTGCTCTTTTCCTTGCCAGCATTGGGATGCTAATTAATGTCCATTTCCTTTGGAACCATGTCGATATACTCCTTGCAGCTGTGATTTTGGTGATAACTGTAAAGACGTTTATTGTTGCTGTTGTCGTTAAAGGGTTTGGCTATAGCAACAAAACATCTCTTCTTGTTGGCATGTCTCTTGCACAAATAGGAGAGTTTGCTTTTGTTCTTCTAAGCCGTGCTTCAAGCATCCATCTGATTGAGGGCAAACTTTATCTGCTTCTTCTTGGAACCACTGCACTCAGTCTGGTAACAACACCCCTTCTATTCAAAATGATACCCGCGGTGGTCCACCTCGGTGTTCTCTTGAGATGGTTTTCTGTTGATAGCAATCAGGTGGAGTTGGGCCTAAAAAGTGATGGCCTCCGCATCGATAGCGGCAAGCGCATAAATTTGATAGTCCAAGGCTCACATGACTCATGA
>OsKEA4
ATGGCGGCCGCGGCGGCGGCGGCGGCCCCGCGGCACCACCACCACCACGTCGTCGTCGGGAGCAGCCGCTCTGCGCCCGTGTCGGTGTCGGTGTGCGTGCGGCGGTGGTGCGGGGGCGCGTCGTCGTCGGCGTTGCTGCGGGTGGGGATGATCGGGGGCGCCTCCGCGTCGTCGGCGGAGGGGAGGGGGAGGAGGAGGTGGTGGCGGCGGGGTAGGAGGGCGCTCCGGGTGCGCGCGGCGGCGGGGATGGACATCGCGAGCGCGGTGGAGGTGATCAACGACCTGGGGTTCGACACGCTCACCTTCCTCGGCGTCACCGTGCTGGTCGTCCCGGCCTTCCGCGTCGTCAAGGCCAGCCCAATTCTTGGCTTCTTCTGCGCCGGCGTCGTGCTCAACCAGTTCGGCCTCATCAGGAACCTCACCGATGTCAAGCTCCTCTCCGAGTGGGGGATTCTCTTCCTGTTGTTTGAGATGGGGCTGGAGCTCTCACTGTCTCGCCTTAAGGCTCTTGCCAGATACGCCTTTGGGATGGGTTTGCCTCAGGTTCTTTTGTCAACCCTTGCTTTCACGGCGTTCGAGCTTCCTCCTAATGGTGCTATTGGAACCAAGATTTTGCAGTTCCTCTTTGATTCAAGACCTGATCTGGTGAATATCAGGAGCGTTGATGAAGCAATAGTAATTGGGGCTGCCCTCTCACTATCCTCATCTGCTTTTGTCCTTCAGCTTCTTGCTGAGAAAGGTGAACTCCCAACAAGATTTGGCTCAGCTACACTGGGAATCCTCCTCCTGCAGGATATTGCTGTTGTTCCTCTCTTGGTCATACTCCCTGTGCTAGAGAGTCAGAATGTGGTGGAGCAAAGTGTGTGGCCAATGTTATTAGCTGAAAGTCTAAAAGCACTCGGTGGACTTGGCCTACTTTCCCTTGGAGGGAAATACCTCATCAGACGCATCTTCGAGTTTGTTGCAGAGTCAAGGAGCTCAGAAGCATTTGTTGCACTCTGTCTTCTTACGGTTTCAGGAACATCCCTTCTCACGCAATGGTTGGGATTTAGTGATACATTAGGTGCATTTCTGGCTGGGGCCATTCTTGCAGAGACAAATTTCCGTACCCAAATTGAAGCTGACATAAGGCCATTCAGAGGTTTGCTGCTTGGGTTGTTCTTTGTGACTACAGGAACTTCTATTGACATGGAGCTTCTCATCCGGGAGTGGCCTAATGTTCTGTCACTGTTGGGAGGCCTTATTGCAATCAAGACATTGATAATTACTGCAATAGGCCCAAGAGTTGGGCTAACTCTTCAAGAAAGCGTAAGGATAGGATTGCTGCTTTCTCAAGGAGGAGAATTTGGTTTTGTGGTGTTTTCGTTGGCAAACAGGCTTGGTGTCCTACCACTTGAGTTGAATAAACTGCTCATCATTGTTGTTGTACTGTCTATGGCGCTAACTCCATTACTCAATGAAATTGGAAGAAGGGCAGCAGGGATCATCGATGAGAAATCAGAAACAAAAGAAAAACCAGCTGAGATGGTGAATTATGATGCCACTGAACCTATTGTGATTCTTGGTTTTGGAGAAATGGGAAAGGTCCTTGCAAAGTTTTTGTCTGCACCATTATCTTTTGGGCTTGACAAAGATGCGGAAGGTTGGCCATATGTTGCATTTGATCTAAATCCTGCTGTCGTAAAGTCAGCTAGAAAATCAGGCTTTCCAGTGCTATATGGAGATGGTTCACGCCCTCTTGTTCTGCAATCTGCCGGCGTATCTTCTCCGAAAGCTGTCATGGTCATGTATACTGGAAAGGAAAAGACAATTGAGGCTGTCAACAGATTGCGGCAAGCTTTTCCTGGCGTTCCAATGTATGCAAGGGCTCAAGACATGTCACATTTGTTAGATCTAAAGAAAGCAGGTGCAACAGAAGTTGTTCTGGAAAACGCTGAGACTAGCTTGCAACTAGGCTCGATGCTTTTGAGAGGACTGGGTGTCATGTCTGATGATGTATCCTTCTTTAGTAAGCTTGTGAGAGACTCAATGGAGTTACAAGCTCAGGAAGCACTCAACAACATCGAAAATCGAGAAATTGATATCATGAAGCCACTTGAGATAAGAATATCAGACTTGGTTGAGCGCAATGGGAATGGTTCAAGAATGATAGCCCAGGAGGATTCACTAAGGCTAAGTAGTCGCCCAAACATACCACTAATTGAAGCAACTCTAGAGGACCGAATACCCGAAACTACAGGGGAAAATGACCAGACTGGATATGACTTCAACAACATAGATTCTGAAGATGGTGTCAAATATTGTCTCTTGGAAGCTAGTGATGACGAAAGCGAAGCCTCCAATTCAAGCAAGGAAATGATCGACCAATCTGTATAG
>OsNHX1
ATGGGGCTGGATTTGGGAGCTCTCGTTCTCAAATCCGGCGGGCTGTTGGTGTCGGACTACGACTCGATCGTCGCGATCAACATCTTCGTGGCGCTGCTGTGCAGCTGCATTGTGATCGGGCACCTGCTGGAAGGGAACCGGTGGGTCAATGAATCCATCACCGCGCTTGTCATGGGGCTGATCACTGGAGGTGTGATTCTGCTCGTCAGTGGTGGGAAGAACTCGCACATTCTTGTGTTCAGTGAGGACCTCTTCTTCATTTATTTGCTTCCACCGATCATCTTTAATGCTGGGTTTCAAGTAAAGAAAAAACAATTCTTCCGCAATTTTATGACAATTATTTTATTTGGTGCTGTGGGGACATTGATATCCTTTGTGATAATCTCTCTAGGTGCCATGACATTGTTCAAAAAACTTGATGTTGGTCCACTCCAGCTTGGGGACTATCTTGCAATTGGGGCTATCTTCTCAGCAACAGATTCTGTTTGCACCTTACAGGTGCTTAACCAAGACGAAACACCCCTACTCTATAGTCTGGTTTTTGGTGAAGGGGTTGTCAATGATGCTACATCTGTTGTGCTCTTTAATGCAATTGAAGACATTGATATTGCTAATTTTGATAGCCTTGTTCTACTAGCGTTCATAGGAAATTTTCTCTACCTATTCTTCACCAGTACCCTTCTTGGAGTAGTTGCTGGGTTGCTTAGTGCCTATATTATTAAGAAACTATGTTTTGCCAGACACTCAACTGACAGAGAAGTTGCTATCATGATACTCATGGCGTACCTTTCATATATGCTGTCGATGCTGCTAGATCTGAGTGGCATTCTCACTGTGTTCTTCTCTGGAATAGTAATGTCACATTACACTTGGCATAATGTGACAGAAAGCTCTAGGATTACTACCAAGCACACTTTTGCTACTTTATCTTTCATTGCTGAAATTTTTCTATTTCTCTATGTTGGGATGGATGCACTGGACATTGAAAAATGGAAATTAGCTAGCAGCAGTCCTAAAAAACCAATTGCTTTAAGTGCAACTATATTGGGCTTGGTTATGGTTGGAAGAGCAGCATTTGTATTCCCTTTGTCTTTCTTATCCAATCTAAGTAAAAAAGAGACACGCCCAAAGATCTCCTTCAAGCAGCAAGTAATCATATGGTGGGCAGGTCTCATGAGAGGAGCAGTATCAATAGCACTTGCCTATCACAAGTTCACCGCATCTGGTCATACTGAATTGCGAATCAATGCTATCATGATCACCAGCACAGTCATTGTTGTTCTGTTCAGCACAATGGTTTTTGGTTTTTTTACCAAGCCTCTCCTCAATCTCCTCATCCCACCAAGGCCTGACATAGCAGCTGATCTCTCAAGCCAGTCAATCATAGACCCACTTCTTGGAAGCCTGCTGGGGTCTGACTTCGATGTAGGCCAGCCCTCCCCTCAGAACAACCTTCAGCTTCTTCTCACCATTCAGACTCGCTCCGTTCATCGCGTGTGGCGCAAGTTTGATGATAGATTCATGCGCCCGATGTTCGGGGGCCGAGGCTTCGTTCCTTTCGTGCCTGGTTCGCCAGTGGAGCGGAGCATCCATGGATCTCAACTGGGCACTGTGACTGAGGCTGAACATAGCTGA
>OsNHX2
ATGGCGTGGTGGTGGTGGTGGTCGGAGGCGGTGGTGGTGGGCGGAGGGACGGGCGGCGGGAGCAGCGGCACGGTGGTGTCCATCTGCGTGTTCACGGCGGTGCTGTGCGTGTGCCTCGTCGCCGGCCACCTCCTCGAGGAGAACAAGTGGGTCAACGAGTCCATCACCGCCCTCCTCATCGGTTGTGTTGTAGGTGCTATCATATTTCTGTTGAGTGAAGGCAAGAACTCGCGAATCCTGAGGTTCGACGAGCAGCTCTTCTTCATCTATGTACTTCCTCCCATAATCTTCAATGCAGGCTTCCAGGTCAAGAAGAAGCAGTTCTTTCACAATTTTCTCACCATAATGTCCTTTGGGATATTCGGCGTGTTCATCTCAGTTGCGATAGTTTCAACAGGTTGCTACTGGCTCTTCCCAAAAGTTGGTTTTGGGGACCTTGGCGCGGTAGATTATCTAGATCTAATCTTATTTACAACTACAGCTTTGGGAGCAATATTTTCCTCAACAGATACTGTCTGCACATTGCAGGTCATCAGCCAGGATGAGACACCTAGATTGTACAGTTTGGTGTTTGGGGAAGGAGTGGTCAATGATGCAACCTCAGTTGTGCTTTTCAACGCTATAAAGAATCTGGATATCACTCAGCTCAAAGGCGGGGTTGCGCTAAAAGTCATTTCAGATTTTCTCTACCTGTTCTTCACTAGCACTATGCTTGGAGTTACAATTGGGCTATCAACTGCTTATGCTCTCAAAGCTCTGTATTTTGGTAGGCACTCCACTGATAGGGAAGTAGCTTTGATGGCTCTCATGGCTTATTTGTCATATATGCTGGCAGAGTTTCTTGATCTGAGTGGGATTTTGATGGTGTTCTTTTGTGGAATTGTTATGTCCCATTACGCATGGCATAATGTGACGGAAAGCTCAAGAATCACAACCAGGCACATATTTGCAACGCTGTCATTTATCGCCGAGACATTCATCTTTCTTTATGTTGGAATGGATGCACTTGACATTGATAAGTGGAAAACATCAGAGACAAGCTTTAAAACATCACTCGGTATCTTTGGAATCATCATATCGCTCGTTTTATTGGGAAGAGCTGCATTCGTTTTCCCTCTATCCATTATGTCAAATTACATGAGTGGGAGTTCTGAAAAAGCGCCAATCACATTCAATCACCAGTTCACCTTTTCAGGTGTAACTTTGGATCCAGTTCATGCAACCATCATCACCAGTACAATCATTGTAGTATTTTTCACCACTCTGGTGTTTGGCTTCTTGACAAGGCCACTCATAAGTGCCATACTCCCGCATCAACACCGGCAATCAACGACACCGGGGACCGGAGGAGGAGGCCGTAGCACGGGCAGCAACTCCCCGAAGGACGACTTCATCATGCCGTTCCTCTCGCCTGATGAAGAGGCGTCAGGGAGCGGCAGTGGGTTCCTCCAGGCCAAGAGGAGCATCTCCATGCTCCTGGAGAGGCCAGTCCACACGGTGCACATCTACTGGAGGAAGTTCGACGACAGGTTCATGAGGCCCATCTTCGGTGGACCGATGGAGCGCGATCGCGGTAACTGTTACTGA
>OsNHX3
ATGGGGATGGAGGTGGCGGCGGCGCGGCTGGGGGCTCTGTACACGACCTCCGACTACGCGTCGGTGGTGTCCATCAACCTGTTCGTCGCGCTGCTCTGCGCCTGCATCGTCCTCGGCCACCTCCTCGAGGAGAATCGCTGGGTCAATGAGTCCATCACCGCGCTCATCATCGGGCTCTGCACCGGCGTGGTGATCTTGCTGATGACCAAAGGGAAGAGCTCGCACTTATTCGTCTTCAGTGAGGATCTCTTCTTCATCTACCTCCTCCCTCCGATCATCTTCAATGCAGGTTTTCAGGTAAAGAAAAAGCAATTCTTCCGGAATTTCATGACGATCACATTATTTGGAGCCGTCGGGACAATGATATCCTTTTTCACAATATCTATTGCTGCCATTGCAATATTCAGCAGAATGAACATTGGAACGCTGGATGTAGGAGATTTTCTTGCAATTGGAGCCATCTTTTCTGCGACAGATTCTGTCTGCACATTGCAGGTCCTCAATCAGGATGAGACACCCTTTTTGTACAGTCTGGTATTCGGTGAAGGTGTTGTGAACGATGCTACATCAATTGTGCTTTTCAACGCACTACAGAACTTTGATCTTGTCCACATAGATGCGGCTGTCGTTCTGAAATTCTTGGGGAACTTCTTTTATTTATTTTTGTCGAGCACCTTCCTTGGAGTATTTGCTGGATTGCTCAGTGCATACATAATCAAGAAGCTATACATTGGAAGGCATTCTACTGACCGTGAGGTTGCCCTTATGATGCTCATGGCTTACCTTTCATATATGCTGGCTGAGTTGCTAGATTTGAGCGGCATTCTCACCGTATTCTTCTGTGGTATTGTAATGTCACATTACACTTGGCATAACGTCACAGAGAGTTCAAGAGTTACAACAAAGCACGCATTTGCAACTCTGTCCTTCATTGCTGAGACTTTTCTCTTCCTGTATGTTGGGATGGATGCATTGGATATTGAAAAATGGGAGTTTGCCAGTGACAGACCTGGCAAATCCATTGGGATAAGCTCAATTTTGCTAGGATTGGTTCTGATTGGAAGAGCTGCTTTTGTATTCCCGCTGTCGTTCTTGTCGAACCTAACAAAGAAGGCACCGAATGAAAAAATAACCTGGAGACAGCAAGTTGTAATATGGTGGGCTGGGCTGATGAGAGGAGCTGTGTCGATTGCTCTTGCTTACAATAAGTTTACAAGATCTGGCCATACTCAGCTGCACGGCAATGCAATAATGATCACCAGCACCATCACTGTCGTTCTTTTTAGCACTATGGTATTTGGGATGATGACAAAGCCATTGATCAGGCTGCTGCTACCGGCCTCAGGCCATCCTGTCACCTCTGAGCCTTCATCACCAAAGTCCCTGCATTCTCCTCTCCTGACAAGCATGCAAGGTTCTGACCTCGAGAGTACAACCAACATTGTGAGGCCTTCCAGCCTCCGGATGCTCCTCACCAAGCCGACCCACACTGTCCACTACTACTGGCGCAAGTTCGACGACGCGCTGATGCGACCGATGTTTGGCGGGCGCGGGTTCGTGCCCTTCTCCCCTGGATCACCAACCGAGCAGAGCCATGGAGGAAGATGA
>OsNHX4
ATGGCGCTGGAGCTGAGCCTGGTGTCCGCTTCGCCCCCTGGTGGGCTGGCGGCGAGCCCGCCCCCGCCCGCCGCCATCCCGGGGAAGGAGCAGCAGGTGGCCGGGGTGGGGATCCTGCTGCAGATCTCCATGCTCGTGCTCTCCTTCGTGCTCGGCCACGTCCTCCGCCGCCACCGGTTCTACTACCTCCCCGAGGCCAGCGCGTCTCTCCTCATCGGTCTAGTTGTCGGTGGGCTTGCTAATATTTCAAATACAGAGACCAACACTAGAACCCAATCAGGATTCAGTCTATCCCCAAAACCATTCTTTGCAAATTTTGGGGCTATTGTAACTTTTGCCATCCTTGGGACATTCATTGCTTCTGTTGTAACAGGAGTTCTCGTCTATCTTGGTGGGTTGACATTTCTAATGTACAAACTTCCATTTGTTGAGTGCCTCATGTTCGGTGCTCTTATATCTGCAACTGATCCTGTCACTGTGTTATCAATATTCCAGGAGCTGGGCACTGATGTTAACTTGTATGCTCTTGTGTTTGGAGAATCTGTTCTAAATGATGCGATGGCGATTTCGCTTTACAGGACAATGTCATTGGTCAGAAGTCAAGCAGCAGCTGGGGAGAACTTCTTTATGATGGTTTTCCAGTTCCTTGAGACCTTTGTTGGTTCATTGTCATCAGGTTGCATCACAGCTCAGAATATTCTCAACTATTTCAAAGGGACCTTTGGCATTGTGGTGTTGGAGTTGGATTTATCTCTGCTCTTATATCCTTTTCCTAAGTTCTACATGGAAACTCTGTTTGCAAAACATGAAAGACTATGCATGCTTAGTATTGACCATGTTAAATTGCAATATTTATGTATTACTATTTACCATTTACTCATTGCTTGTTTTACGGTAAATTATTTTATTTACTACTTGATCTTGTGCAACCTTGACCACTCTGTGTACCTGTTTAAGTATGCTGGACTGGATATTGACAAGTATATGTTAGCAGAAGGACTTGGGTTGTCAGGAATTGTTTCCATACTATTCACAGGAATGGTTATGAAGCACTATACATTTTCCAATCTCTCAAACAACTCTCAGCGCTTCGTTTCTGCCTTCTTTCACTTGCTGTCATCTTTAGCAGAAACATTTGTGGCAGTAAATGTCTTTTCTTGTGCATATTTGGTTAACATGTCACGGCCAGAACATCGACGCATACCTCTAAAGCATCAGAAAGCACTTTGGTTTAGTGGGCTTAGAGGGGCCATGGCTTTTGCACTTGCTCTCCAATCTGCCAATGAACTTCCTGGAGGACATGGAAAAACAATATTCACAACCACCACAGCTATTGTTGTTTTAACGGTACTTCTTATCGGAGGATCGACGGGCACCATGCTGGAAGCTTTGGATGTAATTGGTGATGAAAACAGATCAATAGAAAATTATGACGACAACAATGGTTACATCCCCCCAACGTATGAGGAAGGTTCATCATCTGGAGGAGGATTAAGAATGAAACTGAAGGAATTCCACAAAAGCACGACATCGTTCACTGCCCTTGACAGGAACTATCTGACTCCATTTTTCACCAGTCAAACTGATGAGGATGATGATGTCTTCGGTGAACAACCCCAAAACCAGAGACGCGGATTCTATGACCAATAG
>OsNHX5
ATGATGTTTGGTGCTCTGGTGTCAGCAACTGATCCTGTTACTGTACTGTCCATATTTCAGGAACTTGGCACTGATGTGAACCTCTATGCGCTGGTTTTTGGAGAATCAGTTCTCAATGATGCTTCCTTAATTCTATCAAACCTCTTCAAGTATGCAGCTCTAGGTGTTGAGAACCTTCATAATCTGGAGAGTTGCTTGTTTGTCCTTTTCCCTTACTTCTCGTACATGCTAGCTGAAGGCTTTGGTTTGTCTGGTATTGTCTCTATTCTGTTTACTGGAATTGTTATGAAGAGATACACCTTCTATAACTTATCAGAAGATTCTCAGCGTTTTACAGCTCGTTTTTTCCATCTACTTTCATCACTAGCAGAGGCTTTCGTGTTCATATACATGGGATTTGATATTGCGATGGAGCGTCAAAGCTGGGCCGCAAATGTCTTCTCTTGTGCATATATATTAAATTTGGCACGACCGGTGCACTGCCAAATACCTAGGCAGTATCAGCTGGCACTCTGGTATAGTGGTCTTAGGGGGGCAATGGCTTTTGCCCTTGCACTTCAGTCTATTCATGATCTTCCTGAAGGACATGGCGAGACAATTTTCACCGCTACCACATCTATTGTTGTTCTAACTGTGCTTCTAATTGGAGGCTCAACTGGAACAATGCTTGAATCCCTGCAACATAACTTTGATGGGAACAATGCTGGCTACCCTGGGCAACGTTACGGGGAAGAAACATCAACATCAAGCAATTTCACAATGAAACTCAAAGAGCTCCAGAGAAGGTACAGCAGTTCACATTTGATATTGAAGTTGTATCTACTCATTGCTCTTCTTTAG
>OsNHX6
ATGGAGCTCGGGTTGGGGATGGGGATGGGGCTGGGCGACCCGCCTGCGGACTACGGCTCGATCGCGGCGGTGGGGATGTTCGTGGCGCTCATCTGCGTCTGCATCGTCGTCGGCCACCTCCTCGAGGAGAGCCGATGGATGAACGAGTCCATCACCGCGCTAATCATCGGGTTGGGTACTGGAGGAGTGATTTTGATGGTGTCGAGCTGGAAGCACTCGCGCATACTGGTGTTCAGCGAGGATCTCTTCTTCATTTACCTGCTCCCGCCGATCATATTCAATGCGGGGTTCCAAGTTAAGAAGAAACAATTTTTCCGCAACTTCATGACTATTACGTTGTTTGGTGCGATTGGGACCCTAATCTCTTTCAGTGTAATTTCCCTCGGTTCTCTAGGACTAATATCAAGGCTGAACATAGGTTCCCTTGATCTTGGAGATTATCTTGCACTTGGGGCAATATTCTCGGCAACAGACTCTGTATGCACCTTGCAGGTTTTGAACCAAGATGAAACACCCTTCTTGTACAGCCTGGTTTTCGGGGAAGGTGTTGTCAATGATGCAACATCAGTTGTGCTATTCAACGCAATGCAGAACTTTGATCTTGCAAATTTCAGCAGTGTTAAATTCTTGCAATTCATTGGCAATTTTCTTTATCTGTTTGCCACGAGCACCTTTCTTGGAGTTGCTGCTGGACTTCTCAGTGCTTATATCATAAAAAAGCTGTACTTCGGCAGGCATTCCACTGATCGTGAAGTTTCTATTATGATGCTCATGGCTTACTTGTCTTACATGCTTGCTGAATTGCTTGATTTGAGTGGTATTCTTACGGTGTTCTTCTGTGGTATTGTAATGTCGCACTATACCTGGCATAATGTAACAGAGAGTTCCAGGGTCACAACCAAGCACGCCTTCGCCACATTGTCATTTATCGCCGAGACATTTCTATTTCTTTATGTTGGTATGGATGCATTGGATATGGAGAAGTGGAAGATTGTCGGTGAAACATTCAGCCCAATGAAATCTATTGCTTTGAGCTCCACTATTTTGTTCTTGGTGCTGGTCGCAAGAGCTGCTTTTGTTTTCCCACTATCTTTTTTGGCAAATTTGACCAAAAAAACTGAAGAGGGAAAGATCTCTATTAAGCAGCAAGTTATTATTTGGTGGGCGGGTCTGATGAGAGGTGCTGTGTCCATTGCATTGGCCTACAACAAGTTCACAAGGTCAGGCCACACTCAACTCCCTAGTAATGCTATCATGATCACTAGTACAATCACTGTTGTTCTTTTCAGCACGATGGTCTTTGGGCTCCTGACTAAGCCATTAATCAGACTCCTAATTCCAGCAAGACACCTCAACCGGGAATCGAGTGCGCTTTCGGATCCACCTAGCCCGAAATCCTTCCTTGATCCACTGATCCTGAACGGTTCCGATGTCGATCCTGAGATTGGTGTGGGCATTCGCCGACCGACAAGCCTCCGACTTCTCCTAGCAAGCCCGACACAGTCGGTCCACCATTACTGGCGCAAGTTCGACAACGCCTTCATGAGGCCGGTGTTTGGGGGCCGAGGATTCGTCCCCTTCGTCCCCGGCTCACCAACTGAAAGGAGTGTGCCATTACTCCAGGGAAATGAGAACTAG
>OsNHX7
ATGGACAATCCCGAGGCGGAGCCTGATGACGCGGTGCTCTTCGTCGGGGTCTCCCTCGTCCTCGGCATCGCCTCCCGCCACCTCCTCCGGGGCACCCGCGTCCCCTACACCGTCGCCCTCCTCGTCCTCGGCGTCGCCCTCGGATCGCTCGAATTTGGCACAAAACATGGCATGGGCAAACTCGGAGCCGGCATTCGTATCTGGGCTAACATTAATCCTGATCTTCTTCTGGCTGTTTTTCTACCCGCTCTTCTTTTTGAAAGTTCCTTTTCCATGGAAATACACCAAATCAAGAAATGTATGGCACAAATGGTGTTACTTGCTGGACCTGGTGTGCTAATATCAACCTTTTTCCTAGGCTCTGCTCTAAAGCTCACTTTTCCATACAACTGGAACTGGAAAACATCATTGTTGCTTGGTGGATTGCTTAGTGCAACTGACCCCGTTGCTGTTGTTGCACTGCTAAAAGAACTTGGCGCAAGTAAAAAGCTTAGTACCATAATTGAGGGAGAATCCTTAATGAATGATGGGACTGCTATTGTTGTGTATCAGTTATTCTATAGGATGGTGCTTGGAAGAACTTTCGATGCAGGATCAATAATAAAATTCTTGTCAGAAGTTTCACTTGGAGCTGTTGCTCTGGGCCTTGCTTTTGGAATTGCATCAGTACTGTGGCTGGGCTTTATTTTTAATGATACAATCATAGAGATCGCGCTTACTCTTGCTGTCAGCTACATTGCTTTCTTCACTGCACAAGATGCACTGGAGGTCTCTGGTGTTTTGACCGTCATGACACTGGGAATGTTCTATGCCGCTTTTGCAAAAACTGCTTTTAAGGGTGACAGTCAGCAAAGCTTGCATCATTTCTGGGAAATGGTTGCTTATATAGCAAACACACTTATATTTATACTGAGTGGGGTTGTTATTGCAGATGGAGTACTAGAAAATAATGTCCATTTCGAGAGGCACGGTGCTTCATGGGGCTTCCTTCTTCTGCTCTATGTATTTGTGCAAATTTCTCGGATATTAGTTGTTGTTATTTTGTATCCATTGTTGCGCCACTTTGGGTATGGTTTGGACTTGAAAGAAGCCACAATTCTTGTTTGGGCGGGACTGCGAGGGGCTGTTGCTCTGTCTCTATCATTATCTGTTAAGCGTGCTAGTGATGCAGTTCAGACCCATCTGAAACCAGTTGACGGAACAATGTTTGTGTTCTTCACTGGTGGCATCGTGTTTTTGACATTGATTTTTAATGGTTCTACTACACAATTTTTGTTGCATCTACTTGGAATGGACAGATTAGCAGCAACAAAGCTTCGCATATTGAATTATACAAAATATGAAATGCTAAACAAGGCATTGGAGGCTTTTGGTGATCTTAGGGATGATGAGGAACTTGGTCCTCCTGCTGATTGGGTTACTGTAAAGAAATATATCACATGCTTGAACGACTTGGACGATGAGCCTGTGCATCCTCATGCTGTTTCTGACAGAAATGATCGCATGCATACCATGAACTTAAGGGACATCCGTGTGCGGCTTCTAAATGGTGTCCAAGCTGCTTACTGGGGAATGCTTGAAGAAGGACGAATAACTCAAACCACTGCAAATATTTTAATGAGATCGGTTGATGAAGCTATGGATCTTGTTCCTACCCAAGAATTATGTGACTGGAAGGGTTTGCGGTCCAATGTCCATTTTCCAAATTACTATAGGTTCCTTCAAATGAGCAGGTTGCCACGAAGGCTTATCACTTACTTCACAGTAGAAAGACTGGAGTCAGGATGTTACATCTGTGCTGCATTTCTCCGTGCTCATAGAATCGCAAGACGGCAGCTACATGACTTTCTTGGTGATAGTGAGGTTGCCAGAATTGTTATTGATGAAAGTAATGCTGAGGGAGAGGAGGCTAGAAAATTCTTGGAAGATGTTCGTGTTACATTCCCTCAGGTGCTTCGTGTGCTGAAGACTCGACAAGTAACATATTCGGTATTGACCCACTTGAGTGAGTATATTCAAAATCTCCAGAAGACTGGGTTGCTGGAAGAAAAGGAAATGGCCCATCTAGATGATGCTTTGCAGACAGACTTGAAGAAGTTCAAGAGGAATCCACCATTGGTAAAAATGCCAAGAGTCAGTGATCTTTTGAACACTCATCCGTTAGTTGGTGCACTGCCTGCTGCGATGCGTGATCCTTTATTAAGTAGCACAAAAGAAACAGTAAAAGGACATGGCACAATCCTTTATAGAGAGGGCTCAAGGCCAACTGGTATATGGCTTGTTTCGATTGGAGTAGTAAAGTGGACAAGTCAGAGATTAAGCAGCAGGCATTCATTGGATCCAATTTTATCACATGGCAGCACTTTGGGCCTGTATGAGGTGCTGATTGGAAAACCTTATATCTGTGACATGATTACAGATTCTGTGGTGCACTGCTTCTTCATTGAAGCTGAAAAGATAGAGCAATTGCGTCAATCAGATCCTTCTATTGAGATTTTTCTGTGGCAGGAAAGTGCTCTAGTCGTTGCCAGGCTTTTGCTCCCTATGATGTTTGAGAAAATGGCAACACATGAGCTCAGGGTTCTCATCACTGAAAGATCTACTATGAACATCTACATTAAGGGCGAAGAAATTGAACTTGAGCAGAATTTCATTGGCATCTTACTGGAAGGATTTTTGAAGACCAAGAACCAAACTTTGATCACACCTCCAGGGTTACTGCTACCACCAAATGCCGACTTGAACTTATTTGGTCTCGAGTCATCAGCTATAAACCGCATTGACTACTGTTATACAGCACCCAGCTATCAGGTGGAGGCTAGAGCAAGGATTTTGTTCGTTGAGATAGGGAGGCCCGAAATAGAGGCGGATCTGCAAAGGAGTGCGTCATTGATATCTCAAACCCTTGAACTGCCTCGGACACAAAGCAAGGAGCACAGCGGTTTGCTCAGCTGGCCGGAAAGCTTCAGAAAATCCAGGGGAGCTCAGAATGGTGCCAGCTTAACTGAAATCAGAGACCATCCAGCAAGCTTCTCTGCAAGAGCATTGCAGCTGAGCATGTACGGGAGCATGATCAATGACATGAAGTCCGGTCAGGGTCAGGGTCAGAGGAGGCAGAGGCATCGTCACACGAAAGCAAGCTCTAATAAAGCGCACAGCTCGTCGTACCCAAGAGTGCCTTCGAGGTCGTCCAACACGCAGAGGCCCCTGCTGTCTGTGCAGTCCGAGGGTGCCAACATGACGACGGCAAGGCAGGCTGCTGCTGCTGGTGCTTCTCTGCCGCCGGAGCCGGAGGAGGCAGGACGGCGGCGGCGGCGACAACGCAAGGCAATAGAAGAGGACGAGGACAACTCGAGCGATGAGTCGGCCGGGGAAGAGGTGATTGTCAGAGTCGATTCTCCCAGCATGCTCACCTTCCGTCAGCCCTCCAGCGCTGCTGATCGATGA
>OsCHX1
ATGGCCTCGACGGTACCGGCCCTGATCGCCGACGACCTGCCGACGAACGTGACGTCGCAGATCACCGATGCGGCGCGCCCCAAGACCACCAGCTCGGTGGTCTGCTACTCCCCGATGATGATCACCACCAACGGCATCTGGCAGGGCGTCAACCCGCTCGAGTTCTCCCTCCCTCTCTTCATCCTCCAGGTCGCCGTCATCGTCGTCACCACCCGCCTCCTCGTCGTCCTCCTCAAGCCCTTCCGCCAACCCCGCGTCATCGCTGAAATCCTCGCCGGGGTGGTGCTCGGGCCGTCGGTGATGGGGCAGGTGGAAGTCTGGGCGACCATGGTGTTCCCGCAGCGCAGCCTGCTGACGCTGGAGACGGTGGCGCACCTCGGGCTGCTCTACTTCCTGTTCCTGGTCGGGCTGGAGATGGACCTGGACGTGATCCGGCGGTCGGGGAAGAAGGCGCTGTTCGTCGCCGTGGCCGGCATGGCGCTGCCCTTCTGCATCGGCATCGCCACGTCCTTCATCTTCCGGCACCAGGTGTCCCGGAACGTGCACCAGACCTCCTTCCTGCTCTTCCTCGGCGTCGCGCTCTCCGTCACGGCGTTCCCGGTGCTCGCCCGCATCCTCGCCGAGATCAAGCTGCTCAACACGGAGCTCGGGCGGATCGCCATGTCGGCCGCCATCGTCAACGACATGTGCGCGTGGATCCTGCTCGCGCTCGCCATCGCCATCTCGGAGGTGAACAGCACCGCGCTGTCGTCGCTGTGGGTGCTCCTCGCCGGCGTGCTCTTCGTGCTCTTCTGCTTCTACGTCGTGCGCCCCGGGATGTGGTGGCTCATCCGCCGCATCCCCGAGGGCGAGGTCGTCAGCGACATGCAGGTCTCCCTCATCCTCACCGGCGTCATGCTCGCCGGCGTGTGCACCGACGCCATTGGCATCCACTCGGTCTTCGGCGCCTTCGTCTACGGGCTTGTCATCCCGGGCGGGCAGCTCGGCGTGGCGCTCATCGAGAAGCTCGAGGACTTCGTCACGGGTCTCCTCCTCCCGCTCTTCTTCGCCATCAGTGGCCTCCGCACCAACATCTCCAAGATACGCGACCCCATCACCGTCGGCCTGCTCGTCCTCGTGTTCACCATGGCCAGCTTTGCCAAGATCATGGGCACCATCATCATCGCCGCGCTCTACACCATGCCGTTCCGCGAGGGCATCGCGCTCGGCTTCCTCATGAACACCAGGGGTCTCGTCGAGATGATCGTGCTCAACATCGGACGTGACAAGGAGGTGTTGGACGACGAGTCGTTCGCGGTGATGGTGCTGGTGTCGGTGGCGATGACGACGCTGGTGACGCCGGTGGTGACGGGGGTGTACCGGCCGTCGCGGCGGCTGGTCGGGTACAAGCGGCGGAACCTGCAGCGCATCAGGCACGACAGCGAGCTCCGCATGCTGATCTGCGTGCACACCACCCGCAACGTGCCGTCGGTGCTCTCGCTGCTGGAGCTCTCCAACCCCACCAAGCGCTCCCCGATCTTCATCTACGCGCTCCACCTCGTCGAGCTCACCGGCCGCGCCTCCAACATGCTCGCCGCCGCCGCCGCGTCGGCCTCGAAGCAGAACCGGAGCAGCTCATCCTCCACCCTGCCCCCCGTCACGGAGCACATCTTCAACGCCTTCGAGAACTACGAGAGGCACACCGGAGGCATTTCCATCCAGACGCTCGCGGCGGTGTCGCCGTACCAGACCATGCACGACGACGTGTCCGTGCTCGCCGAGGACAAGCACGTCTCGCTGATCGTGGTCCCGTTCCACAAGCAGCAGACGGTGGACGGCGCCATGGAGCCGATCAACCCGTCCATCCGCGGGTTCAACGAGAGCCTCCTCTCCACCTCGCCGTGCTCCGTCGCCATCCTCGTCGACCGCGGCCTCAGCGCCGCCGCGGCGCGCATGGCGGCGCTGCACCGCGTGGCGCTCTTCTTCTTCGGCGGCCCCGACGACCGCGAGGCGCTCGCGTACGCGTGGAGGATGGTCGAGCACCCGGGCGTCGCCCTCACCGTCGTACGGTTCGTCCCGCCGGATTACCGGGTAAGGTCCTACTCCAACACCAACTACCGGTCGGTCGCCTCCGACGCCGACCCGCGCTCGATCGGCATAGACACGGAAGGCAAGACCGAGCTGCAGATGGACGAGGAGTACCTCGGCGACTTCAGGACGCGCAACATCGGCAACGACGCCATCTCGTACTCCGACAAGGTGGTGGCCAACAGCGAGGAGACGGTGTCGGCCATCCGGAACATGGACGACAGCCTCCACGAGCTGTACATCGTCGGGAGGCGCCCCGGGGAGGCCGGCTCGCCGATGACGGCGTCGCTGGAGGACTGGATGGAGTGCCCGGAGCTGGGGCCCATCGGCGACATGCTCGTGTCGTCGGACTTCTCGATGTCGGTGTCGGTGCTGGTGGTGCAGCAGTACGTGGTGGCCGCGGCGGCGCCCGCGCCTGCCACCACCGCGCCTGCCGGGAACGCCGATCCGGTGCGCCAGTACGTGAGCAACGCAAACCAGCGGCCGTCCGCGGCGTACCGGACCTCGGCAGCGTCGACGGCCAACAGCAGATGGTCCGGTGGTGGCACCGTAGGCTTCTGA
>OsCHX2
ATGCACGAGGACGTGTGCGTCCTGGCGGAGGACAAGCACGTCTCGCTCATCGTGCTCCCGTTCCACAAGCAGCAGACGGTGGACGGCGGCATGGAGCCCATCAATGCGTCGCTCCGGGGCTTCAACGAGAGCATCCTCGCGTCGGCGCCATGCTCCGTCGGCATCCTCGTCGACCGCGGCCTCAGCGCCGCCGCGGCGAGGATGGCCGCCGTGCACTACGTCGCGCTCCTCTTCTTCGGCGGGCCCGACGACCGGGAGGGGCTCGCGTACGCGTGGCGGATGGTCGAGAACCCGGGCGTGTGCCTCACCATCGTCCGCTTCATCCCGCCGGGGTACACGGCGCCGGCGGTCTCGCCGCCGCAGCCGCCGATGCCCGCCGCCCACTCCCGCGCCATCAACGTCGTCCCCGAGGTCGCCAAGAGCGAGCGGCAGATGGACGAGGAGTACCTCAACGAGTTCCGGTCGCGCAACCTCGGCAGCGATGCCATCCTCTACGTCGAGCAGGTGGTGGCCAACAGCGAGGAGACGCTCGCCGCCATCCGCAGCCAGCTCGACAACGCGCACGAGCTGTACACCGTCGGCCGCCACCCCGGCGAGGCGAGCTCGCCGCTGACGTCGGGGCTCGCCGAGTGGATGGAGTCGCCGGAGCTCGGCCCCATCGGCGACCTCCTCGTCTCCTCCGAGTTCTCCAAGATGGCGTCCGTGCTGGTCATGCAGCAGTACGTCATCACGGCCGCTGCCGCCGCCGGTGGCGCTCGCCGGGCCGCCGACGGATGA
>OsCHX3
ATGGCAGGTGACGGTGCCAAGTGCTCCGACGAGGTGAACGACGGCACCTACTTCATGGCCGGCGTGATGGCCGTGACCGGCCTCATGGCGACCGTCCTGGCGCTCTCCGGCATCTTCCATTGCGCGCTTCGACGCGTTGGGCAGCCAAGCATAATCTCGCACATCCTGGCCGGCGTGGTGGTCGGGCCGACGGTGCTCGGCCGCGCCGTGGACCTGCGTCCTCTGGGCATGCAGGACGCCGGCAGCGCGCTCAGCGACACCATCTACTTCGTCCGCATCATCTTCATGTTCTTCATCGGCCTGGAGATGGACCTCCGGTACCTCCGCCACCACCTGCGCCGCTCCCTCGCCATCGCCTGCGGCGGCTCGGGGCTCTGCCTCCTGCTCGCCGCCCTCGCGGGGCCCTTCTTCTACGGCCTCCTCCACCCCGGCCAGGGCCCCTTCAAGCCCGAGAAGCTCTACGCCTCCACCGCGCTCTTCATGCTCGTCCTCACCACCACCGCCTCCCCGGTCCTCATCCGCATCGTCACCGAGCTCAAGCTCACCGGCTCCGAGGCCGGCCAGCTCGCCATCGGCGCCGCCTTCGCCAACGACATGGCTAGCCTCTCCGTCTTCAGCATCATGGTCGTCGGCACCACCGCCTACGGCCCCGACGGCCAGCCCACCCCATCCTTCCCGGACATGTCCATCGTCATGTCCATGGCCTTCACGGCGTGCCTGGCGGTGCTCGCGGCCGCCAGGGCCGCCAGGCTGCTCAACAGGCTCAAGCGCGGCCGCCGCTACGTCAGCAAGTACGAGCTCTGCGCCATGCTCCTGCTCATCATCGCCCTCTCGCTGCTCGAGCAGGTGTTCGGCTACAGCGCCTCCATGACCGCCTTCCTCATCGGCCTCGCCATGCCGCGCGACGGGCCCACGGCGCGCACGCTCGTCGACCGCCTCACCTATCCCGTGCACCAGCTCGTCATGCCGCTCTGCTTCGGGGCCATCGGCGCAAGGCTCGACTTCGCCGCCGTCGGCAGCTTCACAGCCATGCAGTTCGCCGTCGCCGTCGCCTTCACGACGCTGCTCGGCGCAGTCGGGAAGGTGGGCGGCACGGTGCTCGCGGGCCGCATGCTGGGCATCTCGGCGAGGGAGTCGCTGGTGCTGGGCTTCCTGCTCAACGTCAAGGGCTACTGTGACATCCTCGCCATCAACTTCGGCAACCAGGCCGGCATCTGGGGCCAGACGGCGCAGGTGGTGCTGCTCCTCTCCTCCATCCTCAACACCTTCATGGCAGGCCCGGCTGCCGCGGCCATCGTCCGACAGCAGCGCGCCGCCTCCCGATACCGGTCGCGCTGCCTTCAGGACCTCAAGGTCGACCACGAGCTCCGCGTGCTGGTCTGCGTCCACGGCGCCGGGGGCGTCCACACCATGCTGACGCTCGCGGAGCTTTCCAAGGGCACCGCGCCGCTGGCCGTCTACCTCCTCCACCTGGTGGAGCTTATGGCCGCGCGCAAGTACGCCATCACCCATCTGTACCATGACGCCGACGCCGACGACGACGAGTGGGGTTATGCCCGCGAGATCGAGCAGGTGGCCGCGGCGGTGAACACCTTCACCTACGACGCCGGCGTGCCGGTGCGGCAGATGACCGCCATCTCCAGCCTGGGGTCCATGGACGCAGACGTGCGCAACGGCGTGGAGGACTCGCGCGCGTCGCTGGTGATCGTGCCCTTCCACAAGGAGCAGCGGTACGACGGGCGCATGGTGTGCCGGCGAGAGGGGAGGCGGCAGCTGAACCAGCGGATCCTGCAGCGCTTGCCCTGCACTGTCGGGGTCCTGGTGGAACGGCGCCTCGGCGGGGGCGGCGACAAGGGCGCGGAAGACGTGGTGAAGAACCAGGTGGTGGCGGTGTTCCTGGGCGGGCCGGACGACAGGGAGGCGGTAGCGTACGCGACGCGGCTGGCGGCGCACCCGTGGGTGAGCGTGACGGTGGTGAGATTCCTTCCAGCGCGACAGGATGATATTACCATTGGCATTGATGAACAATTATTAGCCACCACCAAGAGCCATGGCGGTGAGGGCGCCATGGAGGTGGCGGTGGAGGACGAGGAGGCGATGGCGGATGAGGAGTTCATGGCGGACGTGTACGCGAGGCTGGTGTTGGCGGGACAGGTGGAGTACACGGAGAGGTACGTGAGCAACGGCGCGGAGATGGTGAATTCGTTGAGCGCCATGGTGGGGACGTACTCGCTGTTCGTGGTGGGGAAGGGCGGCGGCGGCTCGGCGGCGGCGGCCATGACGAGCGGCATGGGAGGGCTACTGGAGGACGAGTGTCCGGAGCTGGGCCCCGTCGGGGAGGTGCTGGCCTCCGACGACTTCACGGCCTGCGGCTCCGTGCTGGTGCTTCAGCAGCACAGCGCGCATGTGCATCGCAGGATGAGGAGGTGGAATCCCAACATTCACATCACCACCACACCCTCGTCGTCCGATCATCATAGCCACCCACCCTAG
>OsCHX4
ATGAAGGCGACGTCGGAGGGGGCGTGGCAGGGGGACAACCCGCTGCGGTTCTCGCTGCCGCTGCTGATCGTGCAGATCTGCCTCGTCGTCGTCTTCACCCGCGGCCTCGCCTACGCCCTCCGCCCTCTCCGCCAGCCTCGCGTCATCGCCGAGATCATCGGCGGCATCCTCCTGGGCCCGTCGGCGCTTGGGCGGAACAAGCGATTCCTCGACAATGTCTTCCCCAAGGACAGCCTCACCGTGCTCGACACGCTCGCCAACGTCGGCTTGCTCTTCTTCCTCTTCCTCGTCGGCCTCGAGCTCGACCCGGCCTCGCTCCGCCGCACCGGCCGCACCGCCCTCGCCGTCGCCGCCGCCGGGATCTCGCTCCCGTTTGCTCTCGGCGTCGGCGCCTCGCTCGTGCTCCGCGCCGCCATCGCCCCCGACGCCCCCCGTGGCCCGCTCATCGTGTTCATGGGCGTCGCGCTGTCGATCACCGCGTTCCCCGTCCTCGCGCGCATCCTCGCCGAGCTCAAGCTCCTCACCACCGACATCGGACGCATGGCCATGTCGGCCGCGGCTGTCAACGACATCACCGCGTGGGTGCTGCTTGCCCTCGCCATCGCGCTCTCGGGATCCGGGTCGCCGCTCGTGTCCATCTACGTCCTGCTCTGCGGCGTCGCGTTCGTCGGCTTCGCCACGGTCGCCGTGCGGCCCGTGCTCGTCTTCATGGCACGGCGGTCGCCGGAGGGCGAGCCGGTGAAAGAATCGTTCGTCTGCGCCATTCTAGTCATCGTTCTCGCCGCCGGCTTCGCCACGGACGCCATCGGCATCCACGCGCTGTTCGGCGCGTTCGTCATCGGCGTGCTCGTCCCCAAGGAAGGCGCCTGCGCCGGCGCGCTGACGGAGAAGGTCGAGGACCTGGTGTCGTCGCTGTTCCTTCCCCTCTACTTCGTGTCGAGCGGTCTGAAGACGGACGTCACCACCATCTCCGGCGCCAAGTCGTGGGGGCTCCTCGTGCTCGTCATGACGACGGCCTGCGCCGGCAAGATCGGCGGCACGGTGGCGGCGTCGCTGCTGATGCGTGTGCCGCTGCGTGAGGCGCTCGCGCTGGGGATGCTGATGAACACCAAGGGGCTCGTGGAGCTCATCGTGCTCAACATCGGACGCGACCGGAAGGTGCTCAACGAGGAGGCCTTCGCCATCCTCGTGCTCATGGCGCTCGTCACCACCTTCATGACCACGCCGGCCGTCACCGCCGTGTACAAGCCGGCGCGGCGGCAGGCGTCGTACAAGCACCGCACGGTGGAGCGCGCCGACGCCGACAGCGAGCTGCGCGTGCTCGCGTGCTTCCACGCCAGCCGCGGCATCCCGACGCTGATCAACCTCGTGGAGGCGTCGCGCGGCACGAGGAGGAGCAAGCTCACCATGTACGCCATGCACCTCGTCGAGCTGTCGGAGCGCTCGTCGGCCATCTCCATGGTGCAGCGCGCGCGCCGCAACGGGCTCCCGTTCGCGAGCCGGCGCGGCCACGAAGGCGGCGGCGGCGGCGGGGAGGTGGTGGTGGCGTTCGAGGCGTTCCAGCGGCTCACCGCCGTGACGGTGAAGCCGATGACGGCCATCTCCGACCTCGACACCATCCACGACGACATCGTCGCGTCGGCGCTGGACAAGCGATCCGCCATCATCCTGCTCCCGTTCCACAAGATGCTCTGCCATGACGGCACGCTCGAGCCCGTGGACCGGGCGTTCCACCAGGTGAACGTCCGGGTGCTCCGCGACGCGCCATGCTCCGTCGCCGTCCTCGTCGACCGCGCGCTCGGTGGCGCGGCGCAGGTCTCGGCGCCGGACGTCTCCTACTCGGTCCTCCTCCTCTTCTTCGGCGGCGCCGACGACCGCGAGGCGCTCGCGTACGCCTCACGCATGGGCGAGCACCCTGGCATCGCGCTCACCGTGGCCCGTTTCACGGCCGCCGCCGACGACGCCGCCGAAGACGACGACGCCATACAAAAGCACATCTCCAACGTGCGCAAGGCCGGAAACGACGGAGCGTTCAAGTACGACGAGGTGTCGGCCCATGGCCGGCAAGAAGTGGCGTTCGCCATCAAGACACTGGGTAGAGGCAAGAACCTGGTGGTGGCCGGGCGGTCGGCGGCGGTGGCGACGCCGCTGGTGGACAAGACGGACTGCCCGGAGCTCGGCCACGTCGGGAGCTACCTGGCGACGCCGGAGTTCTCGACGACGTCCTCCGTGCTCGTGGTGCAGAAGTACGACTCGAGAGGTGACACTGGCACATCGTCGTCGAGCCAAGCCGGAGGAGAGGCGACCGTGGAGGAATCCGGCGTGCCAATCCGCCGGCCATAG
>OsCHX5
ATGGGGATGTCCTCGCCGGTGACGGAGGCGGAGATGGCGACGGTGAAGACGTCGTCCAACGGCGTGTGGCAGGGGGACGACCCGCTCCACTTCGCCTTCCCGCTCCTCATCCTCCAAGCTCTCCTCATCCTCCTCCTCAGCCGCCTCCTCGCCCTCCTGCTCCGCCCGCTCCGCCAGCCCAAGGTCATCGCCGAGATCGTCGCCGGCATCCTCCTCGGCCCCTCCGCGCTCGGCCGCAACAAGGCCTACCTCCGCGCGCTCTTCCCGCCCTGGAGCGCGCCCGTGCTCGAGTCAGTCGCCAGCCTCGGCCTCCTCTTCTTCCTCTTCCTCGTCGGCCTCGAGCTCGACCTCCGCTCCGTGCGCCGTAGCGGCCGCCGCGCCTTCGCCATCGCCGCCGCGGGGATCTCGCTCCCGTTCGCGTGCGGCGTCGGCGTCGCCTTCGTCCTCCGCGGCGAGCTCCCGGGCGCCGCGCGGGCGGGCTACGCGCCGTTCCTCGTCTTCATGGGCGTCGCGCTCTCCATCACCGCGTTCCCCGTCCTCGCGCGCATCCTCGCCGAGCTGAAGCTGCTCACCACCCCCATCGGCGAGACGGCGCTGGCGGCGGCGGCGTTCAACGACGTGGCGGCGTGGGTGCTGCTCGCTCTGGCCGTGGCCATCTCGGGCAGCGGCGACCACCGGAGCCCCATCGTCTCCCTCTGGGTGCTCCTGTCGGGCGCGGCGTTCGTCACAATATGGATGGTGTTCGTCAAGCCGGCCATGGCGTGGGTGGCGCGGCGGTCGGACGGGCAGGGCGGCGGCGAGGTGTGGGTGGCGGCGACGCTGGCGGGCGTTCTGGCGTCGGGGCTCGCCACGGACATGATCGGGATCCACGCCATCTTCGGGGCGTTCGTGTTCGGGCTGACGGTGCCCAAGGAGGGGGAGTTCGCGGGGAGGGTGACGGAGAGGGTGGAGGACCTGGTGTCGGAGCTGCTGCTGCCGCTCTACTTCGCGTCGAGCGGCCTCAAGACGGACGTCGCCACCATCCGGGGCGGCGGGGCGTGGGGGATGCTGGCGCTCGTCATCGGGACGGCGTGCGCCGGGAAGATCGTCGGGACGTTCGCGGTGGCCATGGCGTGCGGGATGTCGGCGCGCGAGGCGCTGGTGCTCGGCGTCGTCATGAACACCAAGGGCCTCGTCGAGCTCATCGTCCTCAACATTGGCAGAGAACGCAAGGTGCTGGACGAGGAGACGTTTGCGATCCTGGTGCTAATGGCGCTGGTCACCACCTTCATCACCACCCCCACAGTCATGGCCATCTACAAGCCGGCGCGCAACGCCGGCCGCCGCCGCCTGCACCACCGCAAGCTGCATGGCCCCTCCGCGCCGTCCTCACCGTCCGCGGCTGCCACCGCCGGCGCCAAGGAGCTGCGCGTGCTGGCCTGCATACACGGCGGCCACGACGTGCCGGCGCTGATCAACCTCATCGAGACCATCCGCGGCCACACCCAGCCGCGCCGCCTCGTCAAGCTCTACATCCTCCGCATGGTCGAGCTCACCGAGCGCACCTCCTCCATCCTCATGGCCCGCGCCGCGCGCCGCAACGGCGTCCCCTTCCTCCGCCCTCGCCGCGGCGGCGGCGACCAGGTCGACGTCGCCTTCGACACCTACGCGCAGCTCGGCCACGTCCACGTCCGCCCCATGACCGCCGTCTCCGCGCTCCACACCATCCACGACGACGTCGCCGCCGTCGCCGAGGACAAGCGCGTCTCCCTCGTCGTGCTCCCGTTCCACAAGCGCCACCCGGGCCACGGCCATGGCGACGACCTCGGCCCCGAGTGGCGCGCCGTCAACCGGAGGATCCTGCGCGAGGCGCCCTGCTCGGTCGCCGTCCTCGTCGACCGCGGCTTCGGCGGCGGCGAGCAGGTCAGCTCGGAGCAGGTCGCGCACGGCGTCTGCGTCGTCTTCTTCGGCGGGCCGGACGACCGCGAGGCGCTCGAGCTCGCCGGGAGGATGGCCGAGCACCCCGGCGTGCAGGTCACCGTCGTGCGGTTCGTCGACGGCAAGGAAGGTAGCGAGGAGCACGCCGAGGTGACGCTGCGCCCGTCGAACACCAAGAACGCCGACAAGAGCTACACCTTCTCAACGGCCATCGTCGACACCCACAAGGAGAAGGAGCTGGACGAGGCGGCGGTGGCGGAATTCCGGCAGAGGATGGGGGCCATGGTGAGGTACGAGGAGAGGGTGGTGGTGGGGAACGTGATCGAGGAGGTGGTGTCGATCGGGAAGAGCCGGGAGTACGGCCTGGTGGTGGTCGGCAAGGGGCGGCTGCCGTCGGCGATGGTGGCGGAGCTGGCCGTCCGGGCGGCGGAGCACCCGGAGCTGGGGCCCATCGGCGACGCGCTGGCGTCGGCGGGGCACGGGGTGACGTCGTCGGTGCTGGTGGTGCAGCAGCATGACATGAGCAACGCCGACGAGCTGCCGGTGTCCATCGTCGTCGACGGCCACGCCCACGACGACGGCGAGCTCGGCGGCAACAAGGACATGGCCGAGCCATAA
>OsCHX6
ATGGCTCCTGAGGCGGCGGCGGCGGCCTTGAAGCCGATGAAGGCAACGTCGGACGGCGTGTTCCAGGGGGAGGACCCCCTGGAAGCGGCCCTGCCTCTGGCCATCGTGCAGATTTGCATCGTCGTCGTGCTCACCCGCGTGCTCGCCTTCTTCCTCCGCCCGCTCCGGCAGCCGCGCGTCATCGCGGAGATCATCGGCGGCATCATGCTCGGCCCGTCCGCGATCGGCCGGAACAGCGCGTTCATCAACACGGTGTTCCCCAAGCAGAGCCTCACGGTGCTCGACACCCTCGCCAACATCGGCCTCCTCTTCTTCCTCTTCCTCGTCGGCCTCGAGCTCGACCTCCGCGCCATCCGCCGCACGGGAGCTGGCGCGCTCGCCATCGCCGTCGCCGGCATCTCCCTCCCCTTCGTCCTCGGGATCGGCACCTCCGTCGTCCTCCAGAACACCGTCAACCGCGGCGTCCCCACGGGGCCCTTCCTCGTCTTCATGGGCGTCGCCCTCTCCATCACCGCGTTCCCGGTGCTGGCGCGCATCCTCGCCGAGCTCAAGCTGCTCACCACCGACCTCGGCCGCATGGCCATGTCCGCGGCGGCCGTGAACGACGTCGCCGCGTGGATACTCCTCGCGCTCGCCATCGCGTTGTCGGGCTCCGGCTCGCCTTTCGTGTCGCTCTGGGTGCTCCTCAGCGGCGTCGGCTTCGTCCTCTCGTCGTTCTTCTTCATCCGGCCGCTGCTCTCGTGGATGGCGCGGCGATCCCCCGAGGGCGAGCCCGTGAAGGAGCTATACATATGCACGACGCTCACCATCGTGCTCGCCGCCGGCTTCATCACCGACACCATCGGCATCCACGCGCTGTTCGGCGCCTTCATCGTCGGCATCATCGTGCCCAAGGAAGGGCCCTTCGCTGGCGTCCTCCTGGAGAAGGTGGAGGACCTCATCTCTGGCCTCTTCCTGCCGCTCTACTTCGTGTCGAGTGGCCTCAAGACCAACGTCCTGACCATCAAGGGCGGGGACTCGTGGGGGCTCCTCGTGCTCGTCGTCGCGACGGCGTGCATCGGCAAGATCGGCGGCACAGTGCTCGCGTCGCTCATCGTGCGTGTGCCGCTCCGTGAGGCGGTGACGCTCGGGGTGCTGATGAACACCAAGGGGCTCGTGGAGCTCATCGTGCTCAACATCGGCAAGGACCGGCACGTCCTCAACGACGAGACCTTCGCCATCCTCGTGCTCATGGCGCTCATAAACACCTTCATCACCACGCCGCTGGTGATGGCCATCTACAAGCCGGCGCGGCGCGCCCCCCCGTACAAGAACCGCGCCGTCCAGCGCCCGAACCCCGACGACGAGCTCCGCATGATGGTGTGCTTCCACAGCACGCGAAACATCCCCACCATGATCAACCTCATGGAGTCGTCGCGTGGGACGCGGCGGCGCGGCATCACCGTGTACGCCATGCACCTCGTCGAGCTCTCGGAGCGGTCGTCCGCCATCAACATGGTCCACAAGGCGCGGCGCAACGGGATGCCGTTCTGGAACCGGCGGCGCAACGGGGACGGCGACCAGCTCGTCGTCGCGTTCGAGACGTACCAGCAGCTGAGCCACGTGTCCATTCGCGCCATGACGGCCATCTCCGACCTCCACACCATCCACGAGGACGTGGTCACCAGCGCGCACCAGAAGCGCGCCGCGCTCATCGTGCTCCCCTTCCACAAGCTCCACCAGATGGACGGCCACATGGAGTCCCTCGGCGACGAGTACCAGCACATCAACCAGCGGGTGCTCCACCACGCGCCGTGCTCCGTCGGCATCCTCGTCGACCGCGGCCTCGGCGGCGCCGCGCAGGTCGCCGCCAGCGACGTGTCCTACAACATCGTCGTCCTCTTCTTCGGCGGCCGGGACGACCGCGAGGCCCTCTCCTACGCCACGCGCATGGTCGAGCACCCGGGCATCGCACTCCACGTGATACGCTTCGTCCCAGAGTCCGGCGGCGGCGGCGCGAACGACAAAGCCGCGGCGGACGATGCGTTCCTCGCAGAGTTCCGCGGCAAAGTCGCCGGCGGGAACGACTCCATCCGGTACGAGGAGAGGACGTCCAGAGGGAAGGCGGACGTGGTGGAGGCGATCAAGGCGATGGGTCCGACCAACCTGTTCCTCGTTGGACAGGGGTCGCCGTGCGCGCCGCTGATGGAACCGAGCGCTGAGTGCCCGGAGCTCGGGCCGGTGGGGAGCTACCTGGCGATGCCGGACTTCTCGACGGTGGCGTCGGTGCTGGTGATGAAGCAGTACGACCCGACGGCGGAGCACTACGAACTCGTCGAGGAGGTCGCGGACACCGCCGTGGACATCGACACACCGGGGCCTCGTAGAGGGTGA
>OsCHX7
ATGGCGGCGGCGGCGGTCACCGTGAAGATGGCGTCGGACGGGATGTGGCAGGGGGAGAACCCGCTGGACTTCGCGCTGCCGCTGCTGGCGCTGCAGGTGGCCGTCATCCTGGTGATCACGCAGGGCCTCGCGCTCGCGCTTAAGCCCCTGCGCCAGCCTAGGGTGGTCGCCGAGATCCTGGGTGGCATCTTGCTGGGGCCGTCGGCTCTCGGCCGGTGGGGCCCCTTCCGCCGCACCCTCTTCCCGGCGTGGAGCGCCGCCGCGCTGGACACCGTCTCCGGCCTCGGCCTGCTGCTCTTCCTCTTCCTGGTCGGCCTCGAGCTCGACTTCCGCTCCGTGCGCCGCGTCGGGCCGCGCAGCGTGGCCATCGCCGCGGCGGGCATCGCGCCCCCGTTCCTCGCCGCCGCGGGCCTCGTGCCGCTCCTCGACGTCGCCGTCCCGGCGCCGCGCCGCGCGTCCTTCCTCCCGCTCTGCGTGTTCGTCGGCGCCGCGCTCTCGGTGACCGCGCTCCCCGTGCTCGCCTGCATCCTCAAGGAGCTCAGCCTCCTCGGCGTGCCCTTCGGCGACACCGCCATGGCGGCCGCCGCCGTAAACGACGTCTTCGCTTGGGTCCTCCTCGCCCTCGCGCTCGCCGTCTCCGGCGGCGGAGGCGGCGAGCCGAAGGGGCCCCCTCTCGCGCCGGTGTACATCCTCGCGTCGGGTGCCGCCTTCGTGGCGTTCATGCTCGGCGCGCTCCGCCCGCTCATGGCGCGCCTGGCGCGCCGCCTTGGCCCCGACCGCGCGGGCGACCTGGCGTGCACCGGCGCCGTGGCGTGCGTGCTCCTCGCCGGCGCCGCCACCGACGCCATCGGCGTGCACCCGGTGTTCGGCGCGTTCGTGTTCGGGCTGGCCATGCCGCGGGAGGGCGGCCTCGCGGAGCGCGCGGGCGAGAAGGTGGCACCGCTGGTGTCCGGGCTGATGCTGCCGCTCTACTTCGCCACGAGCGGCCTGCACACGGACATCGACAACGTCCGTGGCGCGGCCGCGTGGGGCATGGTCGCGCTCGTCGTGGCCGTGGCCATCGGCGGGAAGTTCGCCGGGACGTTCGCGGTGGCCGCCGGCACCGGCATGCCCAGGCGCGAGGCCGCCGCCCTCGGCGTGGCCATGAGCGCCAAGGGGCTCGTCGAGCTCATCGTGCTCAACATCGGCAAGGAGAGGAAGGTGCTGGACGACACGACGTTTGCCATCTTCGTGATCATGGCGCTAACGACGACGGTGCTCGCGACGCCGTTCATGACGGCGCTCTACCGGCGCACGCCGACGGCGACCACGCCGGAGAGCGATGACGTGGAGCTCAATGGTGGCGACGCTTGTCCGGCTTAG
>OsCHX8
ATGGATAAGATCGACTGCTACGTCGTGCCGCAGACCACGGGCACCGGCCGGAACATCTTCCAGGGCGGCAGCCCGCTCTCGGCGTCGCTGCCGCTGCTCGGCGTGCAGCTCGTCCTCATCGTCGCCGTCACCCGCGTCCTCTACTTCCTCCTCAAGCCGCTGAAGCAGCCCCGCGTCGTGTCCGAGATCATGGGCGGGATCATACTTGGGCCGTCCGTGCTGTCGCGGCACGCGGCGTTCAGGGAGGTGGTGTTCCCGGCGAGGGGCGAGCCGGTGCTGAACACGGTGGCGACGTTCGGGCTCATGTACGTCATCTTCCTCATCGGCGTGCGGATGGACCCGAGGCTCGTCGTCCGCTCCGGGAGGAAGGGCGTGGTCATCGGCCTCTCGGGCTTCCTCCTCCCGCTGGCCATGACCGGCGCGGGCTCCTCCGGCGAGGCCATGGCGACGGAGCCGGACGTGTCGAGGCGGTCCACGTTCTTGTTCGCGCTCGCCACCTCGCTGTCGGTCACGTCGTTCGCGGTGCTGTCGCCGATCCTGTCCGAGCTGAGCCTCCTCAACTCGGACCTCGGCCGCATCGCCATGTCGGCGTCGATGACCACGGACGGCATCGCGTGGATCATCATGGTGGTGTACATCCTCGCCGAGGCGTTCCTCGTGTCGCCCGCCACGTCGATCTGGGCGTTCCTCTCGCTGGCGGTGCTCGCCGCGTTCATACTGTTCGTGGTGCGCCCCGTCGCGCTGCGGGTGATCGAGCGCACGCCGCCGGGCAAGCCGGTGGAGGAGACCTACGTGTTCGTCTTCCTCCTCGTCGTCCTCCTCGTCGGCTTCTACAGCGACGTCATCGGGACGAACTCGTTCCACGGCGCGCTGATGCTGGGGCTGGCCATCCCCGACGGCCCGCCGCTCGGCACGGCGCTCGGCGAGAAGATCGAGGCGATGGTGTCCGGCCTGATCCTGCCGCTCTACTACGCCATGACCGGGCTCAGCACCGACGTGTGGCGCATGCACTGGGGCAGGCTGCAGGTCGTCATGTTCCTCGCCTGGGTCGGGAAGCTCGTCGGCGTCATGGTGTCGTCGCTGTACCTTGAGATCCCACTCCGCGACGCTGTCTCGCTCAGCCTCTTCATGAACTCCAAGGGCATCGTCGAGGTCATCACCTTCAACTTCTTCTTGACCAACAAGCTCATCGGCAAGAACACGTTCAGCATCCTGATCTGCTTGTCGGTGGCGATCACGGCGGTGTCGGTGCCGGTGGCCGGTTGGCTGTACGATCCGGCGCGGCGCTACGCCGTGTACAAGCGGCGCACGGTGCAGCATCTCAAGGCGGACGCCGACCTGCGGATCCTCGCGTGCGTCCACGACCAGTCGCACGTCCCCGGCACGCTCGCCGTGCTCGAGGCGTCGAACGCGACGCCACAGACGCCGCTCAGCCTCTACCTCCTCCAGCTCGTCGAGATCGCCGGCCGCTCCGCGCCGGTGTTCATCCCGCACAAGCTCCGCCACAGCGCCTCCCGAGCCGGCGCCGCGGCGGCCAGCGCGGCGCCGCCCACCGACTCCGACCGCATCATCAACGCCTTCTTCCAGTACGAGCTGAAGCACCCGGAGGGCGCCGTGTCCGTGCACCCCTTCACCACCATCTCCCCCTACTCCTCCATGCACGACGAGGTGTGCCGCCTGGCCGTCGAGAAGCGCACGTCGCTCATCCTCCTCCACTACCACAAGCGCCACATGCTCGCCGGCGGCGTGCGCGCCGCCGTGGGGCTCCGCGTCGTCAACCGCAAGGTGCTGGAGGTCGCGCCGTGCTCCGTCGCGGTGTTCGTCGACCGCAACGCCGGGAGCGTCGGCCTCTGCGCCTTCATCCCGGGCCCGGTGCAAGACCAATCGACGTCCTCCAGGAGCAGGAGCGGCGGGCACGCGGCCAGCGGCAGCGGCCAAGGCTTCAAGGCGGCCGTCGCGTCGCTCTTCTTCGGCGGCGGCGACGACCGCGAGGCGCTGGCCTACGCGACGCGCATGGCGCGCCACGAGGGCGTGGCGGTGGGCGTGATCCGGTTCTTGCCGGCGCGGGGCATCAAGGACGAGCCGTCCGACCGCCGGATCGACAACCGCGCCATCGAGGAGGTGAAGGCGCTCGCGGCGAGGAGCAGGAACATCAAGGTCCAGGAGGAGCTCGTCGGCGACATGGAGAGGATCGTCCAGGTGCTGCGGGGGCTCGACGAGGCGGGCTACGACCTTGTGCTCGTCGGGATGCGGCACAGGTGGTACCCGGTGATGCCGGCGAACGGGATGTCGGATTGGAGCGAGTGCCCGGAGCTCGGCGTCATCGGCGACCTCCTCGCCTCGTCGGACTTCGACACGCCGTACTCGGTGCTCATCATGAAGCAGCAGGACCAGGGCGGGCTGAACGCCGCCGTGCCGGGCGCCCAGGACGTGTGGCACGTGAACGACGGCGGCGCCGAGGACGCGCCAGCGCCGCCAAGAAACATGTCAACCGCCGGATCTTAG
>OsCHX9
ATGGCCCCGATCATGAGTGGGGCGGCGGCGGCGGCGGGGGGCACGGGCGGCGCGGTCCCGCTCATCAAGAACGCCACCTCCGCGTCCCAGATGTCGCGTGGCAAGGCCGGCACCGGCGCCGGCGCGGTCGTCTGCTACTCCCCGATGATGGTCACCGCCTACGGCATCTGGCAGGGCGCCTCCCCTCTTGACTTCTCCCTCCCCCTCTTCCTCCTCCAGGTCGCCATCATCGTCGCCACCACCCGCCTCCTCGTCATCCTCCTCAAGCCCTTCCGCCAGCCTCGCGTCATCGCGGAGATCCTCGCTGGCGTGATACTGGGGCCGTCGGTGATGGGGCAGGTTTCGACGTGGGCGGTGAAAGTGTTCCCGGAGCGGAGCTTGCTGACGCTGGAGACGGTGGCGCACCTGGGGCTCCTCTACTTCCTCTTCCTGGTCGGCCTCGAGATGGACGTGAACACCATCAGGAGGTCGGGGAAGAAGGCGCTCATCATCGCCGTCGCCGGCATGGCGCTGCCGTTCTGCATCGGCACGGCGACGTCGTTCATCTTCCGGCACCAGGTGTCCAAGAACGTGCACCAGGCCTCCTTCCTGCTCTTCCTCGGCGTCGCGCTCTCCGTCACCGCGTTCCCGGTGCTGGCGCGCATCCTCGCCGAGGTCAAGCTGCTCAACTCCGACCTCGGCCGGATCGCCATGTCCGCCGCCATCGTCAACGACATGTGCGCCTGGATCCTCCTCGCGCTCGCCATCGCCATCTCAGAGGTCAACAGTTCGGCCTTCTCCTCCCTCTGGGTGCTCATCGCCGGGGTGGCCTTCGTGCTCGCCTGCTTCTACGTCGTCCGCCCGCTCATGTGGTGGATCGTCCGCCGCGTCCCCGAGGGGGAGGCCATCGGCGACGTGCACATCACGCTCATCCTCACCGGCGTCATGGTCGCCGGCGTCTGCACCGACGCCATCGGCATCCACTCCGTGTTCGGCGCGTTCGTGTACGGCCTCGTCATGCCGAGCGGCCCGCTCGGCGTCGTGCTAATCGAGAAGCTCGAGGACTTCGTCACCGGCCTCCTCCTGCCGCTCTTCTTCGCCATCAGTGGCCTCCGCACGAACGTGACCAAGGTCCGGGACCCCATCACCGTGGGCCTCCTCGTGCTCGTGTTCGTCATGGCCAGCTTCGCCAAGATCATGGGCACCATCCTCATCGCCGTCTCCTACACCATGACGTTCCGCGACGGCGTCGCCCTGGGGTTCCTCATGAACACCAGGGGCCTCGTCGAGATGATCGTCCTCAACATCGGGAGGGACAAGGAGGTGCTCGACGACGAGTCGTTCGCCGTGATGGTGCTGGTGTCGGTGGCCATGACGGCGCTGGTCACGCCGGTGGTGACGACGGTGTACCGGCCGGCGCGGCGGCTGGTCGGGTACAAGCGGCGGAACCTGCAGCGGTCGAAGCACGACGCGGAGCTCCGGATGCTGGCGTGCGTGCACACCACCCGCAACGTGCCGTCGATCATCTCGCTGCTCGAGCTCTCCAACCCGACGAAGCGCTCGCCGATCTTCATCTACGCGCTCCACCTCGTCGAGCTCACCGGCCGCGCCTCCAACATGCTCGCCGCGCACCACTCGGCGTCGAACCCGGGCGGCGCCAGCGACCACATCTTCAACGCGTTCGAGAGCTACGAGGAGATGGTCGGCGGCGTGTCGGTGCAGGCGCTCACGGCGGTGTCGCCGTACCAGACGATGCACGAGGACGTGTGCGTGCTGGCGGAGGACAAGCACGTCTCGCTCATCGTGCTCCCGTTCCACAAGCAGCAGACGGTGGACGGCGGCATGGAGCCCATCAACGCGTCGCTCCGGGGCTTCAACGAGAGCATCCTCGCGTCGGCGCCGTGCTCCGTCGGCATCCTCGTCGACCGCGGCCTCAGCGCCGCCGCGGCGAGGATGGCGGCCGTGCACCACGTCGCGCTCCTCTTCTTCGGCGGGCCCGACGACCGGGAGGGGCTCGCGTACGCGTGGCGGATGGTCGAAAACCCGGGCGTGTGCCTCACCATCGTCCGCTTAATCCCGCCGGGGTACACGGCGCCGGCGATCTCGCCGCCGCAGCCGCCGATGCCCGCCGCCCACTCCCGCGCCATCAACGTCGTCCCCGAGGTCGCCAAGAGCGAGCGGCAGATGGACGAGGAGTACCTCAACGAGTTCCGGTCGCGCAACCTCGGCAACGACGCCATCCTCTACGTCGAGCAGGTGGTGGCCAACAGCGAGGAGACGGTCGCCGCCATCCGCAGCCAGCTGGACAACGCGCACGAGCTGTACATCGTCGGCCGCCACCCCGGCGAGGCGAGCTCGCCGCTGACGTCGGCGCTCGCCGAGTGGATGGAGTCGCCGGAGCTCGGCCCCATCGGCGACCTCCTCGTCTCCTCCGAGTTCTCCAAGATGGCGTCCGTGCTGGTCATGCAGCAGTACGTCATCACGGCGCCGCTGCCGCCGCCGGTGGCGCTCGCCGGGCCGCCGACGGATGACCCCGTCCGGCAGTATTTGACCAACGCCAACCAGCGGCCGTCGGTGGCGATCGGCGGCAACCAGATGGGCGCCGCCGGCCGAGGCGGATGGAGCGGCGGCGCCGGCGGGTACTGA
>OsCHX10
ATGTCGCTGGCGCCGCCGGCCGCCAGGGTGCACCTGCAGGAGGTGGCGGTCAATGTCAACAAGAGCCTCTTCTGCTTCGACCACGACTCCGGCGCCACCTCCTCCGGCGTCTTCGCCGGCGACGACCCCCTCAAGTTCTACTTCCCCCTCTTCCTCTACCACGTCTGCACCGTCTTCGCCCTCTCCCGCGCCATCAACGCCCTCCTCCGCCGCGCCAACGTCCCCCTCGTCATCTCCCAGATCCTCGCCGGCACGCTTCTTGGCCCGTCGTTCCTCGGCCACATCGCGCCGCGCGTCGGCGAGCTGTTCGCGACGCCGGAGGGGTGGGTGCTCATCAACACGATCGGCGGCTACGCCTTCACGCTCCACATCTTCGTCATCGGCGTCAAGACGGACCTGGGCATGATCCGCAAGTCCGGCAATAAGGCGATCGCCATCGCCGTGCTCGGCACCGCCTCGCCGCACCTCGCCATGTACATCACCGGCCTCGCGCTCAAGGCGCGGGTGCCGGCGGCGTGGGCGGCGTCGTTCCTCCTCACAAACCTCAACTCGTGGTGGTCGCTCTCGGCGTTCATCGTCGTGTGCTGCACGCTGCACGACCTCAACCTGCTGTCGTCCAAGCTCGGCCGCCTCGCCATGTCCGCGGCGCTCATCGGCGACTTCGCCAACACCTTCGCCATCGCCGGCGTCACCTCCTACCTCCTCGCGGCGAGCCCTTCGGAGAAGCTGCAGCGGATCGGCATCGCCTCCGTGATCGCCTTCACGACGTTCATCGCGTTCATGGCGCTCGTGGCGCGGCCGGCGATCCTGCGGCTGATCCGCGACGTGCCGGAGGGCGCCCTCCTCACCGAGGCGCGCCTCATCGCCGTGCTGCTCATCTGCCTCACCTGCAGCTTCACCGGCGAGCTCCTCGGCCTGCACGCCACGTACGGCCCGTTCATGCTCGGCCTGATGCTCCCCGGCGGCGCGCCGCTCGGGGTGACCATGGCGGAGCGGCTGGACCGGCTCGTCGCCGGCGTGCTGATGCCGCTGCTGTTCGCGCAGGGGGGGATGCGGCTGAACGTGAAAAAGATCACCGACGCCTCGACGTGCGCCCTCCTCGAGACGTTCCTCGTCGTCGGCGTCGTCTCCAAGTTCGTCGCCTCCATCATGCCGTGCCTCTACTTCCGGATGCCCGTCCGCGACGCCGTCGTCGTGGGGCTCATGATGAACTTCAAGGGCATCACGGAGGTGGTGTACGCGTCGGCGTTCGAGGACGCCCAGGTGCTCGACGAGCAGGTGTACGCGGCGTTCATGATCAACGTGCTGCTGATCGGCGCCGCGTCGGCGTCGGCGGTGAAGTACATGTACCACCCGGAGGAGAAGTACGTGGCGTACCGGCGGCGGACGGTGGAGCACAAGAAGCTCGGCGAGGAGCTGCGCGTGGTGGCGTGCATCCACTCGCAGGACGACGTCGGGCCGATGCTGGCGCTACTCGACGCGTCGTCGCCGACGCCGATGTCGCCGCTCTCCGTCTATCTCCTCCACCTCATGCCGCTCGCCGGCCTGACCAGCTCCGTGCTCCGGCACTTCAAGCACGGCAAGCGCAACTGCGTGCCGTCGGGGACCACCGACTCGGAGCGCGTCGTGAACGCGTTCCAGTTCTTCGTGCAGCAGCGGCCGCCGGGCGCGGCGTCGCTGGTCCCCTACGTGTGCATCGCGCCGTACGCCACCATGCACGACGACGTGTGCGCCGTGGCGCTCGAGAAGCGCGCCATGCTCATCGTCGTGCCCTTCCACAAGCGCCTCGCCATCGACGGGTCCGTCGAGCCGACGTCGCACAACGCCGGCGCGATCCAGGCGGCCAACACCAACATCCTCAACTACTCCCCCTGCTCCGTCGCCATCCTCGTCGACCGCGGCAGCCTCTCCACCGTCGCCGCCGCCGCCGCCGCGGCCGACGGGTTCCCGCACCGCGTCGCGCTCTACTTCCTCGGCGGCCCGGACGACCGGGAGGCGCTGGCGCTGGCGGCGACCATGGCCGAGGACGCGACGATCGGGCTCACCGTGTTCCGGTTCATGCTGCCAGCGGACAGGCAGAGCCGCGGCGGCGAGGGCGACGGCGAGGAGGACCGCCGCGACGAGGCGGAGCTGCAGGAGTTCGTCCGGCGGTGGGTCGACGACCACCGCGTCGCCTACAGCGAGAACATGGTCGGTGGCTCCGACGAGATGGTGGACGTCATCCGGAAGACGAGCCCGGCGTTCAACCTGCTGGTCGTCGGCCGGCGATCGGAGAGCCCGGAGTCGCCGCTGACGGCCGGCATATCGGACTGGAGCGAGCACCTGGAGCTCGGCGTCCTCGGCGACCTCCTGACGTCGACAGACTTCGGATGCAGGGTGTCCACGCTGGTGGTGCAGCAGCAGACCATGGCGGCGGCCGGAGAATCCTGCCGGTTGCCGGAGTTGCCTGCAAAGCACAAATCAGATGAACCTGTCTGA
>OsCHX11
ATGGCAAGATCCTACTACATTTGCTCCCATATCGACCCCCTCGCTCTCTCCCCCATCCCCGGCATCGCCCTCGACACGCTCTTCCTCGTCGCCATCCAGGCCCTCGCCGTCATCCTCGTCTCCAAGTTCTTCCACCTCTTCCTCCGCCGCTACAACCAGCCCAGCGTCATCTCCCAGATCCTCGCCGGCGTTGTGGTCGGCGGCATGGGGCTCCGCAGCGCCATCGTGCACGTCGACGTGGACAACGTGGAGGACATGTACGGTGGCTACATCTCCGCGGCGCGCATCCTGTACATGTTCCTCGTCGGCCTCGACATGGACATCGCCGCGCTGCGTCACGCCACGCACCGCTGCGTCGCCTTCACCTACGCCACCGTCGCCGCCAGCCTGCTCCTCGCCGCCGTCGTCTCCAGCGGCATGTACGGCAGCATGATGCACTCCCCGGTCAAGACGCCCGAGCTGCTCGCCGCCACCCTCATGCTGGCGCTCACCAACACCTCCTCCATAGCCGTCGCGCGGATCGCCGCCGAGCTCAAGCTCACCGTCACCGAGAACGGCCGCCTCGTCGTCGCCGCCGGGATCGCCACCAACCTCATCTGCATCCTCGGCGACGGCGTCCTGTCGTCCACCACCCGCGCCAAGGGCAAGATCGAGGGCGTCGCCCGCGGCGAGCACCAGATCAGGAAAGGCTTCCTGGCGCTCGCCGTGGCCGCCGGCGCGGTGTGGATGGTGCGCCCCGCCGTGACGCGGATCAACAAGCGCAACGTCGGCCAGCACCACGTCGGCGTCCGCGACCTGGCGGTCATGCTCCTGGCCATCTGGTTCGTCGGCAACATCCCGCAGTTCCTCGGCTTCGACGGCATGCCGACGAGCTTCGCGCTGGGGCTGGCGTTCCCGCGGGAAGGCGCCGCGGCGAGGTCCGTCGCCGACGCGCTCGCGCCGCCGGTGAAGGGCATCATGCTGCCCTTCTACTTCGCGACGATCGGCATGAGGATGAACTTCAACTCCATGTCGGGCGCCATCATCGTGCCCGGCGTGCTCATTACGCTGCTCGGCCTTTTCGGCAAGGCCATTGGCGCCGCCGCCGTCGCCTCCTACCTCAGCATGCCGCTCTCCGACGCGCTCCGCTTCAGCGTCCTCCTCAACATCAAGGGCCACGTCGACACCATGAACATGAAGTTCGCCAAATCAGAAGGGGTGTGGGCGGAGCAAGCGCTGTACGCGATGATCATCGGCAACTTGATCAGCACCCTCGTCGCCGGTCCGGTGGTGGCGGTGGTGCGGCGGAAGGAGGAGGAGGCGTACAGGACGAGGCACCAGGCCATGGAGTCGTTGGGCGCGGAGCAGGAGCTCCACATGCTCGCCTGCGTGCACAGCGCGCACGCCGCGCCGGGCATGCTCAGCTTGGTGGAGCTCCTGGTGAGCGAGCCGCAGGAGCAGCCCGCCGTCCATGTCCTCCACCTGTTCGACGTCGGCGAAGAGCGCGTCGTCCGGATCCCGTACCACCAGCGAATCCGTGACGACGACGACGGCGGAGGACGAGACGAACGCGGCGGCGGCCGCGACGCCGTCACGCGGATGAACACGATCGTCGACCTCTTCTCCCGCGCCACGGGCATCTGGTTCCGCCAGATCGACGTGGTGTGCCGCGGCGGCGCGGCCCTGGACGACGCCGGCGCCGTCTGCCGCGCGGCGGAGGGCGTCCACGCCCGCCTCCTCCTCGCCCCCTGCCACAAGGAGCAGCGCTACGACGGCAAGATGTGGTGCCGCCTCGGCGGGCGGCGGGAGCTGAACCACGGCGTGCTGTCGCGGGCGCCGTGCACCGTGGGGCTCCTCGTCGACCGCCCCTACCGGAACAGCGGCACCAGCTTCAACGTGCCCAGCAGCGTGGCGGCGGAGGCGGCGGCCACGAGCGGCGGCGGCAGGACGCTCCTCCACCCGTGCAGCGACAGGGCGGTGACGCACGTCGTCGCCGCCGTGTTCTTCGGCGGCGCCGACGACCGCGAGGCCGTGTCGCTCGCCTCCCGCCTCGCCGAGCACCCGTCCATCGGCCTCACGGTGTTCCGCTTCGTGAAGCGCAGCACGTACGACAGCGTCACCTCCGCCAAGGTCGACGAGCTGGACATGGCGTTCCAGGAGGGGGACGTCGACGAGCGCTTCCTGTGGAGGTTCTACGAGAGGTACGCGGCGACGGAGATGGCCATGTACGTGGAGAAGGTCGTGGAGAGGCCCGCCGACGTGGAGGAGACGCTGGCCGGGATGGCCGGGATGTTCTCGCTGGTCATCGTCGGCCGGGGAGGGAGGCAGCCGCCGGAGCTCTTGGCCGGGCTGGAACGGTGGGCGGACGCCGGCGGCGAGATGGGCCCCGCGGCGGAGATCCTCGCGTCCAACGACTCGCTGGAGATGGGCTCGGTGCTCGTCATGCAGCAGCACACGGTAGTGATCAAGCAATGA
>OsCHX12
ATGGGTGGATCGGCCGTGAATTGCGCCGTGCAGAACGTGTCCCTGGACACGCTCTTCCTCATCGTCATCCAGGGCGCCGCCGTCATCGTGCTCGGCAAGTTCATCCACCTCTCCCTCCGGCGCCACAACCTGCCCAGCGCCATCTCCCAGATCGTCGCCGGTGTCGCCGTCGGCAGCCTGGGCCTGCACGACATGGTCGTCCACGTCGAGGTCCAGAACGTGGAGGACACCTACGGGTGGTACGTCTCCGAGGCCCGCATCTTCTACATGTTCTACGTCGGCCTCGACGCCGACCTCGCCGCGCTCTGGAACGACGCGCACCGCTGCACCGTCGTCACGTACGCCAGCGTCGCCACCTGCCTGCTCCTCGCCGCCTTCGTCTCCGGCGGCATCTACGGCAGCATGATGCACACCCCGGTCAGGTCCCCCGAGCTGCTCTCCGCCGTGCTCATGCTCACGCTGGCCAACACCGCCTCCGTCGACGTCTCCAGGATGGCCGCCGAGCTCGACCTCACGGCCACGGGCGGCGGCCGGCTCGCCGTCTCCACGGCGATCGCCACCAACATCATCTGCATCGTCGGGGAGGGGGTGTTCTCGTGCATGAAGCTGGCGTCGAGCAGGACGCCGGGGTACAGCGCGTCGGAGCGGCTGGGGATGGGCGTGCTCGCGCTGCTCAAGGTGGGCGTCACCATGGCGCTGCTCCGGCCGGTGGCAGCGTACATGAACCGGCGCAACGCCGGGCGCCACCGCATCGGGAACTGGGAGCTGGTGCTGCTGCTCGTCGCCGTCTCCTTCGTCGGCAACTTCCCGGAGCACGCCGGGTTCGACGGGGTGCCGGCGAGCCTCCTGCTGGGGCTGGCGTTCCCGAGGGAAGGGCCCGTGGCGAGGAGCGTCATGGACGCCATCGCCTACCCGCTCCACGCCCTGGCGCTGCCCTTCTACTTCGGCGCCATGGGCATGAGGATCAACTTCGGCGCCATGTCCGGCGCCATCGTCGTGCCCGCCGTCCTCCTCACGCTGCTCGGCCTCTTCGGCAAGTGCGCTGGCACCATGGCCGCCGCCAGGTACCTCAAGATGCCGCTCGCCGACGCCATCCGCCTCGGCGTCCTGCTCAACATCAAGGGCCACGTCAACATGATCGACATGAGCTTCGCTAGCTCGGAAGGGATATGGGCGGAGCAGGCGCTCATGGCGATGGTCGTCGGCAGCATCATAAGCACCGTCGTCGCCGGGCCGGTGTTCGCCGTGCTGTTCCGGAAGGAGAAGGAGGCGTACGCGTGCAGCGACCAGGCGCTCGAACACATGGCGCCGGACAAGGAGTTGCGCATGCTCGCCTGCGTGCACGGCGCGCGCGGCGCGCCGGCGATGCTCAGCCTCCTCGAGCTCCTGGCGACGACGCCCCGCGCGCAGCCCACCATCCACGTCCTCCACCTGTTCGACGCCAGCCGCAAGCACGTCGGCCCGAAGCGCTACCACCAGCGGGTCCAGGACAGCGACAAGCACATTGACCGCCGCATCGACGACGCCACGCAGGTGAACTGGGCCGTCGACGTGTTCACCTCCGTCACCGGCCTCGCCATCCGCCAGTTCGACGTCGGCGACCGCGGCGCCGCCATGAAGAACGCGAAGAACATCCACCGCCGCTTGGAGGAAGTCCGCGCCGGGCTCCTGTTGTTGCCGTACCACAAGGAGCAGCGCTACGACGGCAAGATGGTCTGCCGGCGAGACGACCGCTGCGAGCTCAACCGCAAGGTGCTCGAGCTCGCCCCGTGCACCGTCGGCGTCTTCGCCGACCGCCCGTTCTGGAGGGGCGGCGCCAGCTTCCGGCTGCCGACCAAGATATCAACGAGCGAGGAGACGACGGCGGCGAGGAACCAAGGCGACCAGAAGGCGGGGACCCAGATCGCCGCCGTCTTCCTCGGCGGCCCCGACGACCGGGAGGCGGTGGCGTTCGCGTGCCGCCTCGCCAAGAACGACGGCGCCATCAGGCTGACCGTCATCCGCCTCGTGCTAGGCGTCGCCACCAACGATGACCACCGCATCCCGACGACGAGCGCCGCCAATCACATCGGCATCTACGACGACGACGACGAGGACGGCGGCGAGGAGGAGGTGCTGTCCGTGGTGGTTCAAGACGACGACCCCGACGAGCGGTGCGTGTCGGAGCTGCGGCGCGAGTACGTGGCGAAGGAGCGCGCGGAGTACGTGGAGAGGGCGGTGAGCGGGGCGGTGGACGTGGCGGCGGCGTTGCGCGCGACGGCGGGGGCGTTCGCGCTCGTGGTGGTGGGGCGCGGCGGGCGGCAGCCGCCGGAGCTGGTGGTGGGGCTCGAGGGGTGGGTCCAGATGATCGAGTACCCGGAGGTGGGCCCGGTCGGGGAGATGCTCGCGTCGGAGGAGTCGCTGGAGATGGGCTCCGTGCTCGTCGTGCAGCAGAGGACGGCGCCGCCGCCGCCGTTTCATCTCAACATTCCGCCGGCGATCTGA
>OsCHX13
ATGGCGGGTGCAAACGCGTCGACGGTGAAGCCGGTGGTGGCGGCGTGCTACGACAACAACCTGGTGAACTCGCAGGGGATGTTCCTGGGCGACGAGCCGCTGCGCTTCGCCCTCCCGCTCCTCCTGGTGCAGGTCTCCATCATCCTCATCCTCTCCGCCGCCGCCCACCACGTCCTCCGCCGCCTCGGCCAGTGCCGCTTCGTGACCCACATGCTCGTCGGCATCTTCCTCGGCCCCTCCGTCCTCGGCCGCAACCCCCACCTCCGCACCGCCCTCTTCTCCGAGCGCGGCACCTACATCCTCGAGAGCGTCTCCCTCGTCGCCCTCATCCTCTTCCTCTTCTCCATGGCCGTCAAGACCGACCTCACCCTCCTCCGCCGCCCCACCGCCCGAGCCCTCGCCGTCGGCCTCGCCGGCTCCCTCGTCCCCCTCGCCGTCACCCTCCCCGTCTTCCACGCCCTCAGCCCCTCCCTCCCCGCCGACCTCCGCGGCTCCTCCCTCATCACCGAGCTCGCCGTCCGCCTCTCCCTCTCCTCCTTCCCCGTCGTCGCCGACGCCCTCGCCGAGCTCGACCTCCTCAACTCCGAGCTCGGCCGCGTCGCCCTCAACGCCTCCCTCATCACCGACGTCACCTCCTGGTTCCTCCGCGCCTGCTTCGCCGCCGCCTTCCTCATCACCCAGGCTAAGTCCCCGCTCTTCACCGCCAAGGTCCTCGCCTCCTTCGCCGCCTTCGTCCTCTTCGTCTTCTTCGTCGCCCGCCCCGCCGGCCGCTACATCGCCCGCAAGCGCACCCCGCCCGGGGACCTCCTCTCCGAGGGCTCCTTCGTCCTCGTCGTCATCGCCGCGCTGCTCTCCGCGCTCGTCACCGACGTCATCGGCTTCAAGTTTATGATCGGCCCCATGATGCTGGGCCTCGCGCTCCCCGGCGGCATGCCCATCGGCGCCACCCTCACGGAGCGCCTCGACTCCTTCTTCATCGCGCTCTTCCTCCCGGTCTACATGGCGCTCGCCGGCTACCGCACCGACCTGGCGGAGCTGAGCCTGATAGGCGTCAGCGCGGAGCACGAGGAGAAGTTCTGCGCGCTGGAGCTGTTCGTGGCGCTGTGCGTGGCCGGCAAGATGGTGGGGTGCGTCGCGGCGGGGCTCTTCTTCTCCATGCCGTTCCGGGAGGCCACCGTGCTGGCGCTGATGCTCAACATCCGGGGCATCGTGGAGGTGGCCGCCATCAACAACTGGGGGGACACGATGAAGGCGACGGCGGAGCACTACTCGACGCTGACGCTGTCGATGGTGGTCATCACGGCGGTGGCGACGCCGCTGATCAAGCTGCTGTACGACCCGTCGGGGAGGTTCGCGCGGGCGAAGCGGCGGACCATGGAGGAGTCGCGGCCCAACGCGGAGCTGCGGGTGATGGCCTGCCTCTTCAGCGAGGACCACGCGGCGCCGCTGCTGGACCTGATCGAGGCGTCGGGGTCGTCGCGCGACGCCCCCGTGTCGCTGATCGTGCTCCACCTGACGGAGCTGGTGGGGCACGCGGCGTCCGTGCTGAAGCCGCACAGGAAGTCCCGGAGCAGCTGCGGCAACCCGACGCCGTCGGACCGCATCGTGAACGCGTTCCGCTACTTCGAGCAGCAGGCGCCGCTGGGGGCGGTGACGGTGAGCCCGTACGTGGTGGCGTCGCCGTACAGCAGCATGCAGCACGACGTGTGCCTCCTGGCGCACAGCCGCAAGGCCAACCTCATCCTGCTCCCCTTCCACAAGTCCTCGGACGGCGCCCGGAGCACCGCCAACAACGCCATCCGCGGCATCAACCGGTCGGTGATGCAGTACGCGCCGTGCTCGGTGGGCATCCTGATCGACCACGGGGTGGCGGCGGGGTCGGCGTGCGCCACGGCGTCCAACAGCACGCTGCAGCGGGTGGCGCTCTACTTCCTGGGCGGCGCCGACGACCGGGAGGCGCTGGCGTACGTGGCGCGGATGGCGGAGTGCGGTTTGGTGGCGGTGACGGTGGTGCGGCTGAAGCTGCGGGACTGGGTGGGGATGGGGGGCCGCGACGAGATGAGGGACGAGGAGGCGCTGCAGGAGTTCTGGCAGAGGTACAGCTGCGCGGGCGCGGAGAGGGTGGCGTACGTGGAGAAGACGGTGGAGGACGGGGAGGGGACGGCGTCGGTGGTGCGCGCCATGAGCGACAAGTTCGACCTGCTGGTGGTTGGTAGGAGAGAGGGCGGCGGCGACGGCGCGGAGGGGTCGTCGGCGGCGGCGCTGACGAGCGGGCTGTCGGAGTGGAGCGAGTTCCCGGAGCTGGGAGTGCTGGGCGACATGCTTGCCTCCGCCGACTTCGCGGCCAAGGTCTCTATCCTCGTCGTCCAGCAGCAGGCCGCCACCAGGAACGACGCCGATTACTGA
>OsCHX14
ATGTCGATGGACAAGACGCACCTGATGTGCTTCTACCCGAGCAAGATCACCATGGGTGGCGTCTGGACGGGCGACAACCCGCTCGACTTCTCCATACCTCTCCTCCTCTTCCAGATCCTCCTCATCACCTCCACCACCCGCGCCGCCACCCTCCTCCTCTCCCCTCTCCGCCTCCCCACCTACATCTCCCAGATCCTCGCTAGCTTCCTCCTTGGCCCCTCCATCCTTGGCCACCTCCCTCACTTCTCCAACCTCGTCTTCCCTGTCCGTAGCCTCTTCGTCCTTGAGTCCATGGCCCTCCTCGGCCTCGTCTACTACACCTTCATCGTCGGCGTCGAGATCGAGGTCTCCGCCATCACCCGTGCCGGCATCCATAGCTTCGGCTTCGCTGTCGGCTGCGCGCTCCCGCCCTTCCTCGTCGGCGCCCTCACCGGCTACGTCGCGCTCAGCACTGACGACAAACGCAAGGGTGACACTTTCCTGAACAAGCTCTCCTTCCCCATCTTCCTCGGCTCCACCTTCTCCTCCACCGCCTTCTCCGTCCTCGCCCGCAACATCGCCGAGCTCAAGCTCGCCGGCACCGACGTCGGCCAGCTCACGCTCTCCGCATCACTCATCAACGACACCTTCGCCTGGACCGGCCTCACCGTCGCCACGGTGCTCGGCCACTCGCGCTGCACCATCACGCAGACCACGTGGACGCTCACGTCGGGCGTCGTCATCTTCGGCGCCAGCTACCTCCTGCTCCGCCCCATGCTCCTGCGGCTGGCGAGGCGCGCCGCCGAGGGGGAGGCGGTCGGCGAGGACCGCGAGTGCTGGATTCTGATCGGCGTCATGGTTGCGGCGCTGGTGGCGGACGCAGGGGGCACGCACGCCATATTCGGCGCCTTCGTGTTCGGCCTCGCCGTGCCCAACGGGCCGGTCGGGGTGGCGCTGGTGGAGAAGGTGGAGGACTTCGTGGTGGGTGCTCTGCTCCCGCTCTTCTTCGCCCTCAGCGGCCTCCGCACCGACACCGCCAAGATCACCAACATGCATTCTGCCGTGCTGCTCATGGTCGCTGCCATGGTCGCTGCGGTCTTGAAGGTCGCCGCCGCAATCGGCGTCGCCGGTGTGTTTGGCATGCCACTCAGTGACGGCACGTCCATCGGGCTGCTGCTCAACACCAAGGGGATCATCGAGCTCGTCATCCTCAACATTGCAAGGAACAAAGGGATCATGAGTGACCAGTCGTTCACGGTGCTGGTGTTCGTGTCGGCGCTGATCACGGCGATGGTGAGCCCTTTCCTGGGGATGGTGGTGAAGCCGGCGCGGCGCCTCGTGTTCTACAAGCGGCGCACGGTCGCGTGGGCTCACCCGGAATCAGAGCTCCGCGTGCTGGCCTGCGTCCACGTGCCGCGCGACGTGCCCGCGCTACTGACGCTCCTCGATGTGGTGACGCCGTCGAGCCGGTCGCCCGTGGGCGTCCTCGCCCTCCACCTCATCGAGTTCGTCGGCCGCTCCTCGGCGCTCCTCCTCATCAATGCCTCTGCGCCGTCGTCGTCCTCCTACGACGCCTCCGTCCACGGGCGCAGCCACACGGAGATGCAGTTCAAGCACATCTCCCACGCCTTCATGGCGTACGAGGAGCAGTCGGTGGGCGTGTCGGCGCGCACCATGGCCGCCGTCTCGCCGTACGAGTCCATGCACGAGGACATCACCTCCGCCGCGGAGAACCAGCACTCGGCGCTCATCCTGCTCCCGTTCCACAAGTACCGGTCGGTGGACGGCGGCCTGGAGGTGTCCCACCCGGCGATACAGCCGCTCAACTGCAACGTGCAGAGCTTCTCGCCGTGCACGGTGGGCATCCTCGTGGACCGTGGCCTCGCCGCGGTGCCGGGTGGCGGGTACCGCGTGGTGGCGCTCTTCTTCGGCGGGAGCGACGACCGGGAGGTGGCGGCGCTTGCGACGCGCATGGTGAGGAACCCGACCATCGACCTGACATTGCTCCGGTTCGTCCAGAAGGGAGGAAGCTTCACTGCAAGCGAGTTCGACGCGCTGAAAGAGCGGAAGGCCGACGAGGGGTGCCTGCGTGACTTCCTAGAGAGGGCGAACGAGGGCGGCGGCGCGACGGTGGAGTACAGGGAGCGCGGCGTGTTCAACGCGAGCGAGATGGTGGGGGAGATACAGAGCGTGGAGGCCATGGGGAACAAGGACCTGTTCGTCGTCGGGAAGGTGCCCGGGGGGTCCGGGCTGACGGCGGGGATGGCGGAGTGGAGCGAGTCGCCGGAGCTGGGGCCGATCGGCGACCTGCTGGCGTCCAAGGACTTCCAGACGACGGCGTCGGTGCTGGTGCTGCAGGCGTACGGGAGGCCGGTGGCAGTGGTGGGAGCTGGAGCGGGAGCCATGTCGGTGGATTTTGGCGGCGACAGCGTGGCGATGGCGGAGAGGACAGCCAGTGGGCGTAGGCCATGGGCACGACCGGGTGTATGA
>OsCHX15
ATGGCGGGTGCAAACGCGTCGACGGTGAAGCCGGTGGTGGCGGCGTGCTACGACAACAACCTGGTGAACTCGCAGGGGATGTTCCTGGGCGACGAGCCGCTGCGCTTCGCCCTCCCGCTCCTCCTGGTGCAGGTCTCCATCATCCTCACCCTCTCCGCCGCCGCCCACCACGTCCTCCGCCGCCTCGGCCAGTGCCGCTTCGTGACCCACATGCTCGTCGGCATCTTCCTCGGCCCCTCCGTCCTCGGCCGCAATCCCCACCTCCGCACCGCCCTCTTCTCCGAGCGCGGCACCTACATCCTCGAGAGCGTCTCCCTCGTCGCCCTCATCCTCTTCCTCTTCTCCATGGCCGTCAAGACCGACCTCACCCTCCTCCGCCGCCCCACCGCCCGCGCCCTCGCCGTCGGCCTCGCCGGCTCCCTCGTCCCCCTCGCCGTCACCCTCCCCGTCTTCCACGCCCTCAGCCCCTCCCTCCCCGCCGACCTCCGCGGCTCCTCCCTCATCACCGAGCTCGCCGTCCGCCTCTCCCTCTCCTCCTTCCCCGTCGTCGCCGACGCCCTCGCCGAGCTCGACCTCCTAAACTCCGAGCTCGGCCGCGTCGCCCTCAACGCCTCCCTCATCACCGACGTCACCTCTTGGTTCCTCCGCGCCTGCTTCGCCGCCGCCTTCCTCGTCACCCAGGCCAAGTCCCCGCTCTTCACCGCCAAGGTCCTCGCCTCCTTCGCCGCCTTCGTCCTCTTCGTTTTCTTCGTCGCCCGCCCCGCCGGCCGCTACATCGCCCGCAAGCGCACCCCGCCCGGGGACCTCCTCTCCGAGGGCTCCTTCGTCCTCGTCGTCATCTCCGCGCTGCTCTCCGCGCTCGTCACCGACGTCATCGGCTTCAAGTTCATGATCGGCCCCATGATGCTGGGCCTCGCGCTCCCCGGCGGCATGCCCATCGGCGCCACCCTCACGGAGCGCCTCGACTCCTTCTTCATCGCGCTTTTCCTCCCGGTCTACATGGCGCTCGCCGGCTACCGCACCGACCTGGCGGAGCTGGGCATGATCGGCCTGTTCGTGGCGCTGTGCGTGGCGGGCAAGATGGTGGGGTGCGTCGCGGCGGGGCTCTTCTTCTCCATGCCGTTCCGGGAGGCCACCGTGCTGGCGCTGATGCTCAACATCCGGGGCATCGTGGAGGTGGCCGCCATCAACAACTGGGGGGACACGATGAAGGCGACGGCGGAGCACTACTCGACGCTGACGCTGTCTATGGTGGTGATCACGGCGGTGGCGACGCCGCTGATCAAGCTGCTGTACGACCCGTCGGGGAGGTTCGCGCGGGCGAAGCGGCGGACCATGGAGGGGTCGCGGCCCAACGCGGAGCTGCGGGTGATGGCGTGCCTCTTCAGCGAGGACCACGCGGCGCCGCTGCTGGACCTGATCGAGGCGTCGGGGTCGTCGCGCGACGCCCCCGTGTCGCTGATCGTGCTCCACCTGACGGAGCTGGTGGGGCACGCGGCGTCCGTGCTGAAGCCGCACAGGAAGTCCCGGAGCAGCTGCGGCAACCCGACGCCGTCGGACCGCATCGTGAACGCGTTCCGCTACTTCGAGCAGCAGGCGCCGCTGGGGGCGGTGACGGTGAGCCCGTACGTGGTGGCGTCGCCGTACAGCAGCATGCAGCACGACGTGTGCCTCCTGGCGCACAGCCGCAAGGCCAACCTCATCCTGCTCCCCTTCCACAAGTCCTCGGACGGCGCCCGGAGCACCGCCAACAACGCCATCCGCGGCATCAACCGGTCGGTGATGCAGTACGCGCCGTGCTCGGTGGGCATCCTGATCGACCACGGGGTGGCGGCGGGGTCGGCGTGCGCCACGGCGTCCAACAGCACGCTGCAGCGGGTGGCGCTCTACTTCCTGGGCGGCGCCGACGACCGGGAGGCGCTGGCGTACGTGGCGCGGATGGCGGAGTGCGGTTTGGTGGCGGTGACGGTGGTGCGGCTGAAGCTGCGGGACTGGGTGGGGATGGGGGGCCGCGACGAGATGAGGGACGAGGAGGCGCTGCAGGAGTTCTGGCAGAGGTACAGCAGCGCGGGCGCGGAGAGGGTGGCGTACGTGGAGAAGACGGTGGAGGACGGGGAGGGGACGGCGTCGGTGGTGCGCGCCATGAGCGACAAGTTCGACCTGCTGGTGGTTGGTAGGAGAGAGGGCGGCGGCGACGGCGCGGAGGGGTCGTCGGCGGCGGCGCTGACGAGTGGGCTGTCGGAGTGGAGCGAGTTCCCGGAGCTGGGAGTGCTGGGCGACATGCTTGCCTCCGCCGACTTCGCGGCCAAGGTCTCTATCCTCGTCGTCCAGCAGCAGGCCGCCACCAGGAACGACGACGATTACTGA
>OsCHX16
ATGGCAGCGCATACAGTGACGGACCCACTGGAGGAGCTATGGAACCACACGATGTCGATGGACAAGACGCACCTGATGTGCTTCTACCCGAGCAAGATCACCATGGGTGGCGTCTGGACGGGCGACAATCCGCTCGACTTCTCCATACCTCTCCTCCTCTTCCAGATCCTCCTCATCACCTCCACCACCCGCGCCGCCACCCTCCTCCTCTCTCCTCTCCGTCTCCCCACCTACATCTCCCAGATCCTCGCCGGCTTCCTCCTTGGCCCCTCCGTCCTTGGCCACCTCCCTCACTTCTCCAACCTCGTCTTCCCCGTCCGTAGCCTCTTCGTCCTTGAGTCCATGGCCCTTCTCGGCCTCGTCTACTACACCTTCATCGTCGGCGTCGAGATCGAGGTCTCCGCCATCACCCGCGCCGGCATCCGTAGCTTCGGCTTCGCCATTGGCTGCACGCTCCCGCCCTTCCTCGTCGGCGCTCTCACCGGCTACGTCGCGCTCAGCACTGACGACAAACACAAGGGTGACACGTTCCTCAACAAGCTCTCCTTCCCCATCTTCCTCGGCTCCACCTTCTCCTCCACCGCCTTCGCCGTCCTCGCCCGCAACATCGCCGAGCTGAAGCTTGCCGGCACCGACGTCGGCCAGCTCACGCTCTCTGCGTCACTCATCAACGACACCTTCGCCTGGACCGGCCTCACCGTCGCCACGGTGCTCGGCCACTCGCGCTGCACCATCACGCAGACCACGTGGACGCTCACGTCGGGCGTCGTCATCTTCGGCGCCAGCTACCTCCTGCTCCGCCCCATGCTCCTGCGGCTGGCGAGGCGCGCCGCCGAGGGGGAGGCGGTCGGCGAGGACCGCGAGTGCTGGATTCTGATCGGCGTCATGGTGGCGGCGCTGGTGGCGGACGCGGGGGGCACGCACGCCATATTCGGCGCCTTCGTGTTCGGGCTCGCGGTGCCCAACGGGCCGGTCGGGGTGGCGCTGGTGGAGAAGGTGGAGGACTTCGTGGTGGGCGCTCTGCTCCCGCTCTTCTTCGCCCTCAGCGGCCTCCGCACCGACACCGCCAAGATCACCAACATGCATTCTGCCGTGTTGCTCATGGTCGCTGCCATGGTCGCTGCGGTCTTGAAGGTCGTCGCCGCAATCGGCGTCGCCGGTGTGTTCGGCATGCCGCTCGGTGACGGCACGTCCATCGGGCTGTTGCTCAACACCAAGGGGATCATCGAGCTCGTCATCCTCAACATTGCAAGGAACAAAGGGATTATGAGTGACCAGTCGTTCACGGTGCTGGTGTTCGTGTCAGCGCTGATCACGGCGATGGTGAGCCCTTTCCTGGGCATGGTGGTGAAGCCGGCGCGGCGGCTCGTGTTCTACAAGCGGCGCACGGTGGCGTGGGCTCACCCGGAATCGGAGCTCCGCGTGCTGGCCTGCGTCCACGTGCCGCGCGACGTGCCCGCGCTACTGACGCTCCTCGACGTGGTGACGCCGTCGAGCCGATCGCCCGTGGGCGTCCTCGCCCTCCACCTCATCGAGTTCGTGGGCCGCTCCTCCGCGCTCCTCCTCATCAACGCCTCGGCGCCATCGTCGTCCTCCTACGACGCCTCCGTCCACGGGCGCAGCCACACGGAGATGCAGTTCAAGCACATCTCCCACGCCTTCATGGCGTACGAGGAGCAGTCGGTGGGCGTGTCGGCGCGCACCATGGCCGCCGTCTCGCCGTACGCCTCCATGCACGAGGACATCACCTCCGCCGCGGAGAACCAGCACTCGGCGCTCATCCTGCTCCCGTTCCACAAGTACCGGTCGGTGGACGGCGGCCTGGAGGTGTCCCACCCGGCGATACAGCCGCTCAACTGCAGCGTGCAGAGCTTCTCGCCGTGCACGGTGGGCATCCTCGTGGACCGTGGCCTCGCGGCGGTGCCGGGTGGCGGGTACCGCGTGGTGGCTCTCTTCTTCGGCGGGAGCGACGACCGGGAGGTGGCGGCGCTGGCGACGCGGATGGTGAGGAACCCGACCATCGACCTGACATTGCTCCGGTTCGTCCAGAAGGGAGGAAGCTTCACGGCGAGCGAGTTCGACGCGCTGAAAGAGCGGAAGGCCGACGAGGGGTGCCTGCGCGACTTCCTGGAGAGGGCGAACGAGGGCGGCGGCGCGACGGTGGAGTACAGGGAGCGCGGCGTGTTCAACGCGAGCGAGATGGTGGGGGAGATACAGAGCGTGGAGGCCATGGGGAACAAGGACCTGTTCGTCGTCGGGAAGGTGCCCGGGGGGTCAGGGCTGACGGCGGGCATGGCGGAGTGGAGCGAGTCACCGGAGCTGGGGCCCATCGGCGACCTGCTGGCGTCCAAGGACTTCCAGACGACGGCGTCGGTGCTGGTGCTGCAGGCGTACGGGAGGCCGGCGGCAGTGGTGGGAGCGGGAGCGGGAGCAATGTCGGTGGATTTTGGCGGCGACAGCGTGGCGATGGCGGAGAGGACAGCCAGTGGGCGTAGGCCATGGGCACGACCGGGTGTATGA
>OsCHX17
ATGGCGGCGAGCGGAGGCAGCTGCCCGGCGGCGATGAAGGCGACGTCGCAGGGGGCGTTCCAGAAGGAGAACCCGCTGGACTTCGCGCTGCCGCTCATCATCCTCCAGATCTGCCTCGTCGTCGTCGTCACCCGCGTCCTCGCCTACCTCCTCCGCCCCCTCCGCCAGCCCCGCGTCATCGCCGAGATCATCGGTGGTATCCTTCTTGGGCCGTCAGCGCTGGGCCGGAGCAGCAAGTTCTTGCACAACGTGTTCCCGCCAAAGAGCATGACCGTCCTGGACACGCTGGCCAACCTCGGCCTCCTCTTCTTCCTCTTCCTCGTCGGCCTCGAGCTCGACATCTCCGCCATCCGCCGCACCGGCAAGAAGGCCCTCGCCATCGCCCTCGCCGGCATCTCCGCCCCCTTCGCGCTCGGCATCGGCACCTCCTTCGCGTTCCGCGCCACCATCGTCAAGGGCGCCCCGCAGGCGCCGTTCCTGGTGTTCATGGGCGTCGCGCTCTCCATCACCGCGTTCCCGGTGCTCGCCCGCATCCTCGCCGAGCTCAAGCTCCTGACCACCGACCTCGGCCGCATGGCCATGTCAGCCGCGGCGGTCAACGACGTCGCCGCGTGGATCCTGCTGGCGCTCGCCGTCGCGCTCTCCGGCTCCGGCTCGCCGATCATCTCGCTCTGGGTGCTCCTCACCGCCGCCGGCTTCGTCGCCGCCATCTTCCTGTTCCTCCGCCCCGCGCTGGCGTGGATGGCGCGGCGGTCACCGGAGGGGGAGCCCGTCAAGGAGCTGTACATTTGTGCCACCCTCGCCATCGTCCTCGCCGCCGGCTTCGTCACCGACACCATCGGCATCCATGCGCTGTTTGGTGCGTTCCTCGTCGGCATCGCCGTCCCCAAGGACGGGCCGTTCGCCGGCGTGCTCATCGAGAAGGTGGAGGACCTCATCTCCGGCCTCTTCCTGCCACTCTACTTCGTCTCCAGTGGCCTCAAGACCAATGTGGCCACCATACGTGGAGCCAAGTCATGGGGGTTGCTTGTGCTCGTCATCGTCAATGCCTGCCTTGGCAAGATCGGCGGCACGGTGATCACGTCGTTGCTCGTCAAGATCCCTGTCCGGGAGGCCGTCACGCTGGGGTTCCTGATGAACACCAAGGGGCTCGTCGAGCTCATCGTCCTCAACATCGGCAAGGATCGCAAGGTGCTCAACGACGAGGCGTTCGCCATCATGGTGCTCATGGCGCTGTTCACCACGTTCATCACGACGCCGATCGTCATGGCCATCTACAAGCCGGCGCGGCCGACGGCGCCGTACAAGCGCCGCACCGTGGACGGCGGCGAGGCCGACGGCGAGCTGCGCGTGCTGGCCTGCTTCCACACCAACCGCAACATCCCGACGCTGCTCAACCTCGTCGAGTCGTCGCGGGGCACCGGGCGCGGCCGCCTCGTGATGTACGCCATGCACCTCGTGGAGCTCTCGGAGCGGTCGTCGGCGATCACCCTGGTGCAGCGCGCCCGCCGCAACGGCATGCCGTTCTTCAACTCCGGCGACAAGGCCGAGCAGATGGTGGTGGCGTTCGAGGCGTTCCAGCAGCTGAGCTCGGTGCGGGTGCGCCCCATGACGGCCATCTCCGACCTGGACACCATCCACCGCGACGTCATCGACAGCGCCACCGCCAAGCGCGCCGCCATCGTCGTCATGCCGTACCACAAGATGCTCCAGCACGACGGCACGTTCCAGTCCCTCGGCTCCGCGTACCACGCCATCAACAAGCGCGTCCTCCGCGAGGCGCCCTGCTCCGTCGCCGTCCTCGTCGACCGCGGCCTCGGCGGCCACGCCCAGGTGTCCGCCAAGAACGTGGCCTTCTCCGTGGCGGCGCTCTTCTTCGGCGGGCCCGACGACCGCGAGGCCCTGGCGTACGCGACGCGGATGGCGGAGCACCCTGGTGTCGCCGTGACGCTGGAGCGGTTCAGGCCGAGTCGCGCGCAGCCCGACGAGGAGGACGCCGCCGACGAGGCGGCGGTGGAGGCGTTCAAGTCGAAGGTGGGCATGGTGAAGGACGGGTCGGTGCGGTTCGACGAGCGGCCGGCGCAGAGCAAGGCGGAGGTGATGGAGGCGATCAACTCGCTGTCCATGTTCAGCGTGTTCGTGGTGGGGAGGATGCCGCCGACGGCGCCGCTGGTGGAGAAGCCCGACGAGCTGGGCCCCGTGGGGAGCTACCTGGCGTCGCCGGAGTTCAGGACGTCGGCGTCGGTGCTGGTCGTCAAGAGGTACGACCCGGCGGCGAACCCGGCGAGCAAGAGGTACGACCCCAAGGCGAGGCCACCCGCCGCGACGGAGGAGGACGCCCTCGACGAGCTCACCGGCGCCGCCGTTGTCCCGGTGGCGCATTCACCGATGAACCACGACATTGTATGA
>OsCHX18
ATGGATTGCTCAATGACAAGCAGCATATTGTCGGCGAATTACAACACCATCCTGTTCGAGTTCGGCGTGATCCTGGTGACCAGCAAGATCCTGTACGCTCTCCTCCGAAAGCTGTACCAACCGCGCATCTTCTCCGACCTGCTGCTCGGCATCGTCCTCGCCCAGTTCCGCGTGCTCTCGCTCACCAACGCCATCAACCTCGTCTTCGGCAAGATCGGCGGCTTCGTCTTCGCGCCCTACCTCTTCGCCCTCGGCGTCGAGATGGACCCCTCCGCGCTCCTCGACGCCCCCACCGCCGACGCCGCCGTCGCCTACGCCGGCATCTTCTCCACCGCCGTCCTCGTCACGCTCTTCCACGCCCCCATCATGCGCCCCACCTCCGGCATCGTCCACGAGAACTCCCTCCGCGCCTTCCTCGCCCTCGCCGCCGCCCTCGCCAACACCGCCTCCCCGGTCCTCACCCGCCTCGCCACCGACCTCAAGATCGCCAAGACCGCCGTCGGCCGCCTCGCCGTCGGCGCAGGCATCGCCTCCGACATGCTCACCACCATGCTCATCGCCATCGGCAGCATGATCTGGCGCGACACCGGCACCGAGGGGGCCGCCTCGCCCCTGGCGCAGCCGGCGCTCACCGCCGCGGTCCTGGCCGTGGTCCTCATGTCGGGCCTGGTGTCGAGGGCCATGGCGGAGTGGGTGGACGGGCGCAACCCAGAGGGGCGCCGCATGCGGGGCTTCGACCTGTCGCTGGTGGCGCTGGTGGCGGCGACGCTGTGCTGGTTCACCTCCGCGCTGCGGCTGGACGTGAACATGGCGGCCTTCCTGGTGGGGCTGGCGTTCCCCAGCGAAGGGAGGGTGTCGCGGCTGCTGGTGAGCAAGATCAACCTGGTGCTCAGCTCCTTCGTCCTCCCGCTCTACGTCGCCCACGTCTGCCTCTCGCTCCGCCAGACCACCGACGACATCGAGGCGGCGGGGCTCCGCAAGGACCAGGGCTTCCGCGTCTACGTGATGGAGCTCCCCTTCCCCTGGTGGAAGGTGCTGTTCGTCACCGCCATGGGCACGCTGGGCAAGCTGGTGGGGTGCGCCGCCGCCGGCCTGCTCCGGGGGCTGGGCTGGCTGGAGGCGCTCGCCCTGGGTCTGCTCCTCAACGTGAAGGGGTACTTCCACGTGTACTGCGCGCTGGCGGCGTTCGAGGCCGGCATCATCACGGACAAGTCGTTCATGGCCATCATCTTCATGGTGGCGGTGAACGTGGCGACGACGCCGATGGTGGGGATGGCGATCGCGTCGTGGGCGCGGCGGAGCGTGCAGTGGCGGCTGATGGGGCTGCAGCACCACGACCCGGCGACGGAGCTCCGCCTGGTGGTGGGGCTGCAGGGGCCCCAGGACGTGGCGACGCTGGCGTTCCTGATGGAGGCGCTGCGGTGGGGCGGCGGGAACGGGGAGCTGGCGGTGTACGCGGTGGACATGGTGCAGCTGACGGACCAGACGGCGGCGGCCATCGTCAAGGGCGGCGGGTTCGACGGCGTGACGGTGGTGGACGAGGAGGTGTCGGAGATGCGGAAGCAGATCGGGGAGGCGCTGGACGCGTACCAGGGGGATGATGGCGCGGTGAGGGTGCGGAGGGTGCTTGCGCTGTCGTCGTTCACGGACATGCACAGCGACATCTGCATCTGCGCGGAGGAGGCCATGGCGGCGCTGGTGCTGTTGCCCTTCCACAAGAGGCAGCGGCGTGAGGATGATGGGGGGGCCATGGACATGGAGCCCCCCCGCCCCTTGGGCTTCCGCCTCGTCAACCAGAAGGTGCTGCAGCTGGCGCCGTGCTCCGTCGGCATCCTGGTGGACCGCCACCGCCACGTCGATGCCGCCGCGTCGCAGTCGCAGTCGCAGGGCGTCGTGGTGGTCTTCATCGGGGGCGCCGACGACCGGGAGGCGCTCACGCTCGCCTCCTTCATGTCCAAGCACGCCAGCGTCCGGCTCACGGCGCTGCGGGTGGTGCAGAACGCCACGGCGCAGGCGAGGGCGCGGGCGCGGACCAGCCTGTTCGAGTCGTCCAAGAGTAGCCGCCGTGCGGGGGCGTCGTCCTCCTCCTCGGCGTCGTCAGTGCTGGGGCAGGAGGAGGTGCAGGCGCAGGTGGACGACAAGTTCTTCGCGGAGTTCTACCGGAAGCACGTGGCCGGCAGCAAGGCCATCGGGTACATGGAGAAGCACGTCGGCGACGGGGCGGAGCTGGTGGCGGTGCTGCGGGCGCTGCAGGCGGAGTACCGTCTGTTCGTCGTCGGCCGGGGCCGCGACCGCCGGTCTGTGCTGACGGAGGGTTTGGAGGAGTGGGCGGAGTGCCTTGAGCTGGGCCCCGTCGGCGACATCCTCGCCTCCTCCGATTTCTCCTCCACCGCCTCCGTCCTCATCGTCCAGCAGTACGACGCCAAGAAGCACTACAAGGTCATCGACGAGGAGTTCATGCCTTTGTAA
