# Supplementary material for: Genome-wide identification and characterization of cation-proton antiporter (CPA) gene family in rice (Oryza sativa L.) and their expression profiles in response to phytohormones
Source: PLoS One. 2025 Jan 24;20(1):e0317008. doi: 10.1371/journal.pone.0317008 (PMC11761165; doi:10.1371/journal.pone.0317008)
Supplement: S3 Data — (TXT) [file pone.0317008.s003.txt]

>OsKEA1
TAGTGGAGAAAGGTAGCACCAATGCGCTTCATGGTCAAGTTACAATTGGTACACTTATTCTTCAGGTTTGGATTCCATCCTGTTCTGTCATCCGTTTACACTTAAACACTCCTAGCTTTTAGTTAGTGAAAATGATATGTACTTGAAAAGAACTTTAGCAATTTTGTCAAAAGAATCATCTTAATCAGTACAGATCTTTAACGAGTAGCAAGCAAGTTAGGAGTTTCTGTTTCAAAACAGTTGAATATTTGTATATAATAGCTATATTTAGCCAGATTTTACCTGTTGATATCCTACATCTTATTTGGAAGAAAGCTGGTCTGTCGTAACTTAAGTGAGTTTGTGTTGGTAACTTGCTGTGTAATATGTAAAGATGGCATGTCTATTCTGTCTGGACACCTCACGAAGTCTCAAACTGCTGTTTGTTCTCACTCTTTTCAACAGAAAATATAATAAAATAAGATGCCTTTACTTAGAACTTCCTGGGCAATTCTCATATATACTGCTCATGTGAACAAAGTGCTGATAATCAACAAATATGTACATTTGCCCTTATAATATTCTTCATGAATTTTAAATAGTCATTGCCCTTTTAATATTCTATATGGAATTTAAATAGTCAATTTTTGGAGGTCACATCCATGTTTCCTTTACTCCAGGACTGTGCCGTTGGACTATTATTTGCTCTCCTTCCAGTTCTGGGTGGTGCTAGTGGCATTTTTGGAGGCGTGATGTCAATGGCTAAACTGTATGGCTATTATCAGAATAGCTATGTTAAAATAAAATCTAAATTTCATTATCATATTGATGCATGCCTATGTTTTAGTGCCTGTTTGGTTCATCAGTAACCTCAAATATCTCTAATATGCAGGCTGCTTGTATTATCCGTATTTATAACTGTTGCATATATGATGACTTGGTCATTTGTTCCTCGATTCTTGAAACTGATGATTCAGCTATCATCGCAGGTTAGATGAATTAGCTTGTTATTTTTTGTTTCTGTTCCTGTTTTTGCATTCATATGTATAAATTCATGCTCATATTTCTTATGTACTTCACCTTTTATACATGTTAATGCATGAATAGTTCGTTCTCAGTACCATGTAAGTTGAAAAATAACATGGGTGTCCCACTTGCATGTGATCCCAAGCCCCTGACAGTTTCAGTCACTTTGGATTTTTTTTCAATCATTAATCTTTGCAGTGTTGCGGCTGAGCTTTTATGGTGCTTGTTTTTTCCAAGTTGAATTTGAATGGGTGATTATCAATCCAGTCCTGCTTTCCTATGGTCCTATGTGTTGTGGCTGTAACTGGATTGACCGGCAATGCTTTAAGTTGGCTAGTTAATTATTTATGTTCGATCACATCATAATCAATACTTTTCTTTTGAATATGTTGCAGTTTGATTCTGTTGTTTTACGTCACTTGCTAATGTACCTTTTCAAATATGCAGACAAATGAACTCTATCAGTTGGCTTCTGTTGCTTTCTGCTTGCTGCTAGCCTGGGTAAGGTTATTCAACTTTATTGCCTAAAGCTCATTCTGACATCAGAATGACTTTCATCACTCTTATTTTAACAATAAATTGGTAAATATTTAAATATAACCATACAATTTTTATTCAGCAAAATCTTATAATTTAGAAGTTATTGATGGTCAAAGGTGGCAAGTAAATGGGAACAGAGGAAGCTACAGGACAAATGCAGTCAGTATCGAATGATTGCATGTGCGCTAGTGCGGGGATGTTCCCCCAAAATGTTAAGGATGGCTAGTGTTTTGTCATTATCAATAAATAATATTCTAACAATAATCCCAATGTTTGCCGAACAAGTACTTGATTATTATATTCACAAACTATTTAAAGGTGATACATGGATAGTCAAGGAGAGTTTCTGCCCATGCTACTGTACAATGTCTCTAACCTGAGGGATAAATGGTTGCATAGTGACTTTTTTTTACTGTCAAACTAGTTGTATTACTATTAATTTCACTTCGATCAGCAATCTTACACATGCAACATCATTTCTGTAGATAGAGTAATGTTATTTCTTTGTATTTCCAGTGTAGTGATTATCTTGGATTGAGTCTTGAACTAGGCTCATTTCTTGCTGGCGTTATGATCTCAACCACAGATTTTGCTCATCATACTTTGGAGCAGGTAATATGCTACTTACTGTTGACTTGATTCTTTTATGCAGGGATTTGACTTGGGTGTCAATGTTTTTCTTTTCCTGTTCTTTTTATTGATTTAAGAATAAACGGTTTAGACCAATTTGGATGGTCTGCATAACAGTTTGCTAATATTTGAACTTCTGGAAGTTTCTTCCCTAGTGTAATTTTGTTTTTGTAGCTAAATCAGTACATTTTGTTCTGATTGAACTCACTCTCTAACATGTAATTTCTTTGTTTTTATTCAAGGTGGAGCCAATTCGTAACTTATTTGCAGCACTCTTCCTTGCAAGCATCGGCATGCTCATACATGTCAAGTTCTTGTGGAATCATGTTGACATATTGCTTGCAGCTGTTATACTGGTTATAATAGTTAAGAGCGTAGTCGTAACAGTTGTGGTGAAAGCATTTGGATACAGCATCAGAACAGCTTTTGTTGTAAGTATCTCTTTCTTGATGGTTTTTTCATAAGTATTCTGCAATAAGCCAATAATGATATAAATTCTCACTCCTGGTTTTTCTTCTCTCACAAGGTTGGGCTATCATTAGCACAGATAGGAGAGTTTGCATTTGTGCTTCTTAGCCGTGCTTCGCATCTTCATCTTGTTGGGGTGAATAATTCTTTATTTGTTCATCGATTTTTTTTGAGACATACTTCATACTAAAGATTAGCCATTCTGGCTTCAATACATGCATGATGTAAAATTCTTGTTGAAATTTTGTTTTTCAGGGAAAAATGTATCTATTATTACTGGGAACAACTGCACTTAGCTTGGTAAATTCCTTTTACCTGATGATGGAGCTTAGTTGTTTAATACACACTAGAAATCATTTGTTTTGCTTTGCTTTTTCTGGCAGGTTACAACTCCTCTCATTTTCAAACTAATTCCTGTGGTAATGCACCTTGGTATTCTTATGCGCTGGTTCCCCTCGGAAAGCAGTATGCAGAATGAGGTATGCTTTCTTAGCTTCTTTGCTGATGGTTGCGGTTATAACTACTAGATATATTCTTTCATCACCAATTACTAAATGAATCAACATCCTTTTTCTGCAGAAATTAAATAAGCCACCTTGTTCTATCTTTGCTTGGAAGTAGATATTAGAAGTGTTCTTATTATTCATGAAAACCATGATATTGAAATGCTTTGTATATCCATGAGAAGATTTATATTTCAGTAGTAAAGCCAAATGCTCAATGACTGTCATTAGTATCTTTTTAATTCCATATCTGATCATATTTCAGCTACCTTTACAGGATAAAGCAACCATGCTTGAAGCCTACAACAGATCACTCTAACATTACAAAGCCACAGACATTCATTCATTTGACTGACAATGATTTATTCGTGCATTAACTCTTTGCACATGCCGTGGAACATTGGACAGACAATTCCATCATTTCTTTTTGCGGCAATACGTCTACACAAGCGATGACTAAAGACACAGTTTGACAGGCCGGGGATCTGTTGGTATACCATTTAAGTTGAAAAATTGAGTTGTACATACTGTACATGTTGTCAGCGTAGCATATTCTTTAGACTGTAAGGCCCCAAGCCTTGGTTTTGTATCATCCCTGCCAACTCAACCTAGGAGTTAGGTAGGATTTTTGGTGTAATGCTATCAGATATACCGAGAGAACCGATATGTGCTGATTCCCCATCAGAAGACCATGGGAAAGCTCTATGTTAGTATATATTGTCCATTTGTCCTATGTATGAGCTGCCAGGTGACTTGTTCTGTTCTTGTCGTATGGATAAACATTTTGTCACAACATTCTCTTGTCCTAGTATGAGCTACCATTGGAAAGTAGCAGCATTTTATTCTCCCGTGAAGGTTAA
>OsKEA2
GCTCTCCTGCCCTGCCTCGTCTCCTCCGCTCAGCTCAGCTCCGGTCCAAACCAAAACACACACACAACATAAGAGGCGGCGGCCCTAACAAATCCCAAGAGACTTCCACTGCACAACCAACCTAGAGCAGCTTTGAGACTTGAGAGTGAGAGCTCGCGAGTCGCGCACAGACTCAAACAGAGGCAGAGAGAGATGGGAAGGGAATGAGGCGGCGGCTCCTCTCCCCTTCTCCGGTGACGTGACGACGCCCCTCTCCTCCTCCTCCGCTGCCGCATCCGAGTTCATAAACCTTCGTCCCTTCCGCCCCGCCATCCGTCTTCCCGGAATCCCGGTATGTAAGCCCCGCCCCCGCTTCATCAGTTCGGTCGGATTGGATGAACGCCCATTTTTTGTGGGGACGTTCAGCGTGATGTATCAACGATTCAATCGAACAGCCATTGGTTTTTTTTCTCCCGTGTTTCTAATCTAATGCCGCTTACTTTTTTTAGCCAAACATTTTGTTGGATTCCTCCGGGGTTCTGATTTGGGTTTCTGTTGATATTGTGTTCGTACAGGGGGCGCGTGGGGATGGATTTGTCTAGGTTTACTGCCCCGCGGCCGGGCTTGCAGATCGGCGCCGCCGGGAATGGCTTCCGGGCATGCTCCCTGCGGCGTCTCAGGTATCGTGTCTGCGGCGGGAACCCCATGGGCGCCTCCGCCCTCGGAGGCTGCGGTTCCCGTAGCCTCTTCTACTTGGCTCCAAACCATGGGAGCCCTCTTGCCCTCCGGACCAGAGGGAGGGCGCTGAGGTGCCAGGGAAATGACTCACTGGCCTATGTTGATGGCCCTTTGGAAGGTACCAATGGCTCAGTAGTCGATAATACCGAGGACGAAGCAAACAGCTCTGGGTTGGATGAGGAGAAGGGTGATGATGATGCAGAAAATCTCAGGGACTTGCTTCAGAAGGCGAGGAAAGAGCTGGAGGTGGCCAGGTTGAACAGCACCATGTTCGAGGAGAAGGCGCAGCGGATATCCGAGTCGGCCATCGCACTGAAGGATAGGGCAGATAAAGCTCAGAGCGACGTCTCTTCTGCCGTGACGACCATACAGGAGATCATCAGCAAGGAGGCTGATGCCAAGGAGGCTGTCCGGACAGCTACAATGGCGCTCTCCATGGCTGAGGCCCGCTTGCAGTTGGCGTCAGAAGCTCTGGATGCCAAAAGGGGATCAGTCGGGCCGATGGAAGTTAGCATTGATGATGTGGAGGAGGAGGCCCTTGCGTCCGCGCAAGAGGAGATTAAGGAGTGCCAAGAAAGTCTGTCAAAATGTGAGGAGGAGCTGAGACGTATCCAAGAGAAGAAAATGGAGTTGCAGAAGGAGGTTGATAGATTGACGGAGCTTGCTGAGAGGGCTCTTTTGGATGCTTCAAAAGCTGAGGAGGATGTTGCAAATATAATGGTTTTGGCTGAACAGGCAGTAGCTCTTGAGATGGAAGCTGCACAGCGAGCAAATGATGCGGAACTAGCATTGCAGAAAGCGGAGAAGGCCATCTCCTCGGTTGATGCCGTCGTAGAGTTACCAGCACCTGCTGAGGAGCAAGTAAGTGATGAAGAAGACAATGTTTCTGAAGTGTATGATTACAGCAGTGATGCTATAGATGATATTCCTGAAAGAGACGAGGTGTCAAATGTTGAGCGCCTAACTGTTGGGGACTTAGCTGTAGAAGGCATTGAGCAACTTGAATCATCCCGTGAAATGTCTGATGACGAAAGCACTGACAAGTTGCTTGTTGAGCCTCAGAAAGAAGCCGAACCTGATATAGATAAGTCAAAGCAAGGGAAAAAACAGGAAATAGAACGAAAGGAGTCTCAGCCATCGAATGCTCCTAAAGCATCACTGAAGAGATCATCTCGGTTCTTCCCCGCATCTTTCTTCTCCTCCAAAGCGGATGGAGAATTTACACCTACATCTGTTTTCAAGGGGTTGATGAAATCGACTAGAAAGCATGCGCCAAAGCTTGTTGTTGGGATAGTGCTTCTTGGAGCAGGGTGAGTTGCATAGTGAATAATATCTTTTCTCTTTGGTTTCTGTTTGCTAGAAAGTAAGAAAATTCTGATTTCCCATATGTTTGTATATTTATGCTGGATACTGTTATAGTTTGTCATATTTTCTATCTGTATAATCAAATAACTGAAAGTACTTGTTCTTACAACAGTTGAAGTGATTTCATTAATGTTGATAAGCCAATTCTTTATGAAACGGTGTTTCTATTCTCTGTCTACAGAGCATTCTTCTTAAATCGGGCTGAGAAGAGTAGTCAATTATTTCAGCAGCAAGAAATAACCACAAGTATTGAGGAAGTTACCTCCACTGCAAAGCCCATAGTTCGTGAGATGCGAAAGATCCCACAACGAGTAAAAAAGCTTATTGAGCTCTTACCTCATCAAGAGGTATGTTCCCTTTCAACTGAACCTGTACATTGGCGAATTTATTTCCCTTTTTTGTGAGTACATTCTCTTGCTGCTCACACAAGTTAGACAAGAAATTTGGCTTGTGTCTAACTCCCTTCTGCTCTTTGTTACCCTAGGTAAATGAGGAAGAAGCTTCACTCTTCGACATATTATATTTGCTTCTGGCTAGTGTTGTGTTTGTACCATTATTTCAGAAAATACCTGGAGGTGATACATTTATTTCTGACATCTATATGTGCATAGCATGGTATCATGGCAATCAAACTTTCCTTATCCATCTGCCTTTTTTTTACAAATCATATCAAACAAATTCGTCTCTGTTCTACTCTAGTTTTAGTTTCAAGTTTCAACCGAACACTACAAAGTACAAACATTCACTTTGATTTTCTAATTTGAAATATCTGAACGTTTGTTCACTGTCCGATATTTCTTTTTCTAATATGCACCTTGATATCATAGGTAGTCCTGTTCTTGGATATCTGGCTGCTGGTGTCCTAATCGGTCCCTATGGGCTTTCCATCATCCGTCATGTCCATGGAACAAAAGCAATTGCTGAATTTGGAGTTGTTTTCTTGTTGTTCAACATTGGCCTTGAGGTAGAAACTGAGTTTCTTTTAGATTCTTTCCTTAATCCTCATGCAGGATATATCAGCTTACCATTTTTTACCTGCAGCTTTCTGTGGAAAGGCTAAGCTCAATGAAGAAGTATGTCTTTGGGTTAGGCTCTGCTCAGGTTATACTCATGCTATGCAACCAGTAAAGCAATAGTTCCATGTGGATACTCCCTAACAAATTGGAGCAATTGACAGGTGCTGGCTACTACAGCAGCTGTTGGTATGATAGCTCACCGTTTTGCAGTGCTACCGGGACCAGCAGCAATTGTTATTGGGAGTGGGTTGGCTCTGTCCTCAACAGCTGTTGTTTTGCAGGTACTTATAACTGGCATTTATCTTGTGTCATAGATTCTGACATTTTGATATTTCTCATAGTCACCGTGATCATATCACAATTGGAATAAATTGATCACCTGGAAACCTTTTTTTTCTCTGCTTCAAACTTTGATACCAGAGTATTGTGGAAACTTCCTTTCTACATATATATTTGTGGTCTTCATTTTTTTAGTTACACTGGGTGTTGAGCACTTATGGTTTGCTTCTCTAGGTACTACAAGAACGTGGGGAGAGCACATCACGACATGGACGTGCTACATTTTCTGTGTTATTATTCCAGGTATGACCACCATGATCATGAATATTGGTGATTATGTTCCAAGTTTCTCTTCCTCCCTTTTTTTTTCTTCTGATGCACTTCCTTATGTTTTATCTTGAGTTCTTGATGACACCCCACCCTGTGGTTGCATTTATTTGAATGTCCTTTACTGTTCCTTGCCATGCATGTATGCAAGCATGGACTTAGACATACACTCATCTGCAAGCACATGCTTATGCTTAGGGTTTATTGTTTCCTCTTCCCATATCTATTGCCATTTACAGGAAAAAAAATGCATTGACCTGACTAGTGTTAATGTAATCTAAGTCTTTCTTCTGATAGATATTTGTTGTGACATACTGTTGTATGCAGGATTTGGCTGTGGTGGTCCTGTTGATATTAATACCTCTTATATCACCTAATTCTTCAAAAGGAGGGGTAACCTTTTTTGATGCCATGTTCTTTTTCCCTGTCTGAGTTAGGACATTTTTGCTTGTTGGTGCAAAATGATCAACGTGTTTACTACAAATGATTCTTCGTGCATGAACAATCAAGTACTCTACATCACTCTTGTAACAGTCAGTATAATCATGACATGAACTGATGAGATAATCTAGATGTTTTATCCTATAGCATGATCAATTGACCAATTAAAATTGTTAAATTTCTTGATTGGTGATAAATTTTATGAATCACTTTAAAAGCCATGTTCCATTGCATTGCCCTTTGTAGGCTATTTAAGCCAGATGATCTATTTATTGTTCTAAGTGCTCATTCTATATTTCTGATGACATAGGTTAAATTGACAGAAATATAACATAAGTAACTGTTGTGTAAGATCAGCTAGTGTTATATATGTTTATTGAAATGTATGCTTGACACTTGGACACAGCCAAAGACATTAATTTAGCAAGAGTTTTAATTGCAATATGACCATGGTTGCTTCTCGCAGAGTCTTTCCATAACCATGTGGTGTCGCAATGTTCTCTTTTTATCTTTTTCTTTCTGTTTAAACTTTCTTACACAATTTCTGCTTCTTATAGGTTGGTTTCCAAGCAATAGCAGAAGCTATGGGAATGGCTGCTGTAAAAGCAATAGCTGCTATAACAGCCATAATCGCTGGAGGTCGTCTGGTGAGTCGGCTGTTGTTTCATTTAGTTGGCATTCTTATCCGTTGATGATTTTTGCATTGACTCTAAGTTTGACTGCCAGCTAAACACGCACACCTACATGCATGCATGTGTGCCACTGCACATTTATAGCCCTTGTTGCCTGTGTGCTCATTCTGCTCTCTAGAATTTGATTATAACTGTTCGATTTGTAAGTTATCCTTTTTATGTTGAACAGTTGCTTCGTCCAATTTACAAGCAAATTGCTGAAAATAGGAACGCTGAGATATTTTCAGCAAATACTCTCCTTGTTATTTTTGGAACAAGTCTTCTCACAGCTCGGGTATGTATATTTTTCTTATTATATCCCAGCCTTGCATAGTTGCATTCCTTGAATCTACTTTGCATGTTGTTTTACTCTCTCATTTCAGGCTGGATTGTCGATGGCACTGGGAGCATTTTTGGCTGGTCTATTGCTAGCAGAAACAGAATTCTCCTTACAGGTTGAGTCGGATATTGCTCCTTACCGTGGTCTTCTGTTAGGTCTTTTCTTTATGACGGTAAGGACTCTGAATATAATCATCATTTTTTTTGTCTATGTCAATGAGCTGATAGGAGTTTGCTTCAATGTTTATATGGATAATATAACAATGTACATATCGAATGCAACATTACAGACATCGAATTATGTTGATATTATCTTGCTAGTTCATTAGTTATGATGCCACCGACATATGCAATGAATAACTTTACACGCTTGTTCACTATCCAACTGTTTGACTTCACATATTTGTCAAGTTGTTATGTTTTATTTATTTAAATTTTTAATGGTCATGTATTGTGTAGAACAGTATTAATGGTTCCAGTGTCATATCACTTATGTTTCTGTCTTTGATTCTTATTTTAGATTTTTTTTTAGGTCCAACATCGTGGTTTCTATTATTTACTCTGGAATGACGATAAATCGCTAATTCTTCCTGTAAGCTACTATCTTATTTGAAGCCCTTGCTTAATGCTTGCACTGCATTTGCCCTTTCCAGGTTGGAATGTCTATTGACCCCAAGTTGCTTCTGTCAAACTTCCCAGCAATCTCTGTGATATTAGGTCTTTTGATTATTGGAAAGACAATGTTGGTTACATTTATTGGTAGAGTATTTGGAATTTCCACCATAGCTGCTGTTCGGGTTGGTCTGTTGCTTGCACCTGGTGGGGAGTTTGCTTTTGTTGCCTTCGGAGAAGCTGTCAATCAGGTTTGGCCCTGGTTCTTTCTGTTTTTTTGTATTGTTTTAGGTGATAAGATGTATATGTCACACACATCTGAGTTAAGACAAACTCATGGACAATATTTTTGCAGGGTCTTCTATCTCCTCAATTATCGTCATTATTATTTCTAGTGGTTGGCATTTCAATGGCTCTTACACCATGGTTAGCTGCTGGTGGCCAGTTTTTGGCATCAAAATTTGAGCAGCATGATGTGAGAAGTTTATTACCTGTGGAAAGTGAGGTATCTTCTTTTCACTCTCATAGACCAACCCATGTTTTACCTTCTGTTTCGATGACCTTTTTTTTTTTGCTGCAATAGAGGACATTTGCAAAAACTTAGTATTTTTCCCAGTTTAGTTTGTAATGAACTGTCAAGTTCACAGATTTTAACAAGAATGCATAATTCCATGCTATGTTCAATTCAGCTAGTATAATACAAATTTTGTCCATGTAGACGGATGACTTGCAAGACCATATTATAATATTGGGATTTGGGCGTGTTGGGCAGGTTTGTAATCCTCATAAGATTTTATCTATCTATCTATCTACTTTGCTCGATAAATTTCTACTAATACGCCTTTCATATATTTTTAGATAATCGCACAACTCCTGTCAGAAAGATTAATTCCATTTGTTGCACTTGATGTTCGAAGGTATGGTACTGCATCTTGCAATAACCTTGTTAAAGGCAGCTACAAGATAATATTGAAGCATATCTCAGCATTACTATTGGCTATTTATATGTATAATAATCCTCGTTCTCAAGCATGCATATAAGCTGCTATGTGTTCAAACACTTTGTTATGATTTATGTCTGGCTGGTGATGCCTACTTGTGGTTAGTGGCATGCTTGTTAGACAGTGAACATGTAGCTGGAGATAAATTCTAGTAGATCCACAAAATATTAGAAAATTCAGTTAAGTGCATGGAAACTAAGGAAGTGGTGGCAAAACCTGCAGGAAACAGATGTTACACTTTCCATTTATCGTTGGTTAGTTACATTTTGGTAGATTGATAAGGCTGGTAGCTTCCCTCTGAAACAAAAGTGATGTCGTGTGTGATGCTATTGCCGTAACATTTGGTTGTCATCTCCATCTGTCTTGGGCTGCCAAGCCTGCCACATGTACTTGTTCAATTAGTCAATACCTCTGGTTAAACCTATTATCTTCAACTATTTAATTCTTGGGCACCTTTTTCACTCAGTGATCGGGTGGCAGTTGGACGCGCGCTTGACCTACCAGTATATTTCGGGGATGCAGGAAGTAGAGAGGTAGAACAAGTTCAACTAAAAATTCTACCATACAACTTGTCAAAAGGTGCTGATCTCAATCGATTTTTGCCAGGTACTGCACAAAGTTGGGGCTGAGAGGGCCTGCGCAGCTGCTATTACTTTAGATACCCCTGGTGCAAATTATAGAGCTGTCTGGGCTTTGAGCAAATATTTTCCAAATGTGAAGACATTCGTCCGAGCGCATGATGTGGATCATGGTGTTAACTTGGAGAAAGCTGGTGCAACAGCGGTAAGTATGTGTAACAAAGTTGTGTGCAATGATTTCAGCAGTGTCTAGGAGTCTAGGTGATGACATACTCCTGGTGCAACTTGAATGGACATTACTCCATGTGGTTCAGTGCAAGTTTTTTTTTACACATTTTATTTTATTGGAAGGAACTTTTAAAATCCAGTAACCTGCCTATTAACATTTGCGGCAAGTAGTTTTTCACAAATATATGAATTGAAATGTTTATTAAAACCTTAAACCTTGTGGCAGTTAGTTTTGGAACCTGGTAGTACACACCCTTAGTTGTACAGTCATTTGCATAGACCATTAGAAAAAAAATCTTTTGGTCACTAATGAATTAAATGTTGAACATGGAAGGGTTTTAGGTGCTCATTTGCCACTCATGGGATTACCCAAGTATCTGGTCGGTGCAATTGTAATATTTGGTGTCATCATTTGGTACCGATGGTTCTTCTATACTTGTGGGCTAGCCATTTCGATATGATATATAACCTGCCATTGTGCTGCACTGCTGCATAAGGGCCCATTCTTTGTCTTATGCATATCCTTTTGTTATATACTGTATTCTATCACCGATTTAATAATACTATCTCCTAATGGAACTACATCTACTTTTAAGGTTGTCCCTGAGACCTTGGAACCAAGTCTCCAGTTGGCTGCTGCTGTTCTTGCACAGGTAAGCAATGCTGTTACAGTATTATACTGTTATGCTCTTTCATCAAGTGTGGAATTTAATGCACAAACATCAATTTTTCCTATTACTGTATTTCAGGCAAAACTCCCAATGTCAGAGATTGCAGCAACTGTCAATGAGTTCAGGAACCGTCATCTGTCAGAGCTCACAGAGGTTTGTGACTGCATTGCAACTTAGTGATCTTAGTCATAAACTCATAATGATTTCAATAAAATCCATAGAGCTGTAAAATTTTCCTATGTTTATTGAAGACCTTAATGAAGTCCTACGTTGGTCTATTGGTGGATGATTTTTTATTCAGGTTCAAATGCTAACTGCTAAGTTCTTTTTTCTGACAGTTATGTGCTACAAGTGGAAGTTCTCTGGGCTACGGATACTCGAGAGTCATGTCCATTTCCAAATCAAAGACCGTCACCTCTGATGATGAGAGTGAAACTGTTGATGGAGCATTGGCGATTTGAGCTGATGCGTTAGTCACCTCCCTTAGACTGTACAGTAGATAATCTGTCATCAAAGATAATTTGCGTATAGAAAAGTAGTAGCAAAATAATTCACGCAATGACGATTCCCATTTTTGAAAACTTAGCATTACCCCTTTTTTTAATGTATGGTAGGACATAGGATATTACTTATCTTCTACCATCAGTTCATTTATTTGTAGCCCTTTTACTCCGTTAGCAAGTAATTTCTTGATGGAGAACTAGGACGATGCTTGCACCTTACATGGAGAACACTGAGAATTTCACAAGTGGCCTCCAAATGGCGCATGATGGATAAGTCGTAGTCGTCTCTTATGAGGAATCCATACAACCAAGATTTTGGGTTCAGAACTAAATATTATGATTTTGTTAGTACTCAGAGCTGATGTTGGAAACAAGTGGTGTCGGGTTTCTTTTGATATTGCATTATATTTTTAACAGAGCTTGTTTATTATTGTTCTTGTATAGTATCTTTTGTTAGAGCTGCAAATAACAAATTAAATATC
>OsKEA3
GCAACTGCACGTAAGCATCTCACACGCTTCTGTCTCGCCTCTCCCCGTTGGCGTGCGCGTGTGTTTCGCTTTTTCTCTCTCGCTTTCTTCTTCCCTCTCCCTCTCCTTCTCCTTCCTCCCCCCCGACACGCGCACTCACACGCACACCGCACCGCCACACCCGCCTCCACAATCTAAACCCCTCTCTCCCCCTCCCCTCCTCTCCGGCGATGCTGCCGCGTCGCCGCGCGGGGCCCCTCCGCCTCCTCCGTCTCCTCCTCGTCCTCGTCGTTGCCTTCGCGGCGGTGGTCGCATTCTGCCCCGCGGCGGCGGCTGCGGCGGGGGAGGGGGTGGGGGTGGTGGAGGAGGAGGAGGTGCGGGTGGGCGAGGCGGCGGCGGCGGTGGCGCGCGGGGAAGGGGACGACGCGGTGGTGGCGGCGGCGGTGGCGGGAGGGGAGGTGGCGGGCGAGGCGGGGGCGGGGTTGGGGGAGGGGGCGGCGGCGGCCAATGCGACGGGGAAGGAAGGGAGCCTCGCGGAGATGATCGACCGCGCGCTGGAGAAGGAGTTCCCGGAGTCCGAGGGCGAGCAGGGCGGCGGAGGTGCGTTGGATCTGGTTACCTCGGGGGGGGGGGGGGGGGGTGGGTGCCCCGTGATCCGCCTGGGGATCTGGTTACTCCCACTCGGCGCCTCAGGGTCGGCGGCGTCGAGATCTCGGCCTCCGTGGCCGCGGCGGTGGGGGATTTTGGGATTATTTGGGACTGCCATTTTGTGCTTACTTGTTTCGGCGGCTCTGGTTTTTTGCAGAGAAGGACCCCGGCAGCTTCAACAACACGGTGGCTGAGAAGCAGGTGATTTCATTTGCGCACTTGTGTTTGCTTGCTTACTTTCAGCCATTCGTTCCCATTTGAGGGTAGAATCTGGTTAAATTTCTTAGTATCATATGCTGCGTGTGGAAACGGGTGGGATATTTGGATCCTGCCGACTTTAGTTTTGGAAGTTCAAATCGTTATTTGTGCCTGGAATTTGAGTGAGAATTGGTTCGATATGGGTGTGTGCCTCTAAAGAAATTTCTTACTTGGCATGCTTAAATTCGATGGAGTTGGCGTTTAAACTGAGGATGCAACTGTTAATTCTGGCTCTGATCATGCTAAATTGATAATGCTCCACTAGGTTTTCTACCGCTGTAAACTCCATGAGCCCCGTGATGCTTTCATATGTTGCTATGTAGTTTTTGTGCCTTTTGACCCAGTATATTTTGACCTGGTGTAGTTAAGTTGACATTTTCCTAGTGCTGACGACAATACCTTGGATGATGTTTGTAGCTTGTCATTGTACTAGACTAGATAATAATGAATATTTATTTATGGTGGAACTAAGAAACTTTCAAACACAACTAATATTAGTTTATGGTGTACCTAGGTTAATGTATTTACTTGCTTGAAAAATCTTACTAAACTTAAACTAGTTATATTCTTCTTCTGAAGTTCCTTGTATTAAACTAGTTATATTCCTCTTCTGAATTTCAATGTCTTCATTACTTTTTGTGAAATATTGTTGGCTATACTGTATACATCGCACATGTGTCTCTGTAGAAGTGCTCATCTTGTTCTTTATCCTACCAGGGAGTCCTGGAAACTGTGGCCAGAAGAGTAACAAAGAAGAATGAGACCAAAGACAATAAGTATGTTATTGATCAAAATTTGACTTTGTGATATTCCTTGTTTAAGTGATTTTATCCTATATTATTTATCTTACTCTTTATTAAACCCCCCAAATCTATGATCTTAACCCCCTAGGTCATTCCCATTTAAGGAAGTTTTCTTGGATCGGCCAGAGCAAGAGGATGTTCCCACATTGATTGATCGGAAGGTACAAGCACTGCAATTGGTTGAAGGATTTATTTGACTTTAAAGCTACCACTTGTGCACAACGTGCCAGTTCTTATCTTCTGATTTACTGTCCTGAATTGACACAATTGCAAATCCAGGATAATGTTTTTATTATATCAAATCCGAAGTCAAAATACCCTGTGCTGCAACTGGACCTTAGGTATGTTATCCAATTCTGATGTTGAATATTCATAAAGTATCCTTAAGTATTAACTTATTTGTTGATTGTGAACTATTGTAGATTGATATCGGATCTTGTCGTTGTTATTGTGTCTGCTACATTTGGTGGAATTGCCTTTGCTTGCCTTGGGCAACCTGTGAGTGCTATACATTCTTCCTCTCATTACTTGTACAAGGCATTTATTCTTGTGGCTATTTGAGTGTTGTGGTTTTATATTAAGCCACCTAAGGCTACAACTCTAAAATATATTGCAGGTGATTACAGGTTATTTACTTGCAGGATCTATAATTGGACCAGGAGGTTTTAGCTTTGTCAGTGAAATGGTGCAAGTAAGGTGCTTTTTCCTTTGTTGGTTGCTTTTCTCAAAATATGTTTGTGCTTTTGCTCAATTGTTTGACTTCTTCAGCTATCAGCTAAATCGTAATTGTTTTTCTATTGGCAATTTGTTGTGCACATGGAGAGAAATATATACCGCTTAAGTGCTTTTACATTTCTATCTTCACACCCTACAAGTTCATGGGAACACTCTGTTTCTTTCACTATCAGTTGTTAGATAGAGATGTACATGAAAATTAAGATTCGCTTCATCTAATTGCTGGAAAATGGCATGGTAACCTGGAATTGTTTTGAGATGAAGCCATATAATGAGATATGTTTTGCATTGTCTGAAATTGGTAACTGTATTCGTACAATACATGTGTAGTGGTTAGTGAACTTCACATAAATAACAGTGAGGCCATTAACTTTGGACTTATTGAAGAAACCAAATCCCATCCATGTAAAAGATCAAGGTTCTAGTTTAAATGCCTAAGTTTACTTCAATTGATTTTCGAGCTGTATGCTCGAGAAATTCCCTCTGGCATTTGACTAGAAAAACATCATGCTTCTCGTAACATTGCAAATATTTATTTATCTGTGCACATTTCTTTTTTTTATGTGTATATATCTCAATTGTTGCTCATCTGTTTTTTCTTGGACCATTTCTGTCCTGCCAACTTACCATTGTTATCTTCTTTACTGGTATACACATTCGTGTTTCCTGCTTATTTTGGCTTTCAGACACTGTAGAAATTGTAATGCAATCAATAAATCTACATGTAAAAAGACTGAGTGTAATGCATATATCTACTTGTATATAATTTGTGTGTTTATGACTCATACTTTACCATACAGGTTGAAACAGTAGCTCAGTTTGGTGTGATATTTCTGCTGTTTGCTCTGGGACTTGAATTTTCTACAGCAAAAGTATACATCTTTGATTTTTTTATATATTTGCACTTATGCAAGCATGGACTTGACATAATAACAACATGAGGTGTTTCCCCATTGTCTCAGCTTCGAGTTGTTCGTGCGGTTGCTGTTGTTGGAGGATTGCTCCAAATCATCCTGTTCATGTTGCTTTGTGGTATTTCTGCTACGGTATGTTTCATTGTTGTAATTTAAATAACCATGTTTTGATGTTTCCATTTTCAAGCATAAGTACTGTACACCCTGTTATATGTTGCTCTGGATTATGGATTAGGATTAAAAAACACGTCTTACAGCTCTTTTAATTTTTGTTTATATTTAATATCACATTGCAGCTATGTGGAGGCAAAACAAAAGAAGGTGTTTTTGTTGGTGTTCTTCTTTCTATGTCTTCAACGGCTGTGGTAATTTCTAAATCTTTGAACTTGCATATCTGTGCATTCGATTGCCTTTCATCCAAGTTTACAATGGACCCTACAGGTCCGCTTATGATTTATAACATCAATGGCTTTTAGTTGCTTCAATGTGCGTAGTCCTTGAGCCGTTTACTGTTCTTTGTCTCTTTAAATAGCAATATGTCCATTCTCTCTCGCATGTGTTTTATGACAGTGTTATCGATAATCTTATTGATACTACTTAGTAATCAGGCCATCATCAGGATATATTGAACCAAACAAGGAAATTTGGGGCATGCAGTTGTTTTGTTCGGTTTGATTTTTTCTCTCCCAGTGTCCGTTGTCAGGAGTGCTTCTGCCTCCCTCTCTCGGTTCCCCCACCCTCCACAAAAAGCTAGCCACATCTACTGTTTTGGTGCCAAAATTGAGTAGATTGGGCAGTTGGAACTTGAAGTATGCAGGACCTGGCAGTAGGAGGAGAAGAGGAACTGCAAACGGGAGATGATTTAGCGGCAGGGAGAGAGGAGCTCTTCTTGGCAGCGAGAGGTTAATATGGCAAGGAACTTGATAGTTAATTCATCATCAAGAGCTCTAATTTTTGTGGCAGGGTGCCCAATTTGTTGGTGGGAGCTCTGATTGTGTTGGTGACGACCATTGGGCAGAGCCGGTGGTTCCTTATCTATTAGTCTTGCCTCTGCCAACTCTGCCACAATCAAGGACTTGGTTGCACAATCTGACTGGGACTCAATTTTTTTTGTGACGTTGAGTTTCATGGGTTTTAATCCGGAAAACACTGTGCTTGGTTCAGTTCCTCCAGTGGTTTATGCACAACAATTCTGTTCTCCTTTCTGATGTGCAGAGACAGTGGAGATGACCCTTTTGTGTTGCTAATTAACTCCTCATTTCACTCCACCGTGGAATGCCACTCTTATCTTTTAGTGTTTTGCTACACATCCTCTCAAGCAGCTTTTGTTGTAAATCAACTTGTTCGTCTTGGTTCGTAGTGGAACCATTACCCCTTTCATAGACGATAGATGCCAAATGGTTTTCAATTTAGCACGTTGTTACCTCGTAGATGGTGCTTGACTCATGTGCCAACTGTTTCCTGAATGTCGTATAACTTGCAATATGGTTATGTTCGTGTTGTAAATCCCATTTCCATCTCCTTTTGCTTAACTTTTCTGGGAAAATATTTTCTATGTAGGTTTTGAAATTTCTGATGGAAAGAAATAGCATCAATGCCCTTCATGGCCAAGTTACGGTTGGCACACTCATATTGCAGGTATGAAAGAAATGGATACCATCTTCTAAATTTGTTGAGTTGTTTGGGGAGATGAATTCGTAAAGTTGCACGTTTTGCTTGCTTCTTCTTAAGAATCGAACGAGTGGACTGATTATTCTTTCTTTATCTGAGCTTCACTACTTTCCTTGTATTGGTGATTTGACATTCCTTTGTCTCAGGACTGTGCTGTTGGTCTTCTTTTTGCACTTCTTCCAATTCTGAGTGGCGCTTCTGGTCTTCTTCAAGGAGTTGCATCAATGGCCAAGTCGTAAGTGTAGTGTGTTTTTGGCTTGAAACTTTTATTTACATATAATTTTTTACCACTACAATAATCTGTACACTAGAATCATGTCTCCTGCAGTAAATTCATGCCACATCAATGTCTAAATGGTGGTACTTAAAATAGCAGTGCTACCTGCCTTTACATCATGACAGCACAAAAGTTTATTGCCTTATATCTTGATAATGACATCATGTTGTCCTATGTATATTTGAACTTCCTATTGTCTGTGAAAGTTGTTCCATAATATAATCAGGTGTTGGATTAAATTCTTTTGTCACAATTTCTGACATTCTCAGGTTGGTGGTATTGATAACATTCCTTACAATCCTTTCCATCCTCTCCCGAACTGGTGTGCCTTGGTTTCTTAAGCTGATGATAAGTCTTTCATCTCAGGTGAATATAATCGACAGGCACTACATGAATAGTTTTGTTGAGCATTTAATTTGCATTTAATTTAGTTCTGGTTCAGATCATCATGTTATCCTACATTAACATTTCTGCATTTCTTGCAGACAAATGAACTGTACCAGTTGGCAGCTGTTGCATTCTGCTTGTTGTTTGCTTGGGTGAGTTTCTTTAACTGCTCGTATGTTAGTATCGAATGCAATTGTTCAGTAATGGGAAACTATTTTTCTTTAAACACTGGATGACTGGAGTAGTGCAGATAACTGTTACATGTACTAAACCTGGCCAAAAGTTGTGACACTCTAACTGGATCCGGTAAAGGATGCTAAACATTAAATTTATTCAAAGAAAAATTGTGAAAGTAACAATTTTGCTAAACTTGATCTTTTACACTATTCTAGATTGATTTATAGCATGTATTATAGTGAATGTGTAGTGCAGACTCTAGTGCTTTGCCTCTATCTTTCTTCTGTTCCAAGTTTCTGCACTAATCTTTGTAAGTTTTGCTCTTCAGTTTTCAGCAACTCTTTCTTTACTGTTATGGCTCATGCACAGTTTTCTTGCAAGAAAATGTAGTTATGTTTATCCTTTTAACAGTTCTATTTGCTCTCTTCTATCGGTATCCTAAAACTTATGTTTACTCATGTGCGGCCTTCTATGATGCAGTGCAGTGATAAGTTGGGCTTGAGTCTTGAGTTGGGTTCGTTCGCAGCTGGAGTAATGATATCAACAACTGATCTTGCACAACACACACTTGAACAAGTAATTCCTTGCCGTGAAATTATATGCTTTTTTTTTTGGGTGAAGTTTGTCAGTTCTGTGACAATTTGAATGACAATGCACTTTTTTTTTGTTTTATGTTTCTTTTACTGCTTTAGTCAAAGTTTTAGCTAGATTCATGTAGTTAATGATTCATTATATGTTCTCTTATTTCAGGTTTGTTGTTTCTGCAGATTGAACCTATTCGAAACTTCTTCGCTGCTCTTTTCCTTGCCAGCATTGGGATGCTAATTAATGTCCATTTCCTTTGGAACCATGTCGATATACTCCTTGCAGCTGTGATTTTGGTGATAACTGTAAAGACGTTTATTGTTGCTGTTGTCGTTAAAGGGTTTGGCTATAGCAACAAAACATCTCTTCTTGTAAGTCTTGATTGCTTTACATGTGCTCCCTTCTGTTATTGCTCATGCAGTTACACTGATCTCATGTTATTTTCCTTGTAGGTTGGCATGTCTCTTGCACAAATAGGAGAGTTTGCTTTTGTTCTTCTAAGCCGTGCTTCAAGCATCCATCTGATTGAGGTTATTTCTCCATATTTTGTTCCTATCATGTGTTGCTCCAAAGCTTCCTGCCTGTCAATGTTGTTTTATACTCTCATGGTTACACTCAGTTCTAGCTAGCTTCTGACTAATTTTGCTCTAGCTTGCTTTTGGAGTAGTCAATAGTTTAACTGTTCTGTTATGATAATATATGTTGTCTTGTGAGCACTGAGGTGCGTGTACTTTCATCTGATAGCTGAATTGCTTTTCTTCAGGGCAAACTTTATCTGCTTCTTCTTGGAACCACTGCACTCAGTCTGGTATGCACCTATACGCTTCATTTCTTTTTAAGCTATATTCTGTTCTCACTGTAAATGATACTCAGCAAACATTTGAAGGAGCGGCTCAAATGAGAGCATGATCACCAAACCTTTGTGACATTGTTGTGGTCATGATGCGTTTACCTTATGTCGTGCGTGTGTACCATTGCAGGTAACAACACCCCTTCTATTCAAAATGATACCCGCGGTGGTCCACCTCGGTGTTCTCTTGAGATGGTTTTCTGTTGATAGCAATCAGGTGGAGGTACACGTTCATATCAACTGAGTTCCATCTCTCGATTGTTTTACTCTGGGAATCAGTTTCCAACCAATTCATCGGTTCTTTTTCAGTTGGGCCTAAAAAGTGATGGCCTCCGCATCGATAGCGGCAAGCGCATAAATTTGATAGTCCAAGGCTCACATGACTCATGACATATTTTGGCACCACGCAAAAGGCTTACTACTTTTTAAGTATGGCTTACGCTAAACAGCTCCACATTGTAAAGTGTTTTTTCGCATGTACGAAAAGTGTTTGTACCACACATGCACGGCCGTGGAACCTGTGGAGTGGAGTGGAGGCAAAAGAAATCAATCAATCTCGTTTCGGTTGTCTTGGGATAGATTGATCTGCGAGTGGTGCAATGGGCAATAGAGTTTGCCGGTTTTGGGAGGAGAGCAGCATGCAGCATACCTGCCTTGGGATGAATGGCGGTGTGCTGCATCGCTCGCTGGAAATTTGAGTGTGTAAACCCCACAAATGAGGGTTTTCTATGTAACATAACAATGTATGCTGATTAATTGATTGGATTAGCGAGATAGGGTTTAGTTTGGCTTGGTCGTTACCATGCCATTGTATTCATTTTGTCAGCGCTTGTGTACGCGTTTCTCATCGCGAATTTTGCTGTGTAGTTTGTAACTAGTGACCTTTTACCATTATCTAACCTTGTCCGTTTCTATTACTGACTTCGAATCGAATCAAAATGGATGCCATTTTGGATA
>OsKEA4
ACGATAAACACGTACGCGCGCGCCTACTCGCGGCCTCAGCTTCTCCTCTCTCTCTCTCCTCGTACGCGCCAACAAGCAGCAGCAACTACACTAGTACGTAGGTACGTAGTAGGCTTGCATACTCTGGCTCCATGGCGGCCGCGGCGGCGGCGGCGGCCCCGCGGCACCACCACCACCACGTCGTCGTCGGGAGCAGCCGCTCTGCGCCCGTGTCGGTGTCGGTGTGCGTGCGGCGGTGGTGCGGGGGCGCGTCGTCGTCGGCGTTGCTGCGGGTGGGGATGATCGGGGGCGCCTCCGCGTCGTCGGCGGAGGGGAGGGGGAGGAGGAGGTGGTGGCGGCGGGGTAGGAGGGCGCTCCGGGTGCGCGCGGCGGCGGGGATGGACATCGCGAGCGCGGTGGAGGTGATCAACGACCTGGGGTTCGACACGCTCACCTTCCTCGGCGTCACCGTGCTGGTCGTCCCGGCCTTCCGCGTCGTCAAGGCCAGCCCAGTGAAGTATCTCTCCCCCGCCCCCCCCCTCCCCACTCCCTCTCCTCCTCGATTGCCTCCTTCTGATCCCAAAACTGCATTTCTTTTTCTCCATTTTTGGGGGCGTAGATTCTTGGCTTCTTCTGCGCCGGCGTCGTGCTCAACCAGTTCGGCCTCATCAGGAACCTCACCGATGTCAAGCTCCTCTCCGAGTGGGGGATTCTCTTCCTGGTAACTTCTTTGTTAACTCTTTTGTTACCATTCTGCATTCTGCACTAGGGTTTTGTATGATTTACTCATTTATCCTATCACAAACAATGCAACTGGATAATACATTAATTTGATTGATTGATTGGTGTCTCTGGCTTTCCAGTTGTTTGAGATGGGGCTGGAGCTCTCACTGTCTCGCCTTAAGGCTCTTGCCAGATACGCCTTTGGGATGGGTTTGCCTCAGGTATATATGCTCTCCCAAATTTGCTACTAGTTCCTTGTGGTTTTATGCTTGTGATCATCATCATCATCAAATGTCACTTGGTAATTTAGAACTGGAAATATCTCTGCTCAACATGGTACAACTTTGTACATTTCAGAATCATAGGTTCATATCTAGTTCTCCTAGTCCAAGACAATGGGCTCTTTAAGATTGTTATATTTGATTTTTGACATTTCACTGATACAGTTATATTGAATTTGGTTTCTTTCAATACATTACTTTGGTTTGTTCATTGATTTCGACAAAGTTCTGTGATGGCTGACCTTATGCTCTTCAATATCTTGAAGGTTCTTTTGTCAACCCTTGCTTTCACGGCGTTCGAGCTTCCTCCTAATGGTGCTATTGGAACCAAGATTTTGCAGTTCCTCTTTGATTCAAGACCTGATCTGGTGAGATACAGTATGAATTGAAAATCTTAATACCTCTACCCCTACACCTAGATTATAACTTGTTTCACTTTATTTTAGTTGAGCAAACAATCTTCCTTGTTATCTATCAGAAAGATGCTTGAAATTTCCTTAGTTGCTTAAGTATAGGCCATCTTCCTTGTGATCTAGTTTCAGAAAGATGCTTGAAATTTCCTTAGTTGCTTAATTATAGGATTATTATTATGCTTTACTCTGTTGTAACAAGGATTAAGGATTTCCTTTCAAGACCAACTCAGCTGCTCATTATATTTAGTTCTGATATCTGCAGGTGAATATCAGGAGCGTTGATGAAGCAATAGTAATTGGGGCTGCCCTCTCACTATCCTCATCTGCTTTTGTCCTTCAGGTGTGCATTCTGCCTAATGACTGTATAATGTATTGGCAGTTTGTTTTTGAAGCAAATTCATAGTTTCTTTTTACACCAATTTTGCATAATTAGGCTTTTTTTTAAGAACTGAACTTTTCCATGGTGTGAAATTTATAGCATATCTACTTTGTGTTATGCTGCAAATTGTCATGGCATTTACTATTAGGTTGACTTAAATAAAACGGTCTTATTTTTATTTATACAATTGTTCAAGCAATACTTCCTGCTTACAGTAGTTGTATTGTCACTCTTTACACATAATTATTGATTTTTGGAGTGTTTTTGGATGTCATATGCAGCTTCTTGCTGAGAAAGGTGAACTCCCAACAAGATTTGGCTCAGCTACACTGGGAATCCTCCTCCTGCAGGTGATTAGCTGAATCTAGCCCTCTTCTTTTTCTTCACTGAACTGGCCCTTAATAGAAAAGTTTCTTTCTAGTGGTGTATGCTCCATTAATTCCTGGATGTCTTTTGCTGATACTTCACAGGATATTGCTGTTGTTCCTCTCTTGGTCATACTCCCTGTGCTAGAGAGTCAGGTACGCAAAAGGTCAGCACTGATGATAATCAGCCTACATGAAAGTTCCTGTGCAAAATACAGACCTGCACACTTGGATCTAATTTGACTTTAGGACTTGTATAGTGCCTTTGGAGATTATGCTTGTTGTAGCACCTTGCTTTAATGAGATTTTTTTTGTCTTCTGTATCTCTCGCTTACCCTGAGTTCTAGTGCTATTAGTAATCCGCTGAGTGGCTCTTGTGCTGGTTGAGCCAATTGCTCCCATTTTATTTTGTACTTTAAACTCCTTTTTACTCCTCTAATGCATTAGCAGAGCTCCTGCTGTTTTCGCTCAAAAAGAAAAAGATATTGTTTTTGTTTGGCAAATGAATATAGTATCACAAAGGTTGATATGGAGTATAATAAGCAATTGATTATCAAATAGTCCCTATGCTCTTCGACTTGGTCAACTACTCTATCACAAAATATTACCTTGTGTTTTGTATATTACAAATCAATGCTTACTACACACTTTGTTGCAGAATGTGGTGGAGCAAAGTGTGTGGCCAATGTTATTAGCTGAAAGTCTAAAAGCACTCGGTGGACTTGGCCTACTTTCCCTTGGAGGGAAATACCTCATCAGACGCATCTTCGAGGTCTGTTACTTTGTACCTTTTTAATACATTTATAAAATCAAATCTCTATCTTACAGTGAATATTGAATGAACCTTCATGCAGTTTGTTGCAGAGTCAAGGAGCTCAGAAGCATTTGTTGCACTCTGTCTTCTTACGGTTTCAGGAACATCCCTTCTCACGCAATGGTTGGGATTTAGTGATACAGTACGTCATTAAAACATTTTGAAGTGATAGTCACGTTTAGTTTATGATTTTCCTGTCTTTCTGATGTGCTCTTGTTAAACATATGTGTAGTTAGGTGCATTTCTGGCTGGGGCCATTCTTGCAGAGACAAATTTCCGTACCCAAATTGAAGCTGACATAAGGCCATTCAGAGGTTTGCTGCTTGGGTTGTTCTTTGTGACTACAGGAACTTCTATTGACATGGAGGTATTAACTGTTTACCTCCTTTTCACATGAGCAATGAGTTAAATGACTGAGCCATGATCTGTTTTGGTGAACATTACTTCATATCACTTAAATGAGAAATATGTATTGGAAGTATGTAAATGCATGCACGTCTAGTTGCATCTACTGCAACTTTCAGGCAGTTGTTGACAGTGGCATTGATGTGTTTTACTGTTTTTCTTTCTTTGACAAAACATCGCCGAATATTCCTTCAACCTATCTCAAGTTTTTGGCCCATGTGTATGTAGCTTCTCATCCGGGAGTGGCCTAATGTTCTGTCACTGTTGGGAGGCCTTATTGCAATCAAGACATTGATAATTACTGCAATAGGCCCAAGAGTTGGGCTAACTCTTCAAGAAAGCGTAAGGATAGGATTGCTGCTTTCTCAAGGAGGAGAATTTGGTTTTGTGGTGTTTTCGTTGGCAAACAGGTCAGTGATTATACACTCCTTATTTTTGTTTCTTTCCTGCTTTATCATGTACTTTTCGGATTTCATCAGCTATCGTTGCTGAAACAGGCTTGGTGTCCTACCACTTGAGTTGAATAAACTGCTCATCATTGTTGTTGTACTGTCTATGGCGCTAACTCCATTACTCAATGAAATTGGAAGAAGGGCAGCAGGGATCATCGATGAGAAATCAGAAACAAAAGAAGTATGTACAAACAATTATCTATACATCTATAGTGAGCATAGTTGTAGTTTATGCAGTCAGCTCTTAAGATGATCTTTTACAGAAACCAGCTGAGATGGTGAATTATGATGCCACTGAACCTATTGTGATTCTTGGTTTTGGAGAAATGGGAAAGGTATCTTGCACAATATTTTTTCCTTCATTTATTTGATACCAGGATCCTCTCCCATTTTTTGTTAATTAAAAATAATGGAAAATTTTCCTTTCTTGTGGGAGCTGGTCAATAGAATCATTTTTTTTGGCAGGTCCTTGCAAAGTTTTTGTCTGCACCATTATCTTTTGGGCTTGACAAAGATGCGGAAGGTTGGCCATATGTTGCATTTGATCTAAATCCTGCTGTCGTAAAGGTTGGAAATAAATGAATATTTTGGTATAGAAGTTGATGTGTTTTTCTTAATGTTAATGTACTCAGCTAACCGTGTGTGTTCACTCCCTAATAGTCAGCTAGAAAATCAGGCTTTCCAGTGCTATATGGAGATGGTTCACGCCCTCTTGTTCTGCAATCTGCCGGCGTATCTTCTCCGAAAGCTGTCATGGTCATGTATACTGGAAAGGAAAAGACAATTGAGGCTGTCAACAGATTGCGGCAAGCTTTTCCTGGCGTAAGCAATTTTATAGTAAAACCTTTTCATGATTTAGGAGAATACCAGGATTTAGTTTTCAGGTTGACAAAAAATATTAGATATTCATTGTACAACGAGTGAATGCTCTGGTGATAATACTCATTTGTTTTATCAGGTTCCAATGTATGCAAGGGCTCAAGACATGTCACATTTGTTAGATCTAAAGAAAGCAGGTGCAACAGAAGTTGTTCTGGAAAACGCTGAGGTAATTTTGAAACAAATTTGTCGTTCAGTATTATGAAATGACAATTGTACATGAACATTTCCCCTCTTGTTTTATATCTTTCTGCAGACTAGCTTGCAACTAGGCTCGATGCTTTTGAGAGGACTGGGTGTCATGTCTGATGATGTATCCTTCTTTAGTAAGCTTGTGAGAGACTCAATGGAGTTACAAGCTCAGGAAGCACTCAACAACATCGAAAATCGAGAAATTGATATCATGAAGCCACTTGAGGTTTCTGGAATTAATCCTCCCCACCTTTCCGAAGTTCTTTTAAAACTTTCTAATTATTGAAACTTGATTTCGTCATATAAGCTAAATATTTTGTTGCAGATAAGAATATCAGACTTGGTTGAGCGCAATGGGAATGGTTCAAGAATGATAGCCCAGGAGGATTCACTAAGGCTAAGTAGTCGCCCAAACATACCACTAATTGAAGCAACTCTAGAGGACCGAATACCCGAAACTACAGGGGAAAATGACCAGACTGGATATGACTTCAACAACATAGATTCTGAAGATGGTGTCAAATATTGTCTCTTGGAAGCTAGTGATGACGAAAGCGAAGCCTCCAATTCAAGCAAGGAAATGATCGACCAATCTGTATAGCGCCACTAGTAAAGAACCAAGATACTAAACTTCCACTTCTAGGATCAAGCCCATAGAATGGTAGCCAGGCAGAGCAGAAGTTCAGACCTGGCACTTCTCTTGCAATTGGACATATGCCTATAGCTTACATGCAGCATATATTTCTGAGGACTGGATTGATGGTTATCAGTGAAGGGCATATGATCACTGGATTATATGTCACTCAATCCTAAATCATGCTGCAGATAGAGAAAAATTTCAGCTGACAAACCTGATACTCATATACCTACTGATGCAGCTCAGAGTGCCAGACTGAAGGATCACCATCCAGAATTCAGAATAGCATTTTTACTTTTTACAGGACCCTTAATTTGTTCAGTTAGGACGACACCTATATGCATATATAGATGCACATTCCTTACACAATTGTGCTGTATTTGTAGCGTATATCGGACCGAACATTAATTCCTGTACCAATTCAGGTACGCACAGAGAATTACAGAAATAGTATTGCAGTCATCGTGGATTTGTGATATGTCGAATTTCTACCATTCTAATATATTGACGTGCAATCCTTTTGCGCGTTCACGAAAAAAAAGAATTTCTACCATTAAAAATGGTTAAAATAAATGAGTACGAACATCGGATTTCTGTGGTTAATTGGTCCAATTAACTCTAGGATATGATTTACACCTGAGCTGGTCACAATCATTCACATTGACATGGTACTTGCACCATGAGCCTGCACCCTCCATCCAAAAAAAGAGAAAAAAAATCTGACTATAAATCTTAGATATAGTAAAATTTGTAATGCATATATGCTTAAAACACCTACGT
>OsNHX1
ATGGCCAGATGGACACGACCACCAGTCCACCACCTCCTCCTCTACTTCTTCTTCTCACGTCTCTCTCTCTGAATCCAGATTTTTTTTTGTTGGTTCCATCCTCTCTCCTGCTTCAGATCAGGGTGGCCATCTCGCTTGAATCTGCAGGTGCGTGCGGAATTTCGATTTTTGTTTTTACTTTTATTTTGTGCACATCCTTTTCTTGAGAGGAGAGGTGGCGGCATGGTGGCTTCTTGGGTCGGATTTGGATTTGGAGTCGGAATTGAGGAATTCAGTGAGAATATGTAGCTCGGATCATCTTTCATCCTACTGGTCACTGGTTTGTTGATTTGGGTTGTGGAATGATTAAGCCGGGAGTGATTTGCTGTTGCTTTGCGGTTTCTCTGAATTTGTTGACGGCTACAGTGTTCAGGCAATCATGGAGATCGATCTGCTTGCTTGCACCGAGCAAATGATCCAATTTTTAACATTGAGAATTGTTCGTTTCCATTCTGCCAGGGTGAGCTGAGGAGGATCCACTGAGGTGGCGGCGGTCGAGATGGGGCTGGATTTGGGAGCTCTCGTTCTCAAATCCGGCGGGCTGTTGGTGTCGGACTACGACTCGATCGTCGCGATCAACATCTTCGTGGCGCTGCTGTGCAGCTGCATTGTGATCGGGCACCTGCTGGAAGGGAACCGGTGGGTCAATGAATCCATCACCGCGCTTGTCATGGTGAGATGAGAGGGCTCTCTGGCCTTGCACCCCAGGTGTTTGTGGTTTTGCCTTACAGGGGAGTGGTTTTGAGTTTTGTTCTGTGGGTTGGCGCTTGCAGGGGCTGATCACTGGAGGTGTGATTCTGCTCGTCAGTGGTGGGAAGAACTCGCACATTCTTGTGTTCAGTGAGGACCTCTTCTTCATTTATTTGCTTCCACCGATCATCTTTAATGCTGGGTGAGCTTTCTGTGTACCTATAGCTCTTCTAGTGAGCTCCCAACCAAAGCGGAATTTATTTTGTTGTTCTTCTGTACAAGAAAAGAAGGTGCCTTGTCTTAGTTTAATTTGGTTTTGGCTAATTTAATCTTGAGAGCAAAATGCACCGCAATAGGACTCACTTGAGAAATTCATGTATTTCTGAAGTATGCATATGATGATATTATTATTGCCATTCTGTATAAAATATTACTTAGATTCCTCTGGATGTATCAAACCCATGTTTCTAAGACTTCCTCAAAACCTATGTGATTTGTGAATGCTAAGGTACACTTATTGAGCTGGATGTATAAAATAGTCAACTGCCCACCCATTCCCATGAAATTATACTGAAAAATGAATTAAACTATCACGTCTGTCCCAAACAATTATTTCCCCCCCTGAAATACAGACTTAAAAAGGATTGTATCACAGTAGTACATGAAGCCCTTTTACAATTAGAGGACTTGGTGATGATTGGATCCAAGTATGTCTAATCATTCTTACATTCTTACTGAACGTGAGTAAGCTTGTGAGTCATTTAGATTATTTTTCCTGACTGTGCAAGTATATATATAGTCTTTATAGAGAATCAGCATCCTTACTCTGCCCTGTTTCGAACCTAGGAAATTGCATGCATTCCTGCAGTAACTGAATTGATTAATATGAATTTCCTGTGTATTTCTTTGGATTAGCTAATAACATTTTAAGCTCCAGCATTATATTTTTGTGCAGAAATACATGTATTTTCAGTTCTCGCTAAAACATTTGACCCTAACATCAAAGTGATAGCCTGAAGTTACTTACATTTTATATAAGTGAAGCTTTTAACTGAAATGCATCTTTGTTTATAATCATCAGGTTTCAAGTAAAGAAAAAACAATTCTTCCGCAATTTTATGACAATTATTTTATTTGGTGCTGTGGGGACATTGATATCCTTTGTGATAATCTCTCTAGGTAAGTTGCTGAATTCTTTGCTCAGCTTACATCATCTTATTTTGGTTCCATATTAATGATCACAAGATAACCAACTATATGAACACCTACACCAAAATACAAAATCTTGGTGTTTAACACCTGAAACCAAATATCATCATTTCAACTTTCAAGTATGTGTGACTGATTTCTTTGAGATTAAGATAAATTAAACACTGGTTTAAGAGAGTAAAAGAATCAGTAATGAGCCAATCGCTTCTATATGAAGTGGCTACATGATGCATGAAAATCCATAATTCAGTACGGAGAAGCCAGCTGGATAGTTTTTTTCAGTTGTGGAGCTGGATGTAAAAGTATGTATGTTAGATGCACGGTTGTTTGCCTTATTGTATTCATTACTCAATGGTACAAACATGATTTGTTCAAAGTCTCAAACCTTGCATCCTCAAACTTTGATATGTTGCTCTGGCCGCTAAGATTTTCCTTTTTTCTAATGGACATATCAGGTGCCATGACATTGTTCAAAAAACTTGATGTTGGTCCACTCCAGCTTGGGGACTATCTTGGTTAGATACTTTATTCTTGGCCTTTCTACACTTCAAAATTATTGAAGCGACTGGTTGGACTTTGGTACCATTGAATACATCATCATTCTGCTCGCTGTTTATCTTTTTGTTTAATCCATATATGCAGCAATTGGGGCTATCTTCTCAGCAACAGATTCTGTTTGCACCTTACAGGTTTTTCCATTTAATGACCTGTTGTTAATGTCTTGTAAAATGAAACAGCACACCATTAAATATGCAATTTTGTTACTTGCAGGTGCTTAACCAAGACGAAACACCCCTACTCTATAGTCTGGTTTTTGGTGAAGGGGTTGTCAATGATGCTACATCTGTTGTGCTCTTTAATGCAATTGAAGACATTGATATTGCTAATTTTGATAGCCTTGTTCTACTAGCGTTCATAGGAAATTTTCTCTACCTATTCTTCACCAGTACCCTTCTTGGAGTAGTTGTAAGTCTCTTTGTTTTTGACAACCTCCACTGATCTTTCCTTTTCTTTTCCATTTACTACCTTCCTTTCTGATGATTCATTTGACCATGCCTTTTTGGACTAATTACTGGTACTCACTTTGGCAGGCTGGGTTGCTTAGTGCCTATATTATTAAGAAACTATGTTTTGCCAGGTCTGCTCCTATGTGATTTAGTCATGCCACAGAGTAGTTTGTTTTTTATGTAGATATGAAAATCATTGTGGCAAGCTTGTGATGTTATGCAGACACTCAACTGACAGAGAAGTTGCTATCATGATACTCATGGCGTACCTTTCATATATGCTGTCGATGGTGAGTGCCTACAAACTATAAGAACTTCAAAATAAGCAACTCTCTTAAGTCAAATTATTTCGGACATTTATCAATTACTTCCTCCGTCCCAAAATATAAGCATTTTTAGTGCTAAGTCAAATATTTTTAACTTTGACTATTAATAGCAAAAAAAAAAGATCAATCCCGTAAAATTGATGTTACTAGATTTATCATTAAACAAGCTATCATAATATACAACTCTCTTTATTTAAAACATTTTACTTTTATATAGATATTTTTGGTCAAAGTAGCATATCAAAGACTGTGTCGAAATCCAAAAATGCTTATATTTTGCGATGGAGGGAGTATCATGTTATATCCATGTAATACTAAGTGTAAATTTGTTGATGTTTTACTCTTGTACTTCTTTTGGCAGTCTGTAATTTCTTTAATCTCACTTTGCACCAGCATCTTCCAAAGTACATGATATTGATATTTTTTTTGACCCTTTCATATATATATATTTCAGCTGCTAGATCTGAGTGGCATTCTCACTGTGTTCTTCTCTGGAATAGTAATGTCACATTACACTTGGCATAATGTGACAGAAAGCTCTAGGATTACTACCAAGTATGTACTGTCTGATAATCAGTTTTACTGGCAACCCTTGTGGTTTCTTTTAGATGAAAATATTTATGTATATGGCTTCCTGATATTCTTCATTCATTTTACAGGCACACTTTTGCTACTTTATCTTTCATTGCTGAAATTTTTCTATTTCTCTATGTTGGGATGGATGCACTGGACATTGAAAAATGGAAATTAGCTAGCAGCAGGTGTGTTTTTGTCCACGACCAATTCATAAAGTTTCTTCTGATATTTTCATTATCCGATGGTTTGGTTTGCATCCACTGGTGTAGCGTGTTATTCATTGGTGGGATCCATGGCCAGAATAAAAACAAATGATCGTGTTCTTTCATCCATTCTCTCCTGTCTGCCAAAGGACCGCACCTGCTCCTTTCATATGTTGGAAACCACGAGCAAGTATCTTTTTTTCGGTTTGGTTCAAACAAAAGAACTAGTTTTGCTTTTTTGTCTGCCTCCTGGTTCAAGTCCCCGGTGGTAATGCCTTGAACAATTGCCTCTATGGTTCAATTTTTCCATCACTAGGGATGCTGTAATTTGCTTAGCTCCTTCTTAGACTGATGGTCCTGTCAGCTGACAAAAGTATATTCTATGTGAGGTGATATGTTGTTGATGAGAGAAAGTCGGAACCCTTCCTTTTCAGTTTGGAGAAGTCTGCAAAGAACATCTTCAAGCTTCTATGATTCTATTAATTGTTGTTTGGCATGGTGCACACTGTTAAACACAGGCTCACACAACAGCAACTACCTTGCATGTCTTGCCCATGTTTTTTTTTTCTGAACATAATAACTAATTTATATCAGTTTTCCTTATGATGCAGTCCTAAAAAACCAATTGCTTTAAGTGCAACTATATTGGGCTTGGTTATGGTTGGAAGAGCAGCATTTGTATTCCCTTTGTCTTTCTTATCCAATCTAAGTAAAAAAGAGACACGCCCAAAGATCTCCTTCAAGCAGCAAGTTAGTATTGACCTTTTTTATTCTTATGTAGTTGTATCACTTTCTTTCCCTCCTGAAAACAGAGGGAGCTAAGCAGCTAACTGTGATGGGTTTATTCTCTAGGTAATCATATGGTGGGCAGGTCTCATGAGAGGAGCAGTATCAATAGCACTTGCCTATCACAAGGTGATGTTTGATGGTTAACCTGCCTCTCTGAAAGTGATTTGGAACCACTACCACATTAATTTACTAAAACCTAGTCTGATATGTAACGTTCTCGTAAAACTTTGCAGTTCACCGCATCTGGTCATACTGAATTGCGAATCAATGCTATCATGATCACCAGCACAGTCATTGTTGTTCTGTTCAGCACAATGGTAAGGATGTAATGCTTTCTCTCTGTTATTATCTTGGATGGTTATTTTCTGCTCAGCAGGTGTATTTCTAGCAATCTGTTGATAGATTTGTGCACTTTTGTTTGTGTGTGCTATATTTGGTTCAGCCAAGTCAATAGGGGACATGTGATTATATGAGCGTAAACAAATCTAATGCAGTATTTATCATTTCTTTATATGACGCTTACAGATTAAGTGAAATACCCATGAACAATGCAGCCATACGGGGATTATCAATGTATATGATCCTGTTTAATCTAGAAAAGAAGTGATATCATACATTTCCGTTTCCATCGTGTACAAAGAAAGTAGTCCAATTATTATCACTTTGCTAATGTATACACCATCAATATTTGTTTCAGGTTTTTGGTTTTTTTACCAAGCCTCTCCTCAATCTCCTCATCCCACCAAGGCCTGACATAGCAGCTGATCTCTCAAGCCAGTCAATCATAGACCCACTTCTTGGAAGCCTGCTGGGGTCTGACTTCGATGTAGGCCAGCCCTCCCCTCAGAACAACCTTCAGCTTCTTCTCACCATTCAGACTCGCTCCGTTCATCGCGTGTGGCGCAAGTTTGATGATAGATTCATGCGCCCGATGTTCGGGGGCCGAGGCTTCGTTCCTTTCGTGCCTGGTTCGCCAGTGGAGCGGAGCATCCATGGATCTCAACTGGGCACTGTGACTGAGGCTGAACATAGCTGAGTTTGAGGTTCAGAAGGTGCAAGCATTTCTGTAAATTTTCAGAGACCACTCAATTTTGTTCCAGGATACATTTGTGTACTGTTGTCATATCTTGTGCAGATAGTTTGTGTAGAACGACGTATTTAAGCTGGTATAGGTTCATATTGGAAGCCATTATTCCAAGTGTATAATTCATCTGTAAATTTACATGTTGTTTGTAGAGGATAAACAAATGCATTGTATTGGATTTGTAGAAAGTACTCCCTCTTTGTTAAATTTAAATGAAGGTGCCACAGTTTTCATAAGGAATGGTAAAGTTTGTTCTTGTAGTTTC
>OsNHX2
ATGGCGTGGTGGTGGTGGTGGTCGGAGGCGGTGGTGGTGGGCGGAGGGACGGGCGGCGGGAGCAGCGGCACGGTGGTGTCCATCTGCGTGTTCACGGCGGTGCTGTGCGTGTGCCTCGTCGCCGGCCACCTCCTCGAGGAGAACAAGTGGGTCAACGAGTCCATCACCGCCCTCCTCATCGTACGTCCTAGTACCTCATCACCCCTCCTGATAATTACCCCCAACCACACGTACACAACACATGCATATATATATATATGCATATTGCATAACCTGTCTACGACTCCCTCATCAAGCAATTAATTAAGCCGTTCGAGCTCTCTCTTTTGATCATTCATAACCTCAACTCAACCGCGCCGTACGCGCGCGTTGCTAGCTGTTTGTTCCACAGATACTCTCTATCCTAAAAGAAACCAACATAGGTGAGGATGATATGACCATATCCAGATTCATTGTATAAAGCTAGCTACATCGTATTTTCATCTAGGTTGGTCTTTTGCCAACTTCGCGTGGCGATTCACAGATACGATTCAATAATTGTGGTTTCTTTATCTTGTAGTGTTGGTATTCATTAGTGTGTGTTTGCTTAATGTATGGTTAGAGTGTGGTTGTGAACTCGCTCTTCTGAGAACATTTTTGGGCGTTTTTGGGTGATTTTTTGTAATAATTGGCTATACCTCTTTCAATAAAAGCCGGAATGATATTACATTATCTAAAAAAAATTAGGATGGATTGAGCGGTCCGTTGTCGCATGTTCAGACTTCGGAACGACTTTTCTTTTTCTGGGGATTCTACTTGATTTTCCAGCTAGCTAAATGTGCTTCACTGAAACTGCAGTTTTGTTTAACTAATGTTTAATTAATACGATATATTTCTAAGAACTTGGTAGCACATCAGAGGTGACAAAAAAAGTGGAGTGCTCTTCCTTAATTAAGAAAACAAACAGTATTTACTCCAAGGACTGCTGGTGAGAACATTTATTCAGTGCCTTCCTTTTTATTATGCTTGCAAAGGTATCAACAGCTACTACTACTGGTACTATTTATAATTTGCGCAGGACCAGTTCCAATTATTTTAGTACTATTTCATTCAATTCCTAGTAGCTTATTAGCTCCTGTTACATTCCAATGATGGTACGATTAAGGACTCCAGTTATTAAAAAGTGTGTGTGGAATACTCTTGCAGGGTTGTGTTGTAGGTGCTATCATATTTCTGTTGAGTGAAGGCAAGAACTCGCGAATCCTGAGGTTCGACGAGCAGCTCTTCTTCATCTATGTACTTCCTCCCATAATCTTCAATGCAGGGTATGTGTGCGAGTATGACATAGTACTAGAAATCAAATTCTTGCTTTTGGGTTTACAGGTAGTCAACACTCAACAAGAGATAGTTCTTTCAGATTTCTCCCATTGAGTGTTCATGCATGCATGACATATTGACATTACTTTTGCCTTTTCAGCTTCCAGGTCAAGAAGAAGCAGTTCTTTCACAATTTTCTCACCATAATGTCCTTTGGGATATTCGGCGTGTTCATCTCAGTTGCGATAGTTTCAACAGGTAGTTTGTTAATTTATAAACCTTTATGCATGTACACACTGCTAAAAATAACCATTTTTTTATCTTTAAGATATGTCAACTGTAATTTTGAGTCTAACTGCCTAAATAATTTTATTTCACCATTTGTCAATTTTATTTGTAAATGATGGAATACTTTCAATTAAAAAGAAATAATGATGGGATACTTCTTGATACCAGGTTGCTACTGGCTCTTCCCAAAAGTTGGTTTTGGGGACCTTGGCGCGGTAGATTATCTAGGTGTGTCTTTATGTTTTGCAATTTGTTTACGTTCTCCTTTTTACTTCAGATCTAATCTTATTTACAACTACAGCTTTGGGAGCAATATTTTCCTCAACAGATACTGTCTGCACATTGCAGGTTCGTTATACAGTTGTGTTACAAATTTTGAATACATTTTGTTTATTCTAACTTAGCTGTTGCAAATAAAATCATCCGATCTCAAATTCAGGTCATCAGCCAGGATGAGACACCTAGATTGTACAGTTTGGTGTTTGGGGAAGGAGTGGTCAATGATGCAACCTCAGTTGTGCTTTTCAACGCTATAAAGAATCTGGATATCACTCAGCTCAAAGGCGGGGTTGCGCTAAAAGTCATTTCAGATTTTCTCTACCTGTTCTTCACTAGCACTATGCTTGGAGTTACAGTAAGCAAACATCTTTCAGATATCAGGTTTTTCAGTATAACAATGCTGTTACTCTGTTTTTCTCAGAATTAAGGTGACCAATAACTTTTATTACTTCTGTTTTACTACTAATTATCAGATTGGGCTATCAACTGCTTATGCTCTCAAAGCTCTGTATTTTGGTAGGTAAGTATAGCAAGCCATTGGATCATGATCCAACTTTGAAGTCATCTTGTTGCACTGTTTAAATTTGAATATCTCCTCTTATTTCTGTAGGCACTCCACTGATAGGGAAGTAGCTTTGATGGCTCTCATGGCTTATTTGTCATATATGCTGGCAGAGGTAAGGGTGCCTTGAGATAATTGTTGGCATTTTAACATTTGCTCTGATAATGTGCCTGAAGGGTAAGGTGTGTACTATCTTTTTGAGCAGTTTCTTGATCTGAGTGGGATTTTGATGGTGTTCTTTTGTGGAATTGTTATGTCCCATTACGCATGGCATAATGTGACGGAAAGCTCAAGAATCACAACCAGGTATTATGAAGTCAGTACCACATTTGTGAAAGACTAGTATTAATTTTTAGAGAAATTTATAGCTGTGTTAAGCATTATATTTGAGCAATTTTACGGTCGTTGAGAAGGTACTATGAGGTACCAAAAATTTAGTGTAAAATTTGTTACCTCATAGTACCTAGGTTGTAAATTAAGATTATGAAGTAAATTAAATGACTCATTTGGTGTAATGGATGCAATCATAGGCACATATTTGCAACGCTGTCATTTATCGCCGAGACATTCATCTTTCTTTATGTTGGAATGGATGCACTTGACATTGATAAGTGGAAAACATCAGAGACAAGGTAATCACCGAAATGCACATTTGTTACAAAATGGAAGGAGTAAACATCATATTATCATTTTGGCAGCTTTAAAACATCACTCGGTATCTTTGGAATCATCATATCGCTCGTTTTATTGGGAAGAGCTGCATTCGTTTTCCCTCTATCCATTATGTCAAATTACATGAGTGGGAGTTCTGAAAAAGCGCCAATCACATTCAATCACCAGGTTTCTTCTCAGCCGTTGGTTTCAATTTCATACAGTAACTCTTGAATTGACTTGTAGGGAATTCACAACGAATTAAAATATGTACTCTAAATTCCTCAAACATTCAAGGTAGTGATTTGGTGGGCGGGCCTCATGAGAGGAGCTGTTTCGATCGCACTAGCATATAATCAGGTACGATTCATATTCAGTGTCAGGATATACATATCTGACAAGAAGTTGATATACATTGATTTGTCAAACTTGCATGCTTTCAGTTCACCTTTTCAGGTGTAACTTTGGATCCAGTTCATGCAACCATCATCACCAGTACAATCATTGTAGTATTTTTCACCACTCTGGTATAAACCTTTAACACTGACGGCTCTGCATATGATGTAATCTAATCCATAAAATGTTCAGACATGAGGCATCTGAGACATCTCCATAATTTCATCAGGTGTTTGGCTTCTTGACAAGGCCACTCATAAGTGCCATACTCCCGCATCAACACCGGCAATCAACGACACCGGGGACCGGAGGAGGAGGCCGTAGCACGGGCAGCAACTCCCCGAAGGACGACTTCATCATGCCGTTCCTCTCGCCTGATGAAGAGGCGTCAGGGAGCGGCAGTGGGTTCCTCCAGGCCAAGAGGAGCATCTCCATGCTCCTGGAGAGGCCAGTCCACACGGTGCACATCTACTGGAGGAAGTTCGACGACAGGTTCATGAGGCCCATCTTCGGTGGACCGATGGAGCGCGATCGCGGTAACTGTTACTGATCGAGCAGAAATAGTTGGCACATTGCCACTGGAGGTGGAAGATCAAGTGCAGGAAGAATGGGTGTTTTGTTCATGTTCAGTTCTTCAATAGCTCCAGTGAGCATATATACCTAAGAGATTCTACTGATAAGACCTGTGAGACAATCTCTGAAAATCTGAAATTCTGAATTCTTCTGTCGTTTAAGCTTTGTTACCGTAAGTGTAAAAATGGTATGGTTGGAACAATTTCAAGCAATTTCAGGCCACTCTTTATCCTGA
>OsNHX3
CGAAAAAAAACTACGAAAAGAGAGAGAGAGAGAAGAGAGTTTTGTAGCGAGCTCGCGCGAATGCGAAGCCAACCGAGAGAGGTCTCGATACCAAATCCCGATTTCTCAACCTGAATCCCCCCCCCACGTTCCTCGTTTCAATCTGTTCGTCTGCGAATCGAATTCTTTGTTTTTTTTTCTCTAATTTTACCGGGAATTGTCGAATTAGGCATTCACCAACGAGCAAGAGGGGAGTGGATTGGTTGGTTAAAGCTCCGCATCTTGCGGCGGAAATCTCGCTCTCTTCTCTGCGGTGGGTGGCCGGAGAAGTCGCCGCCGGTGAGGCATGGGGATGGAGGTGGCGGCGGCGCGGCTGGGGGCTCTGTACACGACCTCCGACTACGCGTCGGTGGTGTCCATCAACCTGTTCGTCGCGCTGCTCTGCGCCTGCATCGTCCTCGGCCACCTCCTCGAGGAGAATCGCTGGGTCAATGAGTCCATCACCGCGCTCATCATCGTAAGCGCACACACACCATTGCTGTGATTGATTGATCGATTGATTCGCCATTGTTGCTGACGCACGCTTGCTGCTCGATGATTTGCTTGCTTGCTTGGGCAGGGGCTCTGCACCGGCGTGGTGATCTTGCTGATGACCAAAGGGAAGAGCTCGCACTTATTCGTCTTCAGTGAGGATCTCTTCTTCATCTACCTCCTCCCTCCGATCATCTTCAATGCAGGGTAAGTAGAAACGCTTCGGCGTGTTCTTGCTGTGGTTAGATTTCGGCTTCAGTTCTTTTGTTGGCACATGGTGGTGTACAAGGTTTTTCTGGGGATTGGGGAATCTGTTTGCTGCTGGTGGTACACTGTGTACGCGTGGCTGGTTTCTTGTTTGTTTCTTCTGGGCCTAGCTGTCTGTCCGTCGATGTCTTAGACATGGCTGCTAGTTCATACTGTGCAGGTTGTGGGTGAATTTTTTTTTTGTTTTCTCTTTAAGACAGAGATGGATTTACTCTCGTCTTACTGGCATACCTTGACTTGCCAGCTCGAACTGCTGATTGGTACAGTATGGAGTAGCAACTGTAATCTTGACCATTGCATGAAGCATTGAGAAATGCTGAAAGATTATTTGTTTTTTAATTTTAATTATTATATATTGATTGACTGTGCAACAGCTTCTGTCTCCTAGAGTTCTACTCTTGGTCCATTTACAGTGGTTAGTAGTACTGGTCATCCAACACCATGAAGGCATGAGAGGGATATGGTCCTGTCAAGAGTGATGGCGTGATCAATTTCTGAAAGAACAGTGGCCATGCTAGTCCGAATTTGGTTGAGCATTTAATCCCCTTTTGAAGGTTTTTGGGCCATCCATATAGATTTGAAGTAGGGTTGTAGGAGTAAAGCTGAATATTATGGGCCCATGTTTGCTTTCACATTTAGGAATTGCAAAGTCTCTCTTTGGGAAAGGGCACAAGTCCTTTTTGAGTTCAGAGTTACTCTATTTTCGTTCCTTTTCTGCTTTGCTTGAACTTTTATTTTTTTTATTCATATAATAACACAAGTTGCTGAATAATTCTACGGGAAAAAAAGCATCGTCCTGGTCCTCACAAATATTTTTCCATCAGTTTTCAGGTAAAGAAAAAGCAATTCTTCCGGAATTTCATGACGATCACATTATTTGGAGCCGTCGGGACAATGATATCCTTTTTCACAATATCTATTGGTACGTTCTTTCAGAAATGATTCTTAATTCTTCCGTGAGTTGGTAGTGCTTTCATTTTCTGTTGTTCCGTGTAACCTTTTGGACTTCTGAGATTCTGACTCTGATCAATTTCTTAATTTCAGCTGCCATTGCAATATTCAGCAGAATGAACATTGGAACGCTGGATGTAGGAGATTTTCTTGGTAAGCCATGGCTATCTTTCTGCATGATCATGCTGGCACTAATATTGACACCATGTGAGCATCATTTCCTCCTGTTGACTGTTATGTTCAATGTGCAGCAATTGGAGCCATCTTTTCTGCGACAGATTCTGTCTGCACATTGCAGGTTAGTTGAACAAATTTTGCCATACCTCGAGAGAGACCTGGATTCAACGTGCTAATGTAATGATCTTAACCCCAAAACAGGTCCTCAATCAGGATGAGACACCCTTTTTGTACAGTCTGGTATTCGGTGAAGGTGTTGTGAACGATGCTACATCAATTGTGCTTTTCAACGCACTACAGAACTTTGATCTTGTCCACATAGATGCGGCTGTCGTTCTGAAATTCTTGGGGAACTTCTTTTATTTATTTTTGTCGAGCACCTTCCTTGGAGTATTTGTAAGTTGATTCTTAAGTTTCACTTTTTACATCTTACTGTCTGTCTTGACTCTACTGCTTGGTTGACACATGTAAACTTAATATTCTTCTTCCACCCTGCAGGCTGGATTGCTCAGTGCATACATAATCAAGAAGCTATACATTGGAAGGTTAGTTAAGCCCAAACAAACCCTCATTAGTTAACGGTTTTATGCTCAGTGTTAACTTGGATGTTGGTGACTGATTCCAGGCATTCTACTGACCGTGAGGTTGCCCTTATGATGCTCATGGCTTACCTTTCATATATGCTGGCTGAGGTGTGCCTCTGCTTTGATGCAGTATCAAAATTTGCATATAGTTTCATTTTATAGTTTGATTTTATCTACTTTGTTTGTTTGATATTGGCAGTTGCTAGATTTGAGCGGCATTCTCACCGTATTCTTCTGTGGTATTGTAATGTCACATTACACTTGGCATAACGTCACAGAGAGTTCAAGAGTTACAACAAAGTAAATTATAATTCTCATTCCATATTCTACTGTTTAATGATTAGCTTCAGTTCGTAGAAAAACTAAACAAAACTTACTGGTTTGTTTTGTCCTTTCACCTCAGGCACGCATTTGCAACTCTGTCCTTCATTGCTGAGACTTTTCTCTTCCTGTATGTTGGGATGGATGCATTGGATATTGAAAAATGGGAGTTTGCCAGTGACAGGTCTGATACATGTTCTCATACCTAATTCCTATTTATGGATATGGAGACTCAATTTTACTTCTCTTTCCCATTCGCAGACCTGGCAAATCCATTGGGATAAGCTCAATTTTGCTAGGATTGGTTCTGATTGGAAGAGCTGCTTTTGTATTCCCGCTGTCGTTCTTGTCGAACCTAACAAAGAAGGCACCGAATGAAAAAATAACCTGGAGACAGCAAGTGAGTATCTGGTGTATGATCAGACAATTTTCATTTGAATTCGACTTGCCATCTGCTAACTGAATTTCTCTCGATAGGTTGTAATATGGTGGGCTGGGCTGATGAGAGGAGCTGTGTCGATTGCTCTTGCTTACAATAAGGTCAGTCCGTCAGTGCAAGACTATTGCTTCACACCATCTGTATATCTGTATTTCTCTTCTCATCTTGCCATTAATTAGTCCCAGGAGAAGTATGTCTTAGTTTCTTCTCCTTAAGCTTAACTGTCTCGTTGCAATTGCAGTTTACAAGATCTGGCCATACTCAGCTGCACGGCAATGCAATAATGATCACCAGCACCATCACTGTCGTTCTTTTTAGCACTATGGTGAGTCATCTTACTGCAACCTATGCCTAACGCAAAGCGTCCTCTTTTCATCCAAGTTTGTGCCACATGTCTGAATTCTCACCCTAAACAGGACCTCAGCATTAAGCTAACCTAATAATAAGTTCCTCAAAGTCGATTGTCAAATCAAAATTGTCAGCTGTGACAAAAGTAATCTGGAAGCTTGTAATGTTGAACATGCTCTAATCCAACCAAAACCAACTACTGACCGGAGAATGAAATCATGTCTTTTTGTCCCTACTATCTTGTCCTCTTCTTATCCCTTCTGAAGAGATTGCCGTACCGTCCAGTCATTGACTCATCGTCCATATTCTCACATGACATGGATCAAGGATGGCACAATTATTTGAAATTAATTGTCGTTTGTTACTACTAGCTTTTCGTTTTAGTTTTCTGGATGTTTCTTTAGGAAGACATACATGTGTCATCATGTCGAATTGCGCATCCAATCACTTGATTGTTTACGAGCTAAATCCTTGTTCAGAATCCCTGGAAGCTCAAATGTGCAAAACATCTATTTTTGTGAAACATACTGACATTTATAAATGTTTATTAGGTATTTGGGATGATGACAAAGCCATTGATCAGGCTGCTGCTACCGGCCTCAGGCCATCCTGTCACCTCTGAGCCTTCATCACCAAAGTCCCTGCATTCTCCTCTCCTGACAAGCATGCAAGGTTCTGACCTCGAGAGTACAACCAACATTGTGAGGCCTTCCAGCCTCCGGATGCTCCTCACCAAGCCGACCCACACTGTCCACTACTACTGGCGCAAGTTCGACGACGCGCTGATGCGACCGATGTTTGGCGGGCGCGGGTTCGTGCCCTTCTCCCCTGGATCACCAACCGAGCAGAGCCATGGAGGAAGATGAACAGTGCAAAGAAATGAGAATGGAATGGTTGATGAGGAGAATACATGTAAAATGTGACAGCAAAAGAGAGAAGGCAAGTTTTGGGTTTGTAGAGTTTGGCTGCTGCTAATGAGTTGTTGATAGTGCCTATATTCTTCAGAACTTCAGATGGTGCCTCACCAAGGCCTAAGAGCCAGGAGGACCTTCTGATAATGGTTCGGGATGATTGGTTTGTTCTGTCAGGATGAACCCTAGTGAGTGACACAGGGTGATGTGCTCCGACAACCTGTAAATTTTGTAGATTAACAGCCCCATTTGTACCTGTCTACCATCTTTAGTTGGCGGGTGTTCTTTCCTAGTTGCCACCCTGCATGTAAAATGAAATTCTCCGCCAAAATAGATTTGTGTGTATAATAATTTTGCTTGGTTGATATAATGGTATGGCATGGTTTGCAATATACTCCCTCCGTTTCGTTTTATTT
>OsNHX4
ACCCACCTGAAAAAAAAAAAAATTCTCCGCCCGAAATCGCGACCCCACCAAAGTCCAAACCCCGCATTCCCCCCACGCTTTCCCCCCCGCGAGCCTTCTGGAAGAAGCACGCATCGATTGACCGCGACCGACCTCGCCGCCGGCGACCGTACGGATTCCGCCCCTCCCCGCCGCGGCGGCGGCACCACCGGGGCGCGCGCGCCGGGATGGCGCTGGAGCTGAGCCTGGTGTCCGCTTCGCCCCCTGGTGGGCTGGCGGCGAGCCCGCCCCCGCCCGCCGCCATCCCGGGGAAGGAGCAGCAGGTGGCCGGGGTGGGGATCCTGCTGCAGATCTCCATGCTCGTGCTCTCCTTCGTGCTCGGCCACGTCCTCCGCCGCCACCGGTTCTACTACCTCCCCGAGGCCAGCGCGTCTCTCCTCATCGGTACGTACGCGCGCTACGAATTGATCGTGCGAGTCGCAAACCCTAGCTGTCAAGGATCGTTTCGTTTATAGAGTTTGGATTAGTTTGTTGAGGTGATTATTGGTTTGTGGGATTTAGAAATTAGAAGTGGGATGTTCAGATGGAGATGGTATGGGGATTGATGCATGTTTCCGATGCCCTGCAAATACTGTGAAGGGTTGGAATTCAGTGCCATTCTAGGTGAAATGCGAAAATGAGCCGGGATCATGCTAATAATGTAGATAATTCATTTTGTCTGCCTTTGCCTCTGTGGTAGCTTTTCTACAAGAAACTTAATTCTAGATGAAATTTTCAGCGAAATGAGAAGGGATCATACTATTAATGCAGATGATTCATTTAGGAGATGCTGCATGGTAGCACTTAATTTGTCTACCTTTGTACCCCATTTATTGGGATACACAATTCTTTCGAGCCATGGCATCATAATATTAGGTCCCGTTTGTTTCCACTACAAAGAGTGGATAAAGTTTTGGATATTCGTGGCACGCTTTTCAAACTGCTAAACGGTGCGTTTCGTGCGAAAACTTTCTATATGAAGGTTGCTCTAAAATATTAGATTAATATATTTTTCAAGTTTGTAATAATTAAAACTTAATTAATCATACGTTAATACCACCTCGTTTTGGGTAAAATACTTAGTCTTCATCTTTATCTTTATCTTGAGGAGAAAAGAACACCACCTTACTAAAGTTAACACTAACTAGCTAGATTCTATGGCATAGGGCGTCACAGCATGAGTAATTTTTTAAAGAAAAAGATCACCGATAATATGTTCTGAGTTTATCACAGAAACAAGTTGATGATATGATAATTTTATATTAAAAAATAGAGCTGTATCAATGAGACCGTGGAAAGATAGAACCTCAAGTAAAAAGGGAACGTAAAGAATGGATCAACACCATTTCCTTGTATGGTCATAAGCTGGTAGAAGGAATAGAAGAAATGGATAAATCATACGTTTCGACTAGAATAATGGCAGTTTTTTGTTGGCTTATTTCTGTTTTTTGGTTGAGTTTAATGCCATTTAAGTAATGCCATGAATGGGAATGCAAATTATATATAAAAAATAAAAATCAATACATAGATTTAAGGACCTCCCCTCAAATGTACATGGCGCTGTAAGTTTTCCTTTGCTTGATTTTTTTATGTAGTTAATTTGGGGTAGGAACTAGTTCCATGGTTTCTGTTTTACCTTGTTCCCCTCATATGGAGAAATTGCATGACCTGTCATCCATTTGTGTTACCCTGCAAGTTTCAAGTCTGGAAAAGAGAAATTTAAATGAAAATTTGTTGAATTTTCTTATTCCGCTTGCCTTGTTGTTACTCATGGGAAACTCAACAGTAGGGTCAATATTAAAGTCATAAATGATACATGAGTAAAAACATATGTTCTTAATAACAAACCATTTTCAAGTATAAATGCTCGATTTGCATGCCTTGATTAGTAGTAGCTATCCTTTGATCAAGGTGAACAACTACAATCCATGTTCTGCTTGCATAGAAGCTGAGCTGATGCAAATCAAGCTCAGTTACATGAGTAAAAACTTCATCATGAAAATAAGTTGAGTTCTCTAGTTCTTTTGTATTTTCTTAAATTTGTCATATGATTTCCTTTATGACAGACTCGCGATATCAATATCATTTTGATCATGCATATTGTGGACACCCTTTATGTATGGAACTTTAATGATTCTGTTACAGGTCTAGTTGTCGGTGGGCTTGCTAATATTTCAAATACAGAGACCAACACTAGGTTTGTGTTGTTTTATTAACATTTATACACAATGCAAGAGTATTTTTCACATGATGTAGACATATGCTATGCAAGATTTGGGAGTTATTTCATTCCCGTATCATGCTTATTATTATCAGGAATTCAGGATCTTATGCATGCTGTATGTATGCTTTCCATTGATTCTATCTTGTTTCCTTCAATGTGCAGGATGTGGTTCAACTTCCATGACGAATTTTTCTTCTTGTTCTTATTGCCTCCAATAATATTATATCCTTTTGATTTTCAAATTCAAACTTAATTTCTTATACTGTTCTAAAAGATGCTTCATAATATCTGAATACGTTTTCCTTGACTTCATAGAACCCAATCAGGATTCAGTCTATCCCCAGTAAGTACCTCATGATGGCAATAATTCAAATTGTCTAGACTTCTTTCCTTGAAATAATAATATATTTTTTTACAGAAACCATTCTTTGCAAATTTTGGGGCTATTGTAACTTTTGCCATCCTTGGGACATTCATTGCTTCTGTTGTAACAGGAGTTCTCGTGTAAGAATTTCACAAACTTTTTGTTCTAATTCTGTCTGAAGTATTTTATCTTACTAGTCAACCTCTATCATACTGCAGCTATCTTGGTGGGTTGACATTTCTAATGTACAAACTTCCATTTGTTGAGTGCCTCATGTTCGGTGCTCTTATATCTGCAACTGATCCTGTCACTGTGTTATCAATATTCCAGGTGCTTATTTTTTTCACGTATCTCGTTCTTGGACATGTGTACTTATAATTCACGTAACTGCCTTGCATGGCTAGAAGGTGATTAGGATATCATATAGATATAGATTGGGAAGAAAACTTTGTATGAGATGCTTAAATTTTTCATGCACGAAACTGCACACATACACATACACACTTTACCAATATGAGTAAACCTCTTATCTCAGGAAACCTATCCTAAACCATGTACTACATCTATAGGGAAACATGCCTAACTAGCAAGATGACTAAGGTACCGTTTGAATTAGCAAATCCATCATTTGATTTTCAGCTTATAATAAGCCACTGCTAAATTTGATTTTTAAAACTTAATTTTGGAGTTGATTTTGGGGTTTCTTCATCATGTTTTATTTTTGAGCATTGGCTTTTAAACTACGAATAACACAGATATAAACGGTTTACACATAATTTCTTTTGGGTTGCTTCTATGCCGTTTTATGGCTTATCAGATATAGGCCAAACAATAAGACTGTAGATGATTGGTGGATGAAAGCTGCTGGATGATTTACTTGAATATAGGGATAAAATAAATATTATATATCGTAAACTGAACAAATAGCTTATAACAAGTGGTCCAAGGAAGCAATGCAGTAGAAGATTTTTTTTTTTTTTGAGAAAACATAGTTTTAGAAGCGTGGAGCAAATAATCCGGTGGATAGTCTGAAAAGAACAGGGCCTAAGTATTAATGCACCAGCAGGGCTAGGAAACAGCACATATTGATACACTCTTGTGAACAGATTTTTGTTTGAACTTCGCTGTTGCATTATGATTTCTATATTACATGATGTTGTCTAATACAAAAAGAAAATTTTAATGAGGTTGTAAGCAGTCAATAAATCAGAAGTTGTCTCTGTTGTTTGATGTTTTAAAATTGTTGTGTTCTCATTCTTGAAAGACGCATCATCTTCATTTCTTTATATTGCTACTAGTGAAGCATACCATAGACTCTCAGTACTATACATGGAACCCCACTTTTAGAGGCAAATGATTGTTTATGTAAGTAAATGTAAAATAGAAACCTGGTTGCAATGCTAAATGAATATGAAACATTCTGAAAGCAAATATTATCCTAATGCCCAGGTAATTGATAAAAAATGTGCTAAACTCGTAACACTGTTTTGTTGTAGTTTCAGTGTTGTACCATATTTTTGGTAGCATTTGGCTTGAACTTGAAAACAGATCATTACTACTAGATTTTGATGCACCATCAGAATTTACAACAGAAGTTTGTGGTGGTAAAGTTACTGTATATTTAGTGTAACATACTGAATCAGTGCATGCAGCCATTATTATTATTTTTTATGTACTTTGATATATGTCCTTAGCCAATGTTTTTTTTAAAGATGTTCCATTGTTTAAATATGGCATATTAAAAAATGTTGGAGGATTAGTGGCCATATGGATGTTGGGAATCTGAACTAATGATGCATCTCCTGAAATTATTCCATGCAGGAGCTGGGCACTGATGTTAACTTGTATGCTCTTGTGTTTGGAGAATCTGTTCTAAATGATGCGGTTTGTTTTTACTTCTTTCGAGTGCATGCAATAGTAGTAATTACTTTTGTTTATGACTAACATGCATATCTTATTTGGATAGTGCAGATGGCGATTTCGCTTTACAGGTCTGTCTCTTTCAATTACATATAATTCTTTTGACATATGCATTTCTTGCTTATATCTATCCTTTTGTTCAGGACAATGTCATTGGTCAGAAGTCAAGCAGCAGCTGGGGAGAACTTCTTTATGATGGTTTTCCAGTTCCTTGAGACCTTTGTTGGTTCATTGTCATCAGGTTGCATCACAGCTCAGAATATTCTCAACTATTTCAAAGGGACCTTTGGCATTGTGGTTGCCTTCTAAAATTGGTTCTGTTTGATGCAAGCTAATGAACATCATATATTTTAGAGCAATATAAGAATTATTTTACTAGAATAGGTAAAAACAATGTTTTAATGTATGGTACATAACAGCACAGCAGGGCACAGTATTAATGGCTGGATCTTATATAATATGCTACCCCTTCATGTTAGCAAAAATGCTCTAGCAAGTTTAGTCATAAACGTTCTCCCTTTTGAGGAACTAGACTCTGATGATCAAATACCAAAATTTAGTTTTATACCGTAGATGCCCGGAAAATATGTACCTGCTTTTACTCGGGGTTGAAATTTTCTGGACAACGATATATTCTCCATCACTAATTCGAACTGATCTAGTCCCTTTCATAGTCATTGTCAATTCATTAGCTCATGTAACCATTCCATTTGTCGGATTGCAGGTGTTGGAGTTGGATTTATCTCTGCTCTTATATCCTTTTCCTAAGTTCTACATGGAAACTCTGTTTGCAAAACATGAAAGACTATGCATGCTTAGTATTGACCAGTGTGTGTTTAATCTTATCTTCATATACCAATTCAAAATCTTCCTCTTTAAACAACTTTCACAAGAAATGTTCTTCTCTTAGATTAGCAGCAACAAAGAAAACATGGTAGAATCTAAATTGCAATATTCATTTTCTTCTTATGGTCATGTTTTCCATTGCTCTTATTGAATGTTAGCTAAATCTTCATATGCTTTTTAGTGGCAGTTGTGTTATCAGTCCTTGGCTCCTTATAGCTTTGTGTAAAATGCATTATTTTTTTCTTTGTAATAGTGTTAAATTGCAATATTTATGTATTACTATTTACCATTTACTCATTGCTTGTTTTACGGTAAATTATTTTATTTACTACTTGATCTTGTGCAACCTTGACCACTCTGTGTACCTGTTTAAGTATGCTGGACTGGATATTGACAAGTAAGTCATATCATGCTACCTGCTTTTAGTTCATAGACTTTTTCATGATTTCATACGAAATATGTTGCCAGTCTAAGCCTGCTGAATTGTTAACGGTTTCAGTCTTCAAAACTTGGAGTGCTGCCTTTTTGTTCTCTTCCCATACTTCTCGTAAGGACACTTAAATACTTCACTCTACCCTTCTTCTATACTTTTTTTATTAAAATATTTCGTATCAATTCTAGGTATATGTTAGCAGAAGGACTTGGGTTGTCAGGAATTGTTTCCATACTATTCACAGGAATGGTAAGTACAATATGCAATATTGCAAAATAGCATATTATATGAAAAACCATATCTGCACACCATGGCTATGTCTCTTGGAATCATACTTGCTATTTTTTTTTCTCAGGTTATGAAGCACTATACATTTTCCAATCTCTCAAACAACTCTCAGCGCTTCGTTTCTGCCTTCTTTCACTTGCTGTCATCTTTAGCAGAAACATTTGTGTAAGCTCAGGAGCTTTGTTTGAGTAATATAAAAACAACCATTCCCTTTTGCTCTTAATGGACAATTCCTGAATTCATTTTTCAGGTTCATTTATATGGGCTTTGATATTGCCATGGAAGAACATAGCTGGTCTCATGTGGGCTTCATATTCTTCTCAATTGTATCCTTAATTTTGTTTTTCATTTTCCTAAATCGCCAGTTTTGGCCTTTTCTCTGTTTGGTAGAAAATTGGTTCCTTGACTTACTGAACAACACAGATATTTATAATCATTGCAAGGTACTGTCATGACTTATGAGCCCTCTATGCAAATATAATACTTAATTGGCAGCCAAAGCCACAGTTTTGTCCTGATTTGCAAAATTATGTCTTCTCTATAGTAAAAGCATGTAGTAGTGGGATGTATATGAAAGATCTATCCCTTATTTATGTGCATCTATGACCATTCAATACAGTTTAGACTTTAGAGAAATGATAGATGTCGCGAGAGCTTATATCATTTATCTACATGCTTGAATATATGACTGCAATAATGTTAGACCAGATGTAGAAAATCTGTCCCAAGTGTCAAATTGATCAGTTCCAAGTTAAGCCTCAGTGTAGGAACAGAATTTTCACAATTTTTCACTTGCATTTATGATGTAATTTATATGTACTCCCTCCTATTTTAAATTACTTGTGGTTCTAGGTTTTTCCTAAGTCAAACATTCTAAGCTTTGATCGTCCATTTCTATACACTTGTATAGTTTAACATCATAAGCTTTACTCCCTCCATCCCAAAATATGTTGACTTTTAGCTGGCAAGAAGTTGCTATATTTTGGGACGGCGGTAGTATATTTTTAGATTCACCCTGAGAAATATACGGATTTCTAAAAATTAATGGTCAAAGATTGACATGTTTGACTTAGGACAAACCTAGAACGATAATTAATTTGAAACAGAGGGAGTATTCAGTTTTACATTGGTTGTTTCTCATCTTGGCGGTGGTGTTTAACTTTATACATTATTTACTCTGCAGGGCAGTAAATGTCTTTTCTTGTGCATATTTGGTTAACATGTCACGGCCAGAACATCGACGCATACCTCTAAAGCATCAGAAAGCACTTTGGTTTAGTGGTGAGGGCAGATCGCCATTACAGCTGGTAGTTTATATGATTCACATTTCATTCAAGATAATTGTTCTTATTTGTACAAACAGGGCTTAGAGGGGCCATGGCTTTTGCACTTGCTCTCCAATCTGCCAATGAACTTCCTGGAGGACATGGAAAAACAATATTCACAACCACCACAGCTATTGTTGTTTTAACGGTACCTGCACGTTTTCCATTTTCTATTACTTTGACTTCAATAAATGGTGACACTATTGATTGGAATGCTATTGTTTATTCTTACGGCCGTCCTTCAGATGGCATGTCATGCTTGCACATATACTCTACTAGTTGGGTAACTTCTCTGTGCATATGGTACTTTCAAATAGGCAATTTATTGTTGATGTGGCTGCCTTACAAAATTAGTTCCATAGACCAACCAAAATTTTCCAAACCATTAGGAAAATACAAGGCATGGAAATTCAAATTGCTACATGCATTCTGTGCATTTTTTTTCCTGGTGTTGCACGTATGGGAGTCCTGAATCATTGAACTAACAATGAGATAATGCATCAGTAGGAGTAGGACTAGTGCAATATTAATTGAAAGTAAACTGAACAGTTCTAATCAATCACCTGAAACCTCACAGGTACTTCTTATCGGAGGATCGACGGGCACCATGCTGGAAGCTTTGGATGTAATTGGTGATGAAAACAGATCAATAGAAGTAAGCGTCGTTTTTTTTTTCATAATTCTGAATGGCTTGTCACTACTCTCTTTAAGACTTAAGATGGACCTGGGCTACAGAATACTGTTCCAATTTCTAGAAGCAAAAATATTATCATCAAAGGTGGCTGATTTGGTTATCTTGTTTCCATTGCCCATCTGGTTCATCCAATGAGACTACGGTTGATTAACTGTGTTATTGGTCATTGCACGATTTAGGTTATTTGGTCTTGTATAATTTGCTTGTTTCTTATACTTTAAAGACAATTAGGAGTTAGGACTAAAGACTTCTGTGTGACACCACTTGCAGAATTATGACGACAACAATGGTTACATCCCCCCAACGTATGAGGAAGGTTCATCATCTGGAGGAGGATTAAGAATGAAACTGAAGGAATTCCACAAAAGGTACTACCTGTCTTATGTTTCCATTCGCTACACGTCATAACATGAAAAAAGGAAATGCTTATCGCCTTGTAATGATCATGCAGCACGACATCGTTCACTGCCCTTGACAGGAACTATCTGACTCCATTTTTCACCAGTCAAACTGATGAGGATGATGATGTCTTCGGTAAGTAGCTTATTCTTTTACATGGTAGCTAGCATACAAGAGTCCGCATGATACTGCAAAATGATCTTATTTGCCTAGTCTGAAATGTGTTGTATCGTAATTGTATTATCAACTTAATTTTTACTGCATGGGCTGCAGTTTTTTTTGATCTTTTCCCCTCAATTGCTGAGACTGTTCATTGTTGTCTTCTTGTTTTGTGATATAGGTGAACAACCCCAAAACCAGAGACGCGGATTCTATGACCAATAGCTTGGATGAGTTGCCACCTGACAGCCACATACACGATACTTAGCATGGTAGCATGTGATGAGATTGGAAGCGATCGTAAGTATACAACTTCTCATAGTTGAATAGCATATGAAAGAGCATACCGTAGGATAGATATCATAACACAACTTGATTCGTCGGCGATGACGAAAGCATGCTGCTTCATGTATATATTTTAGGCCTCGATTAGTACGTGGTGGAGCTGTAATGAGACAAAAATGATTGTAAGGGAAAAAAAACTGAGCCCAAGCCCATGTCATGAGTTAGAATGATTGCAATAACCCAGAGCTGATCATTGGCAGCTTACTGTCAAGTTGGAAAAGCATGTTAACCAAATCACCAGCTGTGTCATTGGCTGGTCTTGAAGTTACTGATCATCATTGGGGCTTAAATCATTCATGTTTGAAAACTTGTCGAATTTCCGATGACACTTGTTGGCTGTTGCATTCAATATGATAGTGGTACTAGTACTAGTAGTACCATATTGTCCTTGGATGTGCCGTGTTGATGACACTCAAAATATCTGCCGTTGTCCGGCTACTGAATAGAAATTGGCCATTATGCCACTCCCAAGAGTGGGTTTCGCCAAAATGCCATTCTGCCGAATGGATTCGTTAAAATGCCATGTACAAGAGATACCAAACATTTGTTTTGCCATTTGCGCCAATTCTCTCCATTTTTACCTAATTTTGCATCTGGGCTGACCAAAATACCCCTTCGGGCTGGTTCAAGACCAGTACTCCGCAACACCTCCTCCGGCTGTGCCGCCGCCGCCGCCTGCGCGGACCAGTACTCCGCCGCGACGCCCGATAACTCCTCCGTCACGTTCGGTGACGACGAGGCCGACAACGAGTCGCATAGCAGCGAAGGCTACGAGCCCGAAGCCAAGTGCTGGTAAGCCATCATCACTCAATCAGCAATCAAAACGTAAATCTCCACGTGTGTGCATGTGTTCTTGGGTCTCATGGATGTCATGGCTGTGTGGTTTTAGGAAGGAGGATGCTGACAATGAGGGTAGCTCCGGCGGCATGGGCGGCGGCGCTGGCGGGAAGCCGGTGCGCAAGCCGAGGCTTGTGGTGCACACGCTGAGCGACATCGACGTCAACATCGACATCCTCGACGCCGGCTTCCGGTGGAGGAAGTACGGCCAGAAGGTCGTCAAGGGCAACCCCAACCCAAGGTAATCAATCAATCAATCTCCTCACTAATCAAAGAATTAACCAGATAAAATTCCGTCGATAAGTCGATCAATCTCTGTTCTTGTATGCATCTCTCTAATAATCAATCTGTTCTTGAATGGCAGGAGCTACTACAAGTGCACGACGGTGGGTTGCCCGGTGCGGTAGCACGTGGAGCGGGCGTTGCACGACACGCGTGCCGTGATCACCACATACGCCGGCGCCGTCGTCCAGCGCGATCCGGCCGTCGGCTGTCTCCGGCCAGCAGGGGCACTACACCCTCGAG
>OsNHX5
GGCGACTCGCTCGCCCGCATCCGCATGACGCGCACGGGAAGCGGCCGAGGCGAGCGAACGCGAGACGATCGAGTCGGAGGCGAAGAGGAAGAGGAGCGATCGATCGATCAAGCGCGAGGGGGAGTGGGAGCGGCGGCGGGGGAAATGGTCGCGGCGGAGGCGGCGGCGGCGCCGGCTCCACCGCATGACGCCGTCGCGGCGGTGGCGGTGGGGATGGTGGGGGCGGCGGGGACGGTGGACGAGCAGAAGGCGGCCGGGGTGGGGATCCTGCTGCAGATATCGATGCTGGTGGTCTCCTTCGTGCTCGGCCACGTCCTCCGCCGCCGCAAGGTCTACTACATCCCCGAGGCCAGCGCCTCCCTCCTCATCGGTATGTGTTCCCACCCAGTTACAGCATTTTGGGCTTGTGGAAACTGAAGAATGCCGATCGTCGCTGAGGGTCCTATCGATTCATGTGTCTGACTTCGCGATCGTTGTGTATTTGCGACGCCGTGCGATGCTTTGAGCTAGCGCATTTGATGCGGGGGTGATCGTGTTTGGTGTTGTTTACTGACGCCGAATGAACTGTTTATTCACACGATGTTTAGTGGCGAGCAGTAACGGTGTGAGTGTGTGATTAGGAGGAACGGCTTCGACTGTGCGTTTATGCACAAATCAGACGAACAAATTTTGCATTCACGACGCGCGCTGTAGTCTAGTTCGAGCTGTGCTTTTCCAAAATTTACTGTCGATGGTTGAGGATTGGTTGTAACAGGTGAGGGCTTTGGAGGATAAAATGAACCTTTAAAAAGTTGGCATGTAGCGCAAACAGATGTCTTTTCCTTCAGATAAGCGTATTTCCGTTACATTTCAGTAGCTTAGCTTTTACTGATTTCTGATTATCTAAGATAAGTGATGTGACATTTGGGTTTATTCTAGCTACGTTTTATTTGGATCATCCGGTGGATTATCATATACTATTTGCCTTGGAAATAAAACACCCTAGCTAAGATGGATCTTACCATTTTATTTAATAGTTTGTAGAGCCTAGAGGTACATTGAAAATGTTAGAATCGTATGACACCATATTATTACGAAATTATTTAATAGCTTTTCTTGTCAGGGATGATTGTTGGCGGCCTTGCTAAGATATCAAACACTCAAAGAAGTATTAGGTGATAATATTTCTTATTACTCACTGTATACAATTTTTCCCTGCAAAATATGACATCGCTGTTAAGTCTGAACATTTTGTGGTGTTCATTTGCTTTATTAATTCAGGAGATGGTTCAATTTTCGGGAGGACTTCTTCCTTCTTTTCTTACTTCCTCCAATTATATTATATCCTTTTTTGTATCTTGATTTTGTTTTTTAATTACTTGTACGGAAATTTACCATGTTTTACTTGACTGAATCTTACTCAGTCTGGATTCAGCTTAGCACCAGTAAGTGTGGAATTCTTGGATCCTCTTAGTTAGTTAAATTCTACTCTTCGTTGGTTAAATTCTATCATTCTCAGCTAATTATATCATATTTTTTCCTGATAGAAACCATTCTTTTCAAATTTTGGTGCCATTATAACATTTGCAATCTTGGGAACCTTCATTGCTTCTATTGTCACTGGTCTTTTAGTGTAAGAGTATCTTCTATATTGCCTCCATTCCTATTCGCTGATATTTATTTCATCTATAAAAATGTAATTTATATTTTTCCATTTGTCACAGATACGTTGGTGGGTTAATATACATTGTCTATAAGTTGCCTCTGGTTGAGTGCATGATGTTTGGTGCTCTGGTGTCAGCAACTGATCCTGTTACTGTACTGTCCATATTTCAGGTTCCTTCCATATCCCTATACAGACTATATTTACAAATTTTGAGATAAAAGGATCACATAATGTCCATCAAATCGCAGGAACTTGGCACTGATGTGAACCTCTATGCGCTGGTTTTTGGAGAATCAGTTCTCAATGATGCTGTATGCATAACCCTATTATTATTTAATACTAGCTGTTTTTTTTTATTTCTACTGAAATGTGCATATTTCTTCGTGTCTAACTACGGTTTGGAAATTAAGGTGGCTATATCCTTGTATAGGTGAGAATGTATTGCCTGAGCTCCTTCTGCCTATATGGCTCCTTCTCAGAATCCTGTCATTAACACCTTGAACTTTTCAGGAGTATGGCTTCACTGAGAACAAGTTCTTCTGGACAGAACTATTTTCTAGCTATCCTTAAGTTTCTTGAGAATTTTGTTGGTTCAATGTCATCAGGTACTGTACCTTAAATATTTACAAATGCCTTTAGCAGAAGAAATTTCGAGTCGCCTATGTATTTTGCTTTTTCCATTGGATTTCTTGACTTCGCTTGCACTTATGATTATATATGAGTATCTATTTGTACTTTAACATTTGATATTTCAATTCCATTTTTTTATGTGCAGGTGTTGGGGTTGGATTCATTTCTGCCCTCATATCCTTTATTTTGACATTTTCTATCAGTAGAGACCTAATGTATATTTTTTATTTACACAAAGTAAAACTGATAAACTTGTTACATGTATGTGATGGTATCACCTAGTTTTTTATAACATATATTAAATTAGTTTAATATCTGTAAAGAAATGTATACCTGTTTGCACCCTCCTGAAAATTTATTTTTGTTCCAAAACACTGTAGGGGAAGCCCCCACAGTTAAAGATTTATTAAATTGAAAAGGAGGAAACAATTACAAAAGTTCAAGCAAAGAGTTAAATGCTACTCTCTCAGAGGGGTTTAGTCTATGTAATCATCCTGAATTCCCACTTTTTGCTATCAAAACTTAGAATACTCCTGCTGGATCCTCTTAGAAACCAATATGTTATTGTTGCATGCCTTGAGCATTACCTTTCCAGGGTTGACAAGAAAATTCAATATGTTTAACGTGTAATCATCTTTTTGGTCTATTTACAAACGTTTTCCATTTACTCTGGAGAACAAAAAAGGCAACCCCCACCATGCAACAATATTTAGGCTATGTACATGGCCAGATCAACAACTTCATTGCCAACGACAATAAGTCGAAAAAGAAAATTTTAAAAAATTCTTGCAAAAACAAAACAAATGCATTTTTTGAACTTCATTTTTGCTTATATTATGTTATCCCCGTTGAGACTCAATTGTCAGTCCTTAATTCTATCAAACCTCTTCAAGTATGCAGCTCTAGGTGTTGAGAAGTAAGTACATTCCGATTTGCCCAAACTAGTACCCCACACATAAACTGCTAATTTATTTTTTTTTTCACTTCCAGCCTTCATAATCTGGAGAGTTGCTTGTTTGTCCTTTTCCCTTACTTCTCGTAAGCCTATCTTTGAAATTTGTTCCATTTCATGTTCTCTTTAAATATCTGCTGTAAATAATTGCCAGTTGTTTGTAGGTACATGCTAGCTGAAGGCTTTGGTTTGTCTGGTATTGTCTCTATTCTGTTTACTGGAATTGTAAGTTAGCCTGTGACAATATTTTCTCTAGATTTTATTCTTATTACATATTATAGATAAGCAACTTTGCAGGAAGATATTATAAACATGCTTACAAGAAGTGAATTTTTATTTCAGGTTATGAAGAGATACACCTTCTATAACTTATCAGAAGATTCTCAGCGTTTTACAGCTCGTTTTTTCCATCTACTTTCATCACTAGCAGAGGCTTTCGTGTAAGCAAGACCTTCAAGTGCAATAATTTAACAAGTCCAAATACTGAAACTGTAATGCATTTACACAGGTTCATATACATGGGATTTGATATTGCGATGGAGCGTCAAAGCTGGTCACATATTGGATTCATTTTTTTCTCAGTTGTATCCTTCGCATTGATTACACACCAACTCTTACCCATGCTTGTTACGAATACAATAATTTCTTCTTGTTTCCTTAATTTTTTTCCCTTTTGCTTATGCATCCAGATCTTTATATTACTTGCAAGGTATTTTCTTCTCCAACGGAACTGTCTATCTTTTGGTCTGATGTTGGACTAGTTGCTGAGTTTTTGGAGATGCTTTCTGTGTATTTATACAAGCTTAAGCCCCATAGCTATATAATTGTGCCGATTTTCTGATATTATCTTATTTTAAAGGGCCGCAAATGTCTTCTCTTGTGCATATATATTAAATTTGGCACGACCGGTGCACTGCCAAATACCTAGGCAGTATCAGCTGGCACTCTGGTATAGTGGTATGTAATTATGTATGCCCAAAAATGTCATAAAATAAGTTTCATGTTTGTACTGCTAATATTGTTGGTTTTTTCTTTTTCAGGTCTTAGGGGGGCAATGGCTTTTGCCCTTGCACTTCAGTCTATTCATGATCTTCCTGAAGGACATGGCGAGACAATTTTCACCGCTACCACATCTATTGTTGTTCTAACTGTAGGTTACCGGTTGTAATTCTTGTGATGTTACATAATAGCCACGACTATTTTTATGCAAAGGATTTTGTATGTATCAGTTCATGCTATTCTATGAATCATTCTAAATGTCTTTTTATGCAAACATTGCAGGTGCTTCTAATTGGAGGCTCAACTGGAACAATGCTTGAATCCCTGCAAGTAGTTGGGGATAGTAATCGCTATCGCCATCCATATGAGGCAAGTACTTACACCGCGTATCATAAGTACATGCAAAAAACATTATATTTCTCTTTGTTTGCCATTAGGTTAGTTAAACAACGCAATCTTATTTATTTGCTGGACATTCTCAGCCTAAATATCAAATGACATTGCAGTTCTATGGAGGATGCAATTCCATTGCATTCCATGCACTCTCCCCATAGGGCTTATTTGGATAGATAGGTATTACACACAATCTTTGGATGGTCACGATTTTTTTTCTGTTTTCTTGTTCATAATGAATTAGATCTATTCCTTTTTTTAAAAAAAAAACTAATTGGTTCTCTCTTGAGGTGCAACCTGCTTGTTCTACGTACAAAAAACCAGATAATAGTTATGCTTAAATGATCATCATGGGTTATTATTTATTCAATAAGAGCACTTACTAACGGACCGTTGGTGTTGCTGAATGCCATATGCACCCTAACTATGTAGCTACTATCCGTCCTTGTTTATCTTTCTTACAGCTCATGGATTAACACCATAGCATTCCGGTGGTTTGCCAGTTATTGATGCTGTACTTACAATATGCAGCATAACTTTGATGGGAACAATGCTGGCTACCCTGGGCAACGTTACGGGGAAGAAACATCAACATCAAGCAATTTCACAATGAAACTCAAAGAGCTCCAGAGAAGGTACAGCAGTTCACATTTGATATTGAAGTTGTATCTACTCATTGCTCTTCTTTAG
>OsNHX6
ATCGAATTTTTATACTATCTCGAAACGATAAAAAAGAGCACAAATTCTTCTCCTGTTAGTAATTCTGTTCGAATTCCTCTCCTTCCCCAAAAAAGAGTGGAGTTCATCTCCGCCACGCGGGGTTACCGATAAAAATCCCCCAAATTTCCGCTCCCACCCCGTCGGATTCTCCCCCGAATCCGAGAGTTCATCGTTTTCCGCCGATTTATTTTATCTGGTTTTGTAAACCAGCAGCCCAATTGCTCTCTGCCTTCGTCTACCTCGTGGAAGATTCCGGGTCAAATTCTAGACTTTTTGGTGGGTTGCGTGCGAGGGGTGGAGGTTGCTTCGAAGGCAAGCGTTGGGGGGGGGGGGGGGGATTGGATTTTGAGGAGGGAGGGAGGGAGTAGGGTTTGGTAATTGGAGGAGGTGGAGTAATGGAGCTCGGGTTGGGGATGGGGATGGGGCTGGGCGACCCGCCTGCGGACTACGGCTCGATCGCGGCGGTGGGGATGTTCGTGGCGCTCATCTGCGTCTGCATCGTCGTCGGCCACCTCCTCGAGGAGAGCCGATGGATGAACGAGTCCATCACCGCGCTAATCATCGTGAGTCGATGAGTTCTTGTTGAGTTGTGCTGTTTATTATGTGAGATTTTGGGAGATGATGGTGGTTTTCGTTTGGTGTTTGATTGTTTGTGGTGTGTGTGTCTGGGGTTTCTTGCAGGGGTTGGGTACTGGAGGAGTGATTTTGATGGTGTCGAGCTGGAAGCACTCGCGCATACTGGTGTTCAGCGAGGATCTCTTCTTCATTTACCTGCTCCCGCCGATCATATTCAATGCGGGGTAAGCTGTTTCATGTGAATTAAGATTGTGCTATCATGGTGATGATTTTCTTTATAATTAGAGTCGTCTTTGCAAAAGTAGTGAGTGATAAGGAAGAAAATATGCAGGGGCAATTAGTTGTGAGTTCCATGCTGGAACGTGATATAATTGGGTTGTTACTAAATGGAGCTGCTATTGCTTCTCTCTTTGAAATTATCATGCTAATTAAGGCAATATCACTTATGAGATGTATGCGTTTTTGTAGTACACGTAAATTGTGCCTCTTCAGTTCTGTAGTAGGAGTATTTGGAATGGGAAATTTTACTTTTCCACTTCTTTGTATCAAACTGATTTTGCTAATTAAGGTACACCTAGCTATCAAATGCATACACATAGTGCACATTATTATAGCAATTAAACTCTCTAATCTTCCAGTAGGAAATTCTGTTACATCATTTAAAGTTTAACATTAGTCAGCAAGGTGAAGCTTACTGTTCCTTTTTTTCTCTTTCTTTCCTGAGCAGGTTCCAAGTTAAGAAGAAACAATTTTTCCGCAACTTCATGACTATTACGTTGTTTGGTGCGATTGGGACCCTAATCTCTTTCAGTGTAATTTCCCTCGGTAAGTTGTTTTCCTCTTTAAATTTTACCTGGCATGTTCTTTTGTGCTCATCTCTCTCACTCGTACATTCCATCACAGGTTCTCTAGGACTAATATCAAGGCTGAACATAGGTTCCCTTGATCTTGGAGATTATCTTGGTCAGTTCTTATATGAACCTAATGCGTAAGCATTTCGATTGCATGCCTGTGGTTCTGTGTTTTGACTTGTTCCGCATGTGAACTTTTTTCAGCACTTGGGGCAATATTCTCGGCAACAGACTCTGTATGCACCTTGCAGGTTTTGAACCAAGATGAAACACCCTTCTTGTACAGCCTGGTTTTCGGGGAAGGTGTTGTCAATGATGCAACATCAGTTGTGCTATTCAACGCAATGCAGAACTTTGATCTTGCAAATTTCAGCAGTGTTAAATTCTTGCAATTCATTGGCAATTTTCTTTATCTGTTTGCCACGAGCACCTTTCTTGGAGTTGCTGTAAGTTCTTTCCTGCTCACTCCAATCTTTATCTTTGTCAATGTTTCTTTTTCCTAAAGCATGATATGACTGCAGGCTGGACTTCTCAGTGCTTATATCATAAAAAAGCTGTACTTCGGCAGGTTTGTACAACACACCACATTATGTGGTTGATATTTGTATGATCAATCACCAGACATTTTATAATAATTCTCTAATCCATGAATTATACCTTCAATCCAGGCATTCCACTGATCGTGAAGTTTCTATTATGATGCTCATGGCTTACTTGTCTTACATGCTTGCTGAAGTAAGCACCCTGTACTATTAGCATCATATAGATCCTGCAGATTTGAGCAATGTCAGCTAAATTTAATTGTAATGGATAATCTGATATTAACCTGTTTCTTTTTGTGGCAGTTGCTTGATTTGAGTGGTATTCTTACGGTGTTCTTCTGTGGTATTGTAATGTCGCACTATACCTGGCATAATGTAACAGAGAGTTCCAGGGTCACAACCAAGTAAGTATCTTTATGGTTTGTTTCAGCAAACTTATTATTCCATTTTCATTTTTTTAACTTGATGATTTCAAATATGTATTTCCTGAAATTGTGTATCACACTGATGCTTCTCTAATTGTATACTCTATAGGCACGCCTTCGCCACATTGTCATTTATCGCCGAGACATTTCTATTTCTTTATGTTGGTATGGATGCATTGGATATGGAGAAGTGGAAGATTGTCGGTGAAACATTCAGGTATGCTCTCTGTGGGTGTGGGAAGTAACCATATATGTTGTTCAGTTGCCCAATTAATAGATAATAATTGTAATATGTGTAACATATTTCTTATCCTGTGCAGCCCAATGAAATCTATTGCTTTGAGCTCCACTATTTTGTTCTTGGTGCTGGTCGCAAGAGCTGCTTTTGTTTTCCCACTATCTTTTTTGGCAAATTTGACCAAAAAAACTGAAGAGGGAAAGATCTCTATTAAGCAGCAAGTGAGTGTTTTATTTAGCAGCATCTTAGGCTTGCTATCTTCTCTTATAAGGGGACTTTCAGGTTACTTATGATGTGGGTTATTCAGGTTATTATTTGGTGGGCGGGTCTGATGAGAGGTGCTGTGTCCATTGCATTGGCCTACAACAAGGTAACATTTGATCTGTTCGACCTGTGCTTTAGCTTGTACAAGTTTGTGTGATCTTGAAATTTCATATTTGACTGGCTGCTTGATAAAGACACGTGCAGCTTGCCTGTTTATAAACTAACTTGTTTGAGGCTGGATTTTTTTTGTTTGCTTTCGTGTATTAACTATTGTTCGTAATTCATGCTTTGATCTGAAACTTGTCACTTCGACACTTGCAGTTCACAAGGTCAGGCCACACTCAACTCCCTAGTAATGCTATCATGATCACTAGTACAATCACTGTTGTTCTTTTCAGCACGATGGTAAGTTCTCTCTCAAACAAACACAACCCTGTGCAATACATCCTTCGGTTCAAAGGGAGACAGTATGAAAGCTGATCCCTGAACAATTCCACAAGTTGGTTCTGATAAAATCATCTCTCTTATGTTCCCTCAGGTCTTTGGGCTCCTGACTAAGCCATTAATCAGACTCCTAATTCCAGCAAGACACCTCAACCGGGAATCGAGTGCGCTTTCGGATCCACCTAGCCCGAAATCCTTCCTTGATCCACTGATCCTGAACGGTTCCGATGTCGATCCTGAGATTGGTGTGGGCATTCGCCGACCGACAAGCCTCCGACTTCTCCTAGCAAGCCCGACACAGTCGGTCCACCATTACTGGCGCAAGTTCGACAACGCCTTCATGAGGCCGGTGTTTGGGGGCCGAGGATTCGTCCCCTTCGTCCCCGGCTCACCAACTGAAAGGAGTGTGCCATTACTCCAGGGAAATGAGAACTAGAAAACTTTTTCAAAGGAGCGTGCCATTACTCCAGGGAAATGAGAGCTAGAAAACATAAACAAAGGTTGTGTAAATCTGAGGTAGAAGAACAATCAGCAAACACAGTTTCTGTAAATTTATCTGAGGTAGTAACAGCGTTCTTGGTAGCTGTGGTACATGCTGATGTGTTATGTACCTAATATTGTAGATAGCATGGATGTATATATATAAAGCCTCTGTAGTTTAGCAAGAAATGGTGCTGAAAATTTTGCCACGATTTATACAATATGGTATGATTTTTGCATTCAAGAGTGAAAATGTTGCTGAAA
>OsNHX7
CAGCACCATGTAAAAACATGTAAATTCAGGCTATCTGGCCATGCAATGAATTCATCTGTTCTGACCCAACAGAAGGCGGTTCTGCGTTTGAAGTGGAATTTTTCATGGCACATGTAAAATGAAACAAGTCATTAGCATAGTGACTTTTTTTTGCCGAAAGGTTCGGTCGAATTGGGTGTAAAATCAAATGAAAAAAAAGCAGCTGCTAACTACAGTGTGCTGTCGCATCGGTACCGAACTAGCATAGTGACTTATTGAGTAGTAGTAATTTGAAAAATAAGTCTAGGATATTTTAAAGAAATTTAGCATGTTGAAAAGCATGCTCATTATAAATGAGAGGATGGTTGTAGCTGCTGTGCACCCATTGAGGATCCAATCCAAAGAAAAGAGAAAAAGGGGTGACAAAACAACAAGTCAAAACAAAAGGAAAGGGAGCTCAAGTGAGGAGGCTGCTGCATCTTCTTCTTCTTCCTCCCTTTGCCTTGGATTTTCCACTTGCACTTGCACTTCCTCCTCCTCATCAGTAATCCATGGACAATCCCGAGGCGGAGCCTGATGACGCGGTGCTCTTCGTCGGGGTCTCCCTCGTCCTCGGCATCGCCTCCCGCCACCTCCTCCGGGGCACCCGCGTCCCCTACACCGTCGCCCTCCTCGTCCTCGGCGTCGCCCTCGGATCGCTCGGTCTGTCTATTTCTCTCTCCCCCTCCTCTCCTACCACCTTGCCTTCTCCTCGATCTCCCTCACCCTACCTCTTTTTCTTATCTTCAACATTCCTTCAGAATTTGGCACAAAACATGGCATGGGCAAACTCGGAGCCGGCATTCGTATCTGTAACTACTTCTTCTATTCAATTACTTATATTACTCACTTTTTTATTGTACATATGCTAATTAATTATTACTCCTAAATTTAATTTCAGGGGCTAACATTAATCCTGATCTTCTTCTGGCTGTTTTTCTACCCGCTCTTCTTTTTGAAAGTTCCTTTTCCATGGAAATACACCAAATCAAGGTACTATATTTCTTTCTCTTTCTTCATGTGTGATGCCACGCGATTATTTTCTGTTCACTGCAAATTTTCTGTTTAAAAATCATTTCAGATGCATATATGGCTACTCATTGTTTTGTACTAAAATGCTTATTTTCCAGAAATGTATGGCACAAATGGTGTTACTTGCTGGACCTGGTGTGCTAATATCAACCTTTTTCCTAGGCTCTGCTCTAAAGGTATGTAACATATACATTACTAGTTTTCTTTTTTTTATTTTTTTAACATGTCCTGATGCTATCTAGTTCATGTGTCGCAGCTCACTTTTCCATACAACTGGAACTGGAAAACATCATTGTTGCTTGGTGGATTGCTTAGTGCAACTGACCCCGTTGCTGTTGTTGCACTGCTAAAAGAACTTGGCGCAAGTAAAAAGCTTAGTACCATAATTGAGGGAGAATCCTTAATGAATGATGGGTAAGATAATATGCCTCTCTACTGGTTCATTCTTTGATCCCATACAAGACAATCTTTCCTTGCTGCGCCTCTGCCTCTTCTACCCTGTCACCTGGAAAAAGGGACAATATGAACCATGCAAAAGTTGGATTTCTCTGGTCAATACTCAGAGAAAATTTCTACACTAAAACTAGTATCATTTACCGAGCCTTAACATTGAACAAATTTTTTTAGTATGAGATTGATCCCATGTGTTTGAACTTCATTTTCCTGTTTGTATTTTTCAATTTCAAAGTTTCTGAAAGATACAGTTCATAACATCTTTGCTCATCCTGCAGTGAGAGATTCTATCACATAACGCTAAAATTGTTATTCCCCCCAAATAAGAAGACCATGGTCTGATTTGTTTATGGAGACCTGGAAACATAAGTTACTATAGATTTTATGGCCATATTAATATTGTTTTTCCCTTTATTTCTTGATGGAAGTTAAAATCAGGAATCATGTATTTAGTTAACTATTATAACATGACCCGACTTTCTTTATCTGCAGTTGTAAGGCACTCTTGACTAATGCTGTATCTGTCATTGTATACATCAGCTACATGGCAGGATAATGTGGTGCTTAAAAAGAGCACTAAAACGTAATATGATTATGTGATATTGCCTGCTGCTCACCCTTAATTACTGCATATTATACAGGACTGCTATTGTTGTGTATCAGTTATTCTATAGGATGGTGCTTGGAAGAACTTTCGATGCAGGATCAATAATAAAATTCTTGTCAGAAGTTTCACTTGGAGCGTATGTGGAATATTCTTTGAATCTCAAGACTGGATAATGATGTTATAGTGCTTTTAAGTACTAATTCTTTTTGTATATTCCTTTACCAGTGTTGCTCTGGGCCTTGCTTTTGGAATTGCATCAGTACTGTGGCTGGGCTTTATTTTTAATGATACAATCATAGAGATCGCGCTTACTCTTGCTGTCAGCTACATTGCTTTCTTCACTGTAAGATAAATAATACATCCAACCTTCTCCACCTGTTCTTTTCTTCAGAAGGGCATTTCTGGTTAAGTTACTTGAGCTACGTTGCAGCAAACAGAATAAGTTGTGGTTCATCCTATAATTACAATTCATGATGGCCTTTTTTTTTGTTTTGCAATTTTGCTAGAGATGTCATTTTACTGCTAAGCAGTGGTAGTTGCTACATGCACATATAGCTTGAATATCTATGATATATTTAAAGATGCATAATCGGTCAGGGATTCATGGTTTCTTGAAATGTGCATATGCAATTACAGAGCGTCAAATGATTTGTTCAAATATTATTATTATTGAGGGTTACTACTGATGGCATCTCTGATTTATAGTTCTAATAATTTGGGCTATGATGGGTGAAACTTTGGATAGGTGAATGGATCTGTGAAGAAATTATTTGAACATAGGTTGTAAAATGAGCATATGCTAAGAAATGTAAGGGTACATGTCTGTACATTATAATGTGCCTATAAATGGATCAGTCATCATTTTTACTAGCCCAATCATTTGTCTTCTTCCCATATTTTTGCAACTACTGACTGCATGTATATTTTTCTGTGAGCATTTGCACATATAACATTAACATATCAGTACCCCTGATTATTGTTAGCTTGTTTGATCACCTGTGCAAGTATCCATCATGGACTGGTTTTTCTGATACCTTCTGCAATAGGAATTCGTCTGTGTTTTGGATAAAATTATGCCAATTAATAATAAGTGTTTATTTCCCTCTATTTTCTTGGAGTCTTCTCATTTACTAATGTGGTTATATCAGGCACAAGATGCACTGGAGGTCTCTGGTGTTTTGACCGTCATGACACTGGGAATGTTAGTAAAACATTTGTTGGCGACCTATTCTGTGTATCCCTTAAATACCATCAAATATTGACACGTCATATGTCCAGGTTCTATGCCGCTTTTGCAAAAACTGCTTTTAAGGGTGACAGTCAGCAAAGCTTGCATCATTTCTGGTATGTCAATCAATATGTGTCACTTTAACAAATATTAAATTATCAAGTCATGATCAATCTTAACATTCCATCAGTTCTGTAAAGCTGTTTGATGTTCATGCTTCCTACATTTACATTAAATTCTTGTGCTCTTGTAGAGCTACTATGCTGCATTGTTGATTTTGTTGGATTCAGTAGCCAGTCATTTCACTTGCATGCCATTATTGTTTTTCTCAGTGGTGGATCTATAAATGTTTTAGAGCCTGGGCAAGTAAAAATAGATGATGATAAAATAACATAAAATAAAATTCATTCAACTCTATATACCATTTACACAAGCAAGAGTGCAAGTTCTGAATTAGGAGAGGAAAACCAGTAGAAGGGATTATCAATGAATGATTGTATACTTGTACATTGTTGATAGACTAGACATATATACAGAGTAGTGACATGTGCTACCCATAATTCCTTTATAGCTGTTCTGTTTCCTTTTGCTAGTTGTGTATTTTGGTTGGCTAATCTAGGAGGCTAATGAGTAACTAAATACAAAATTTAACGCTGCATGCGGTGGCGGAGCCCGGCAACTGCTCAGGGTTGCTGGGCCTTGGCTCCGCTGCTGTTTTTTCTGGTTGCACCAAAACAATGTTAGTAAGAAATCTGCAGCAAAATGAGATGTAAATCCAATTTATAAGTGGAAGACCAACAAGAAAGCAGATTAGAAAATCCCTCGAGTGGCATGCAACTTAATTCACTGCTCTAAGACCAAATTACACCCCATTATGCAGTCCATTACTCATTTGGCCATAAGATACAACCCAGGATATGTCCTAGTGGCTAATGGATATGTTGCGGTCCTGAACTTTTCTTTTCTTTTCCTTTTGTTTCCTCTTTTTTAGCCCTGTGCTGAACTTCTATGAAACTCCTGTAAAAATCGTCTGCGTTTTCATTAATTAAAGCGGGGGAGATGCTCTCCCTTTCTCCAAAAAAAAAAAGATACAACCCATGTGTGTCCCACCATTAGCATCATCACAGATCAACTCATCTTACCAAGATCCTGAAGTTAATACAAAGGATTGGAGCGAAAAATCATAAGATCATTAGGGCTAGAGCAAAGAGGATGAATAAATAGCACAAAGTAAGGTTAGTTTACTCGTTCCAGAGCAGTTTCCATACAAAGAACGCCGGTCAGGGACATACATCAAGGGATATCTCCTGTTTTGCCCCTTTTGATTTATCCATCACTAAGGAAAATTTGGGCTCAAGGCTGACCCTTTGATGTAGTCTTTTTGAAGGTAGTTTGATGTGGTCCTATCTTGATGGGCAATGCCCTGAAGTTTCTCATTTAGCAGGTTTGTTTTGTAGACAGTAACTAACCAAAATTTAAGAAAAGCAAAAACATAGTGCACTGATATTCCTGTCATTAACTGACAAATAATATGGTTATTATTGAGGTACCAAATGTACCTTGTAATCTATTCAGGTAGGAAAGCTATTTCTTTTTTTATTACTTTTCCGAGGCATTCTGATGTAAGCTTCATGTCTATATTTAATTATACTTTTCTTGTATTCAGGGAAATGGTTGCTTATATAGCAAACACACTTATATTTATACTGAGGTATTGTCAAGCTCTTCTACCCTTGCTCTTGAAACATTCTCTGATCTTTCTTTCTTCTTTCTGGCTGAAACCAAACTGCTTGCTTTTATTTGTTGTAATCCTATGATTTATATATAGATACAGTTATAATGTTTCTTACACGTGAATTCCCCACAGTGGGGTTGTTATTGCAGATGGAGTACTAGAAAATAATGTCCATTTCGAGAGGCACGGTATTTATCTCCATGTACCTTTTGAAATTTACCTTTTATGTTTCCAATAAAGAAACCACAAAAGCCTAGTTCAAGTCTGTGGTCAGATGACCAGAGCCTTCCACGACTATTGATAAATGCAGGATAACCAGGAGAATGGCTAGAATGCGCTGCTTCCTTTTAGAGGAGGGAGAGACCGCAGACTTGAAAGATACCTTGCAATTGCTGACATGGACATTCTGGAATAGAACATTGTTTCTGAATTTCTTATTTATGCTTGCATTTTTTTAATTACTGTTTCAGGTGCTTCATGGGGCTTCCTTCTTCTGCTCTATGTATTTGTGCAAATTTCTCGGATATTAGTTGTTGTTATTTTGTATCCATTGTTGCGCCACTTTGGGTATGGTTTGGACTTGAAAGAAGCCACAATTCTTGTTTGGGCGGGACTGCGAGGGGCTGTTGCTCTGTCTCTATCATTATCTGTTAAGGTAAGTTATTATCCTTGTACCAGCCAACCTTTTATTGTTTCATTGTATTTACATTATTATACTATAAATATTTCTGAATCTTCTACCCTTTTTTTACTAGCGTGCTAGTGATGCAGTTCAGACCCATCTGAAACCAGTTGACGGAACAATGGTATGCTGTTTTTTTTATGGAGAAGTTTGAAATGTTTGATTTTACCTTTACTAATGCTACATATTTGCAGTTTGTGTTCTTCACTGGTGGCATCGTGTTTTTGACATTGATTTTTAATGGTTCTACTACACAATTTTTGTTGCATCTACTTGGAATGGACAGATTAGCAGCAACAAAGGTTAGCTTCATGAATTGTTACCTATGATTATTTTTTTCCTGTTGGGATAATTTTTTTGCTTGTCCATAGATTTCTCTGCTTTATAAACTTTCTGATTTCTAGTTGGTACCAATCTGCCATCTCCTTTGTATTAATTAGTGAGTTGGCAAATTTAAGGTTTTACGTGAGATATATTTTAGTCTAGTACCTTTAAGTCCAACACTTTTTAAATATTTAGGGTTCTCAGTTTTGCATTTGTACATAACTATGATCATGTTGCCTATAACGTTGAAAGACATTTTTTTTATCTGGAATGATTGATTTTTCATTATCCTTGACAAGAACTGTAATGACCATCAGCACCAAAGAATCAAAGGTTCTACCTGTGAACATCCTCTCCAAACAAGCATTCTGTTCAACTCTTTTGATTAGCAATTGTAGCCAGTGGCGAACCTAGAACAAAAATTACCGGGTGTTCTATACATACTAATGATCTAACCATTGACTAATTTATTAAGATGGCATAAAACAGCTAGAGATGAACAATCTATCCGGGGTCATGTGCACCCAGGAACATGCATGTAGGTATGCCCCTGATTGTAGCTTCTCCCTGCTTTTCTTGGCAGTTTCTGATCTTTTAGAACTTGTAAATGCTTTTCTAATATTTCTCATTTTATATAATATTTTCCTGTGGAGAACTCCCTTACTTTTCTCCTAGAAAAGATGGTTGAACTATGCATAAATTCAAAAGTTAGTCGCAGATCCTTTCTTACTGATTACGGTTGTTTGTAAAGCCTCTTCCATCACCTGCTCCAAAGTCCAAGCTGGATAGGTTTTCTTTGGTGTTGTCATGTTGATTTTTAGGTTGTATATCTCTTATTCCTATATAGTTAGTACCCACTAAGTCATAATTGCTATAAAGCTTGCACCACAGCTCGCCACGTCATCGGCGCATATTAACTGTTAGATCTTGATCGGATGGCCTTCAAACATCGCATGTATCCAGTCTGCTATTGGCAAAAAAAAAAAAGGAACGAACCTCTCCCTTGACGTCTCCGCCCAGTGGGCTGTTGGCCCAGCAAGCAACAGAAGAAATTTTTTCCGTTCTTTCTTAGCAGCCAACGGACGAAAGCGGCCCACTTGATAAACACATACTCCACATTATTTTGTCGGAAAAAAAACACGCAACCAATGAGTAAAAAAAGGAAACACACGAAGATTGATCAACAATATTTCTCAGTAAGAATTCTCAAATCCCGCTGCAACGCGCGGGGGTATCCACTAGTGATATAGTAAGTTATTCCCTTCACACTCCAGGTAAAGATTCTAACATTATTGTTATTGCAGCTTCGCATATTGAATTATACAAAATATGAAATGCTAAACAAGGCATTGGAGGCTTTTGGTGATCTTAGGGATGATGAGGAACTTGGTCCTCCTGCTGATTGGGTTACTGTAAAGAAATATATCACATGCTTGAACGACTTGGACGATGAGCCTGTGCATCCTCATGCTGTTTCTGACAGAAATGATCGCATGCATACCATGAACTTAAGGGACATCCGTGTGCGGCTTCTAAATGGTATGTTATCACCTTACATTATAATGTGCTGATGGTGGAATTTGATACAAATATTTCCTGGAGATCGAAATAGAACACATATTAATACACTCCTTTGTTATATTCTTGTCTCCTGTTATCATTTAGCTATTTCAAGTTGGGCTTTAAGTTTGATGTCATGTTTTATGTTCAATATCCCTTTTAGTTACTTTGCTTAGTTGCTCTCTAATTTTTCCCAGTAACATGCTATATGGAAAGCTTAGGTATGTTTACTAAGGATGCATCGTTTACTTTTTACATTGCCTGCTGGTTATTAATCTGTTTGGTGATATACTTGAACCTTGGGCGCTTCCTTTGGTTTAGTGATACGTTTGGTACTTGGCTTTCAATAAGATATATCATCTCTTTTTCTGATGAAACTTTATCAAATTGATGGATTAGAGTTTCTTTGACTTATTTGCTTCCTATCTTTTCATTTTTTACACCCATTTTGTTGCATTCAGTTTTTTATTCCCACATAGTTCAATTAATATTTCTCTCACTGTTCTATATTCTCTAGATAAGCTGCTTAGATTACGGAGTTCTATGCTGAATGAATAAAAACAGGTGTCCAAGCTGCTTACTGGGGAATGCTTGAAGAAGGACGAATAACTCAAACCACTGCAAATATTTTAATGAGATCGGTTGATGAAGCTATGGATCTTGTTCCTACCCAAGAATTATGTGACTGGAAGGGTTTGCGGTCCAATGTCCATTTTCCAAATTACTATAGGTTCCTTCAAATGAGCAGGTTGCCACGAAGGCTTATCACTTACTTCACAGTAGAAAGACTGGAGTCAGGATGTTACATCTGTGCTGCATTTCTCCGTGCTCATAGAATCGCAAGACGGCAGCTACATGACTTTCTTGGTAAAAATTTCATGTTTGTTTGTGCATATTAGCTGCCATTTATTTGGAGGTCTAATTCCAGAAAGAGTAAAAGACAAATCCACCTGAATACATGATATGCATATGAGATATGAGATATATGTGGGTGGAACATATTCTTGGTGTACATTGCTTTAGTTTATAAATGCAATGAAGATGCAATATATATACTCTAGCAAGGGTTATGCTTCCTATAATTCTGTAGGGTTATGCTTCCTACAGAATTTAGTGTCAAACTGGCCAGGTCCTGATGTGTTGGTATAGCTTTTGTTTCTGAAAAACTGCTTTATAGAGTGAAATTTGGATGGCTTAAATGATCTCGCAAGGAGTAAGAATGAACCTGTCAAGTTTACTTTGTTTTGCAAGTTACTACTATGGAAGCCTGGTTGAAGGCATCTTTCTATTAATAATTTGGAATGCACCTTCATTAGTACAGATGACTTGCATGTCATGCTAGTGCTCTTTGAACCTGTTTCCATTCTTATGCACTTCTTTCTTCAGGTGATAGTGAGGTTGCCAGAATTGTTATTGATGAAAGTAATGCTGAGGGAGAGGAGGCTAGAAAATTCTTGGAAGATGTTCGTGTTACATTCCCTCAGGTTTGTGGTTACAGTTTGTTCCCATCATATGATTATTAATGGAGTTTACAGTCATCAGCATAAAATCTTCATACCCAATTCTACTAACAGTTTTCTTTTTCCAAAACATGGACATAATGGCACTATGTCCAGGTTATCATGCCATGTGTCATAAATTATACTTTATAAATTATGAAGTTGTTGTGCTGGGACCTGCCAGTCTAACTTCTTTCCTGAAATAGCTGGTGGAAGGAAAATATAGTACTTCTGTCATAAGCTGGTGAGCTGAACTGCAATGGGACTAGTTTTGGTTTTTACATGTACTTATATGACACCAAAATGCTGAGAAATGGTTTAAGTTTGGATTGGTGTATTTGATGTGGCATATCAATTGTACTGTCTATTGCAAAATTTATGTGAAGATCCTACTCTCCAAACAAACAAAAAATAGTACGTAGGATGTGGCATATCAATTGTACTGTCTATTGCAAAATTTATGTGAAAATCCTACTCTCCAAACAAACAAAAAATAGTACGTAGGAAGTTTCATTAAGAAGATGAAAGGCAACAAAATTCAAACTGTTATTAAAATATTTATTTATGGTTCAAAAGACGAAGTATTTACTTAGTGTTTCATATTTAAGGTGATCTTTATATTAACCAAGAGAAACACCACAACATAAATAAAATGTTCCACAATTTCAGGTGCTTCGTGTGCTGAAGACTCGACAAGTAACATATTCGGTATTGACCCACTTGAGTGAGTATATTCAAAATCTCCAGAAGACTGGGTTGCTGGAAGAAAAGGAAATGGCCCATCTAGATGATGCTTTGCAGGTGGCTGGAATATTTTGCTTGTCTTTTAATTATTACTATGCTGACTTTGTTGTTTCAGTTACAAATCACAATGGAAATACTAATTCTAGTCAATTCACTTGGCAGACAGACTTGAAGAAGTTCAAGAGGAATCCACCATTGGTAAAAATGCCAAGAGTCAGTGATCTTTTGAACACTCATCCGTTAGTTGGTGCACTGCCTGCTGCGATGCGTGATCCTTTATTAAGTAGCACAAAAGAAACAGTAAAAGGACATGGCACAATCCTTTATAGAGAGGGCTCAAGGCCAACTGGTATATGGCTTGTTTCGATTGGAGTAGTAAAGGTCTGTTTCTGCTTTAAGACTACCTTATCACATTAGAGTTGAGGCTTACTGTACTTTCCAGTTTGTTCCATGATGAGCATGTACATCTCTATCTCCTTTTTCCACAGTGGACAAGTCAGAGATTAAGCAGCAGGCATTCATTGGATCCAATTTTATCACATGGCAGCACTTTGGGCCTGTATGAGGTGCTGATTGGAAAACCTTATATCTGTGACATGATTACAGATTCTGTGGTGCACTGCTTCTTCATTGAAGCTGAAAAGATAGAGCAATTGCGTCAATCAGATCCTTCTATTGAGATTTTTCTGTGGCAGGTATCATAAGCTTAACCCAATAAATTATGTGGTTCTTTGGCTTCTTTATTTTATGGTTTTGGAAATCCGGATATCGTCGTAGAGCCAAACAACACTGCAGGGAAGATGTAGAACATACTGACCGGTACATCAACCAGTGTTCAGGAAAGTGGCCCTTTCTGTCGAACACTTAGGTACTGGTTTTTCTTTAAACCTGCAGTTTAGGTTCTAAAGAATACCCCAATCTGCCTTCCCGGTTTAAGCTGAAAGGCTATCTATGCTTCTCAAATATCACAGCATCTTAGGAAGAAAACATTTTAGCGTTGCAAGAGCTGGATGTCTGAAAACCTCTCAAGATCTTGGAATATACCAAAAAAAACTACACTGTTCTATTTTTCATATGCTTCCTGATTCCTTTTTAACGTATAAAAGTTCATGATTCTTTTAATCAGAAAGGTAGGACCTCTGCCAATTTAGTTACAGGATAGAGTTTAGAGATAGATAAAGTTACAAGGAGGAAAGGGCCTGCCAATAGGAAGAGCTGCTAGAGGCAAGGACTGCCAGAAAGTACCTGCACCATAACATTAATTGCCGAGGGCCCATGCATATTTGCCCAGTTCAACTTTGGGCCTGTTTAGTTCGCGAAAAGAAAATTTTTGGGTGTCACATCGGATGTTTGACCGAATGTCGGAAGGGCTTTTTGGACACGAATGAAAAAAATAATTTCATAACTCGTCTGGAAACCGCAAGATAAATCTTTTGAGACTAATTAATCCGTTATTAGCACATGTGGGTTACTGTAGCACTTGTGGCTAATCATGGACTAATTAGACTCAAAAGATTTGTCTCACGATTTCCCCCCTAACTGTGCAATTAGCTTTTTTTCATTTATCTATATTTAATGCTTCATGCATGTGTCTAAAGATTCGATGTAATGTTTTTGGAAAAAAATTTTGGGAAACTAAACGGGGCCTTTATTATCAAAGCACTTCACTTTTTTTTTCTTGGTTATTACAGTGAGGAGAAGATAACAAAATCAAACCGACATGTTCTCTTTTAACTAATTAATCTGTGGAACTTGCAAGCTTATATGTTCATATTAATATTCATGGAAATTTCAGGAAAGTGCTCTAGTCGTTGCCAGGCTTTTGCTCCCTATGATGTTTGAGAAAATGGCAACACATGAGCTCAGGGTTCTCATCACTGAAAGATCTACTATGAACATCTACATTAAGGGCGAAGAAATTGAACTTGAGCAGAATTTCATTGGCATCTTACTGGAAGGATTTTTGAAGACCAAGAACCAAACTTTGATCACACCTCCAGGGTTACTGCTACCACCAAATGCCGACTTGAACTTATTTGGTCTCGAGTCATCAGGTTATTAAGCTATCCTCAGACACTCAACATGAGATGCCTGTTCTTTTTCTTTTCCCTCAAAAACACAATGTTGTAGAGTGCTCTGAGTGAGTTCTCTGCCTCTTGCTGTTTTGTCGTCGGGATGACTCTTGCTGTTTTGTTTGCAGCTATAAACCGCATTGACTACTGTTATACAGCACCCAGCTATCAGGTGGAGGCTAGAGCAAGGATTTTGTTCGTTGAGATAGGGAGGCCCGAAATAGAGGCGGATCTGCAAAGGAGTGCGTCATTGATATCTCAAACCCTTGAACTGCCTCGGACACAAAGCAAGGAGCACAGCGGTTTGCTCAGCTGGCCGGAAAGCTTCAGAAAATCCAGGGGAGCTCAGAATGGTGCCAGCTTAACTGAAATCAGAGACCATCCAGCAAGCTTCTCTGCAAGAGCATTGCAGCTGAGCATGTACGGGAGCATGGTACGTAGAATAAGGAAAGCAAAATTATGGTTTTACATACAGTAGTATTTCTGATCAAAGTCAGCTGATGGATTTGGTTTGCAGATCAATGACATGAAGTCCGGTCAGGGTCAGGGTCAGAGGAGGCAGAGGCATCGTCACACGAAAGCAAGCTCTAATAAAGCGCACAGCTCGTCGTACCCAAGAGTGCCTTCGAGGTCGTCCAACACGCAGAGGCCCCTGCTGTCTGTGCAGTCCGAGGGTGCCAACATGACGACGGCAAGGCAGGCTGCTGCTGCTGGTGCTTCTCTGCCGCCGGAGCCGGAGGAGGCAGGACGGCGGCGGCGGCGACAACGCAAGGCAATAGAAGAGGACGAGGACAACTCGAGCGATGAGTCGGCCGGGGAAGAGGTGATTGTCAGAGTCGATTCTCCCAGCATGCTCACCTTCCGTCAGCCCTCCAGCGCTGCTGATCGATGATCAACGTCGCAACCCAAGTAATTGTTGGACCAGCCAATGGAAATACTCCTCTTATATTTAATACTAATATTTGCAATGCATTTGCTCATTTCATTCTGTTCTAGCGTATACATATGCATCTTATATTTGCATGCTTGGCTCGTGCGTTTACCTCTAGTACAGTAATAAAGAAGAATCCCTGTTCGTTCCGATGTTGAGCTACATGATTATTTATATAGATATATATTTTTGAGATGATGAGCTGCCTACTTGACTGATTAATTTTGTTTTGCATTTTGCTCATGACTCATGAGCCAATGACACAATAACACTGCAAATTTCATAATTGCTCACCGTAAATTTTATAGGTAACATAATTGTGAATTCCATAACTTGCACTGCATATTTCATAGGTGAGAGCCTGAATGCCTGATAGTGCATGGGTTGTACCCTTTTAACAGTTTAGCTATATGTTGGTTCGGTGTATCCCTATTCCTTTCCATTCGAGATGGCCACACCACAAAGCCACCCGATGGCTTTGAGGGATCACCGATTTTTTTTCCGCTACACTCTTTATGTATATCACTTTAAAAGTTATCAAAAAAAATTTAAAACAGTTTACCCATCAATATATGTTATATATTCTATAAATATACATGCTCAAATTCGACTTGCATACGGTGTTGTTTGTTGTTTGAGTTCAATGAATATAGAGATGTTTTGAGTTCAATGAATATAGAGATTAAGTACGGGCATGTGTAAAACAAGAAAGTCATTAGCGTATGGTTAATTAAGTTTTAGTTATTTCAAACTTGAAATTTTGGATTTATCTGACATTTAAAGCAATTTTTATATAGAAAGTTTTCTGCACAAAATGTTTTGTTTAGCAATTTGAAAAACGTGCTAACAAAAATTGAGATAAAATATGTATCTTAATCAGAAAAGAATGGAGCGTACTAGATTAAAAAAAACAAATATAACTATCAAACTTGATTTGTTTATCTACTTTTGTAAGTCGAATTTAAAACTACATGTTTATAGGATAATATATTATATATTAATATATCTTATCATCTTTTTTTAAAAAAAATAATAACTTGTTAGGTGCCATGCATTATGGCTTCTTCTGCTGTAAAGAGGAACTAAAAGAGAGAGACGGGGAGAGGCCCTGCTGCTCTCACTGTGAATGGTGCCAATGGTGAGCCAAGAATGATTGTGCTTCACCTCTCGATTCCTATCCTTGTGAGATCCTCCCTTAAAAGGAGTTTCACGGTACAATTTAATAGCATTATATATTGCGTATATACAAGAGCACATTAGAAATGTAATGGAGCTGATGTGCGACATATGGCTGCTGCCTCCTCGAGGTAGAGGGCCTAATTAACTAGGGTTTTCGGCAGGTCGGAAGGTGAGAAGCAGAGAGGAGACCAAGCGGCGGTGGAACTTGCTCACGGCGGCCGGCGTTGGTGGCGTGGCGCGCGCATGGACTTGTGGTGCTCGCGGGTGGCTCGCCGTGGTCCGTTGTGAACGGGCGATGGGAATGGTACTGGATGAGATCAAGTTAGAGAAAATTGTCCATTTAAAGAATTGTCCTCCGCGATATACGTTGTCCATTTATAGCTAGAA
>OsCHX1
GTTCCTCCCTCCATTCGGGCCATCTCTCGACCTCGTCGCCACAACCACCATCTCCCCTGAAACCAACACCGGCAAAACACAAAGCAGGGGAGCCGGTGAGGGGCCCCCGTGCGTGCGTGCGGACGTGCCATGCGCCAAGATGGCCTCGACGGTACCGGCCCTGATCGCCGACGACCTGCCGACGAACGTGACGTCGCAGATCACCGATGCGGCGCGCCCCAAGACCACCAGCTCGGTGGTCTGCTACTCCCCGATGATGATCACCACCAACGGCATCTGGCAGGGCGTCAACCCGCTCGAGTTCTCCCTCCCTCTCTTCATCCTCCAGGTCGCCGTCATCGTCGTCACCACCCGCCTCCTCGTCGTCCTCCTCAAGCCCTTCCGCCAACCCCGCGTCATCGCTGAAATCCTCGTAAGTAAAAGATTAACGTGCCCATCAATCCCTCTCGTCCATCAGATTCACGGCGTGCATGCGATGGCGATGAATTCACCGGCGTTGTCAGCGTAGGCCGGGGTGGTGCTCGGGCCGTCGGTGATGGGGCAGGTGGAAGTCTGGGCGACCATGGTGTTCCCGCAGCGCAGCCTGCTGACGCTGGAGACGGTGGCGCACCTCGGGCTGCTCTACTTCCTGTTCCTGGTCGGGCTGGAGATGGACCTGGACGTGATCCGGCGGTCGGGGAAGAAGGCGCTGTTCGTCGCCGTGGCCGGCATGGCGCTGCCCTTCTGCATCGGCATCGCCACGTCCTTCATCTTCCGGCACCAGGTGTCCCGGAACGTGCACCAGACCTCCTTCCTGCTCTTCCTCGGCGTCGCGCTCTCCGTCACGGCGTTCCCGGTGCTCGCCCGCATCCTCGCCGAGATCAAGCTGCTCAACACGGAGCTCGGGCGGATCGCCATGTCGGCCGCCATCGTCAACGACATGTGCGCGTGGATCCTGCTCGCGCTCGCCATCGCCATCTCGGAGGTGAACAGCACCGCGCTGTCGTCGCTGTGGGTGCTCCTCGCCGGCGTGCTCTTCGTGCTCTTCTGCTTCTACGTCGTGCGCCCCGGGATGTGGTGGCTCATCCGCCGCATCCCCGAGGGCGAGGTCGTCAGCGACATGCAGGTCTCCCTCATCCTCACCGGCGTCATGCTCGCCGGCGTGTGCACCGACGCCATTGGCATCCACTCGGTCTTCGGCGCCTTCGTCTACGGGCTTGTCATCCCGGGCGGGCAGCTCGGCGTGGCGCTCATCGAGAAGCTCGAGGACTTCGTCACGGGTCTCCTCCTCCCGCTCTTCTTCGCCATCAGTGGCCTCCGCACCAACATCTCCAAGATACGCGACCCCATCACCGTCGGCCTGCTCGTCCTCGTGTTCACCATGGCCAGCTTTGCCAAGATCATGGGCACCATCATCATCGCCGCGCTCTACACCATGCCGTTCCGCGAGGGCATCGCGCTCGGCTTCCTCATGAACACCAGGGGTCTCGTCGAGATGATCGTGCTCAACATCGGACGTGACAAGGAGGTACAAAACACATACTAGTATTTGACACACGTTGATCTCCTCCTCTTCTAAGCTCCGTAATGGCCGCCAATGGCGTTCGTTGTAGGTGTTGGACGACGAGTCGTTCGCGGTGATGGTGCTGGTGTCGGTGGCGATGACGACGCTGGTGACGCCGGTGGTGACGGGGGTGTACCGGCCGTCGCGGCGGCTGGTCGGGTACAAGCGGCGGAACCTGCAGCGCATCAGGCACGACAGCGAGCTCCGCATGCTGATCTGCGTGCACACCACCCGCAACGTGCCGTCGGTGCTCTCGCTGCTGGAGCTCTCCAACCCCACCAAGCGCTCCCCGATCTTCATCTACGCGCTCCACCTCGTCGAGCTCACCGGCCGCGCCTCCAACATGCTCGCCGCCGCCGCCGCGTCGGCCTCGAAGCAGAACCGGAGCAGCTCATCCTCCACCCTGCCCCCCGTCACGGAGCACATCTTCAACGCCTTCGAGAACTACGAGAGGCACACCGGTGAGCATCGCAACGCACGCCGCGCGGTTGCTTGAGCTGACACGGGGTGCTTGTGTGACGCAGGAGGCATTTCCATCCAGACGCTCGCGGCGGTGTCGCCGTACCAGACCATGCACGACGACGTGTCCGTGCTCGCCGAGGACAAGCACGTCTCGCTGATCGTGGTCCCGTTCCACAAGCAGCAGACGGTGGACGGCGCCATGGAGCCGATCAACCCGTCCATCCGCGGGTTCAACGAGAGCCTCCTCTCCACCTCGCCGTGCTCCGTCGCCATCCTCGTCGACCGCGGCCTCAGCGCCGCCGCGGCGCGCATGGCGGCGCTGCACCGCGTGGCGCTCTTCTTCTTCGGCGGCCCCGACGACCGCGAGGCGCTCGCGTACGCGTGGAGGATGGTCGAGCACCCGGGCGTCGCCCTCACCGTCGTACGGTTCGTCCCGCCGGATTACCGGGTAAGGTCCTACTCCAACACCAACTACCGGTCGGTCGCCTCCGACGCCGACCCGCGCTCGATCGGCATAGACACGGAAGGCAAGACCGAGCTGCAGATGGACGAGGAGTACCTCGGCGACTTCAGGACGCGCAACATCGGCAACGACGCCATCTCGTACTCCGACAAGGTGGTGGCCAACAGCGAGGAGACGGTGTCGGCCATCCGGAACATGGACGACAGCCTCCACGAGCTGTACATCGTCGGGAGGCGCCCCGGGGAGGCCGGCTCGCCGATGACGGCGTCGCTGGAGGACTGGATGGAGTGCCCGGAGCTGGGGCCCATCGGCGACATGCTCGTGTCGTCGGACTTCTCGATGTCGGTGTCGGTGCTGGTGGTGCAGCAGTACGTGGTGGCCGCGGCGGCGCCCGCGCCTGCCACCACCGCGCCTGCCGGGAACGCCGATCCGGTGCGCCAGTACGTGAGCAACGCAAACCAGCGGCCGTCCGCGGCGTACCGGACCTCGGCAGCGTCGACGGCCAACAGCAGATGGTCCGGTGGTGGCACCGTAGGCTTCTGATGATTTGATATGTGTACGTTCCTATAGCTTAAGCTGTGTGATTGTAGTAGCTGCTTGTTACTCCTCCACGGAACGTGGAGGAGGAGTTTATTTTGTTGTCTTATCGATCAGATAGCATACTGCCAGTTACTCAATTTCAAAGGGAACAAGTTTTTTAATTCGATTATCAAGTTCAGAACAAAACAAACCAGTCAGATATTATTGGAGTC
>OsCHX2
ATGCACGAGGACGTGTGCGTCCTGGCGGAGGACAAGCACGTCTCGCTCATCGTGCTCCCGTTCCACAAGCAGCAGACGGTGGACGGCGGCATGGAGCCCATCAATGCGTCGCTCCGGGGCTTCAACGAGAGCATCCTCGCGTCGGCGCCATGCTCCGTCGGCATCCTCGTCGACCGCGGCCTCAGCGCCGCCGCGGCGAGGATGGCCGCCGTGCACTACGTCGCGCTCCTCTTCTTCGGCGGGCCCGACGACCGGGAGGGGCTCGCGTACGCGTGGCGGATGGTCGAGAACCCGGGCGTGTGCCTCACCATCGTCCGCTTCATCCCGCCGGGGTACACGGCGCCGGCGGTCTCGCCGCCGCAGCCGCCGATGCCCGCCGCCCACTCCCGCGCCATCAACGTCGTCCCCGAGGTCGCCAAGAGCGAGCGGCAGATGGACGAGGAGTACCTCAACGAGTTCCGGTCGCGCAACCTCGGCAGCGATGCCATCCTCTACGTCGAGCAGGTGGTGGCCAACAGCGAGGAGACGCTCGCCGCCATCCGCAGCCAGCTCGACAACGCGCACGAGCTGTACACCGTCGGCCGCCACCCCGGCGAGGCGAGCTCGCCGCTGACGTCGGGGCTCGCCGAGTGGATGGAGTCGCCGGAGCTCGGCCCCATCGGCGACCTCCTCGTCTCCTCCGAGTTCTCCAAGATGGCGTCCGTGCTGGTCATGCAGCAGTACGTCATCACGGCCGCTGCCGCCGCCGGTGGCGCTCGCCGGGCCGCCGACGGATGA
>OsCHX3
GGTCCGGCGGGCCGGCGACGAGCATGGCAGGTGACGGTGCCAAGTGCTCCGACGAGGTGAACGACGGCACCTACTTCATGGCCGGCGTGATGGCCGTGACCGGCCTCATGGCGACCGTCCTGGCGCTCTCCGGCATCTTCCATTGCGCGCTTCGACGCGTTGGGCAGCCAAGCATAATCTCGCACATCCTGGTATATATATATATATATGCATGCGGATTGGATTGGATTGATAATTAAATTTCCAGCAGAGAGAGAGAGAGAGATCGAGATGGAAGCTATATATATATATATATATATATATATATGAGATTGCGAGCATGGCAGTGCAGGCCGGCGTGGTGGTCGGGCCGACGGTGCTCGGCCGCGCCGTGGACCTGCGTCCTCTGGGCATGCAGGACGCCGGCAGCGCGCTCAGCGACACCATCTACTTCGTCCGCATCATCTTCATGTTCTTCATCGGCCTGGAGATGGACCTCCGGTACCTCCGCCACCACCTGCGCCGCTCCCTCGCCATCGCCTGCGGCGGCTCGGGGCTCTGCCTCCTGCTCGCCGCCCTCGCGGGGCCCTTCTTCTACGGCCTCCTCCACCCCGGCCAGGGCCCCTTCAAGCCCGAGAAGCTCTACGCCTCCACCGCGCTCTTCATGCTCGTCCTCACCACCACCGCCTCCCCGGTCCTCATCCGCATCGTCACCGAGCTCAAGCTCACCGGCTCCGAGGCCGGCCAGCTCGCCATCGGCGCCGCCTTCGCCAACGACATGGCTAGCCTCTCCGTCTTCAGCATCATGGTCGTCGGCACCACCGCCTACGGCCCCGACGGCCAGCCCACCCCATCCTTCCCGGACATGTCCATCGTCATGTCCATGGCCTTCACGGCGTGCCTGGCGGTGCTCGCGGCCGCCAGGGCCGCCAGGCTGCTCAACAGGCTCAAGCGCGGCCGCCGCTACGTCAGCAAGTACGAGCTCTGCGCCATGCTCCTGCTCATCATCGCCCTCTCGCTGCTCGAGCAGGTGTTCGGCTACAGCGCCTCCATGACCGCCTTCCTCATCGGCCTCGCCATGCCGCGCGACGGGCCCACGGCGCGCACGCTCGTCGACCGCCTCACCTATCCCGTGCACCAGCTCGTCATGCCGCTCTGCTTCGGGGCCATCGGCGCAAGGCTCGACTTCGCCGCCGTCGGCAGCTTCACAGCCATGCAGTTCGCCGTCGCCGTCGCCTTCACGACGCTGCTCGGCGCAGTCGGGAAGGTGGGCGGCACGGTGCTCGCGGGCCGCATGCTGGGCATCTCGGCGAGGGAGTCGCTGGTGCTGGGCTTCCTGCTCAACGTCAAGGGCTACTGTGACATCCTCGCCATCAACTTCGGCAACCAGGCCGGCATCTGGGGCCAGACGGCGCAGGTGGTGCTGCTCCTCTCCTCCATCCTCAACACCTTCATGGCAGGCCCGGCTGCCGCGGCCATCGTCCGACAGCAGCGCGCCGCCTCCCGATACCGGTCGCGCTGCCTTCAGGACCTCAAGGTCGACCACGAGCTCCGCGTGCTGGTCTGCGTCCACGGCGCCGGGGGCGTCCACACCATGCTGACGCTCGCGGAGCTTTCCAAGGGCACCGCGCCGCTGGCCGTCTACCTCCTCCACCTGGTGGAGCTTATGGCCGCGCGCAAGTACGCCATCACCCATCTGTACCATGACGCCGACGCCGACGACGACGAGTGGGGTTATGCCCGCGAGATCGAGCAGGTGGCCGCGGCGGTGAACACCTTCACCTACGACGCCGGCGTGCCGGTGCGGCAGATGACCGCCATCTCCAGCCTGGGGTCCATGGACGCAGACGTGCGCAACGGCGTGGAGGACTCGCGCGCGTCGCTGGTGATCGTGCCCTTCCACAAGGAGCAGCGGTACGACGGGCGCATGGTGTGCCGGCGAGAGGGGAGGCGGCAGCTGAACCAGCGGATCCTGCAGCGCTTGCCCTGCACTGTCGGGGTCCTGGTGGAACGGCGCCTCGGCGGGGGCGGCGACAAGGGCGCGGAAGACGTGGTGAAGAACCAGGTGGTGGCGGTGTTCCTGGGCGGGCCGGACGACAGGGAGGCGGTAGCGTACGCGACGCGGCTGGCGGCGCACCCGTGGGTGAGCGTGACGGTGGTGAGATTCCTTCCAGCGCGACAGGATGATATTACCATTGGCATTGATGAACAATTATTAGCCACCACCAAGAGCCATGGCGGTGAGGGCGCCATGGAGGTGGCGGTGGAGGACGAGGAGGCGATGGCGGATGAGGAGTTCATGGCGGACGTGTACGCGAGGCTGGTGTTGGCGGGACAGGTGGAGTACACGGAGAGGTACGTGAGCAACGGCGCGGAGATGGTGAATTCGTTGAGCGCCATGGTGGGGACGTACTCGCTGTTCGTGGTGGGGAAGGGCGGCGGCGGCTCGGCGGCGGCGGCCATGACGAGCGGCATGGGAGGGCTACTGGAGGACGAGTGTCCGGAGCTGGGCCCCGTCGGGGAGGTGCTGGCCTCCGACGACTTCACGGCCTGCGGCTCCGTGCTGGTGCTTCAGCAGCACAGCGCGCATGTGCATCGCAGGATGAGGAGGTGGAATCCCAACATTCACATCACCACCACACCCTCGTCGTCCGATCATCATAGCCACCCACCCTAGCTATATACTACTTCATCTCCGACGACAACATCATCCATGGCGCCATGCATAGAACAAATTAATTAAGAGGAGTACGTGTGGCACGCAATGGCTAGCTGGTTGGACTGGATCGACCTAGCTAGAACGGGGCCGGGTTGACATTGCACCGATCGATCGATCGATGATCTGCATCTAATTGCCATGGGAAATTCAGTTGGTTTTAGGGTAAAAATCATATGCACCCGTGTCACGCATATACGCCATGACCCCATGTGTGGGGATAGATGAGTGAGTATATGTACCGATCGAAATAAACAGACTCGATTTTGAGGTTGGAATGTTTTTTTTAATAAAGTACGTGGGCAGTCTGTGTTA
>OsCHX4
ATGAAGGCGACGTCGGAGGGGGCGTGGCAGGGGGACAACCCGCTGCGGTTCTCGCTGCCGCTGCTGATCGTGCAGATCTGCCTCGTCGTCGTCTTCACCCGCGGCCTCGCCTACGCCCTCCGCCCTCTCCGCCAGCCTCGCGTCATCGCCGAGATCATCGTAAGTTGTTCTCATCATGCCTTCATCAGTTAAATTTCGCAATCCTTTCTTGTCCTGGTATTATGCAACCATACTATATACAACCTTAATTACTCCCTCCACATTTTAATTTTAATGTATGACGCCGTTGACTTTTTGACGAACGTTTGACCTTTCATCTTATTCAAAAAATTTATATAATTATAATTTATTTTATTGTGACTTGATTTATCATCAAATGTTCTTTAAATATGACATAAGTATTTTTATATTTACATAAAATTTTTAAATAAGACGAGTGATCAAACGTTGATTAAAAAGTAAACGACGTAGTACGGAGTACTTTGTCGTTGCATGAACTGTATGGTTTATCATTTTGTTCTTGAATCCTGACACGCTGTTGATCAACGACACCACCTCATCCTGGCAAAGTTTCCTCCATTCGCACATCCTTCTTCCCATCCCAAACAGTAATTACGAAAAACGGAGCGGTCCATTAGCACGTGATTAATTAAGTATTAGCTATTTTTTTTAAAAAAATAGATTAATTTAATTTTTTAAAGCAACTTTCGTACAGAAACTTTTTTTAAAAAAACGCACCGTTTAGCCGTTTGAAAAGTATACGCACGGAAAACGAGGAAGAATGTTTGGGAAAAGGGGATAGCAAACAGAGCCATATGGTCACTCATTCTTACCTAGAGTGATATAAACCGCAGTTACTTGAGGATAATTCTAGTACCAATAATCACAAGATCACCATACCAAAGACCAACCGATATTTTTTTAAAAAAAAAATGCGTGCTTTTATACTAGCACAACCAAAAAAAAAAGTTAAGCTTTGGACCTCAGGAAAATTAATCCGGCTTTGTAGGTAAGGGAACCAGAGGTGGTAGTTGCAGAAGATTGCTGGCTATTTTTGGGTCACCTGCTAGTTTTATCTTTCCTACTTTTAGAGCAACCTGTACTTAGTAAGCACTAAGATGATGTTCTTGACAAGATCAGTAGCTTCTGCTGCCATTGACAAATGCACCATGCATACAATGAAGAACACAATGCAAGAAGCTGAACCTTACAGATAAAAACGTAAGAAAACTGTTTCTGATCGAGTTCTTCCTCATCACACGTGTGTAACTCGTACCAGTCCACGATACGTACCACGTGCAATCGTAGGAACAACACATACTAACCAGAGTTTTCTTTCTTCGATTTTGAAAATATAAATCAAGCATTGCCCTTCTATAGAAAATACAGGAGTTGACTTCGTGAGGATGGCTCTGACTCTGATAAGCTACCGGCTAGCTAGTACAGTTAAACTAGTAGGACTAGTATGAACCATTTCGAGCCAGCTGACTGTTTGGATTATTCTGTGGCAATTACTGATGCAGCTATTTTCTATGCAAATATTCCCTCCATACTCGTAAAGGAGATCGCTTTGGACAACGACATGGTCTCCAAAATACAACTTTGACTTTTTGTTTATATAAAAAATATTTATTGAAAAATGATATATGTATACTTTTATGAAAGTATTTTTCAAGACAAATCTATTCATATAATTTTTACATGTTCAAACTTAACAACTTGAGAGTTATTTATGAATTATATTCCCAAGGTTTGACTTAAACATTGTCCTAAACGACTTCATTTACAAATACGGAGGGAGTATTTTTCTTGTGTAGCTTTCTCTGGACTAACATATATTTTAGCAAACAGATACAGTTTCCAAGAAGAAGAAAGTAGAGCTCTAAAAAAAACTGGAGAAGTATGGTTCCTTTACACTTTAAAAAACATAATTTTCTTAGATTCTGAAGAAACATCTGGATTAATATTAGGCCAACAGTTGCATCACCATTGACCACCAAAGCACAGCAGCAATACGCTGCCAAACAACCAATTACTACAGATCATCAGTTGATTCCTGAAGAATATTAAATATAAAATATAAGTAGTATATGTGCTGTATCAATTTCAGGCCCATAGCATCAATCATACTATACTCTTTGGGTTCTTTCCCTTACAGTTTTGTATTTAATTCTTCATTTATTTATTTCTTTATTACCCGTTTGAGCAAAATGGGTATGTTGCATCCGTCCAAAATAAGTTCATTTTTCATCCAACCCACAACACGTGCCAATTCAAAACTTATCAATTCTCAATGCAACTAGTTCCAATTTTATCTGCTCTCAGTATAATTATTTTTTACTTTTTACAAATTCTGGTACAATGATTACTTAAAAATAGATTTATTTTATTTTAGGACAAGTAGTAAGAGTAGGTAAAAATAAACTTATTATGAGACGGAGGGAGGAAGCATCTTTGTGTGATGATGAACTGACTGCAATGGCGGCGTGATACAGGGCGGCATCCTCCTGGGCCCGTCGGCGCTTGGGCGGAACAAGCGATTCCTCGACAATGTCTTCCCCAAGGACAGCCTCACCGTGCTCGACACGCTCGCCAACGTCGGCTTGCTCTTCTTCCTCTTCCTCGTCGGCCTCGAGCTCGACCCGGCCTCGCTCCGCCGCACCGGCCGCACCGCCCTCGCCGTCGCCGCCGCCGGGATCTCGCTCCCGTTTGCTCTCGGCGTCGGCGCCTCGCTCGTGCTCCGCGCCGCCATCGCCCCCGACGCCCCCCGTGGCCCGCTCATCGTGTTCATGGGCGTCGCGCTGTCGATCACCGCGTTCCCCGTCCTCGCGCGCATCCTCGCCGAGCTCAAGCTCCTCACCACCGACATCGGACGCATGGCCATGTCGGCCGCGGCTGTCAACGACATCACCGCGTGGGTGCTGCTTGCCCTCGCCATCGCGCTCTCGGGATCCGGGTCGCCGCTCGTGTCCATCTACGTCCTGCTCTGCGGCGTCGCGTTCGTCGGCTTCGCCACGGTCGCCGTGCGGCCCGTGCTCGTCTTCATGGCACGGCGGTCGCCGGAGGGCGAGCCGGTGAAAGAATCGTTCGTCTGCGCCATTCTAGTCATCGTTCTCGCCGCCGGCTTCGCCACGGACGCCATCGGCATCCACGCGCTGTTCGGCGCGTTCGTCATCGGCGTGCTCGTCCCCAAGGAAGGCGCCTGCGCCGGCGCGCTGACGGAGAAGGTCGAGGACCTGGTGTCGTCGCTGTTCCTTCCCCTCTACTTCGTGTCGAGCGGTCTGAAGACGGACGTCACCACCATCTCCGGCGCCAAGTCGTGGGGGCTCCTCGTGCTCGTCATGACGACGGCCTGCGCCGGCAAGATCGGCGGCACGGTGGCGGCGTCGCTGCTGATGCGTGTGCCGCTGCGTGAGGCGCTCGCGCTGGGGATGCTGATGAACACCAAGGGGCTCGTGGAGCTCATCGTGCTCAACATCGGACGCGACCGGAAGGTGCTCAACGAGGAGGCCTTCGCCATCCTCGTGCTCATGGCGCTCGTCACCACCTTCATGACCACGCCGGCCGTCACCGCCGTGTACAAGCCGGCGCGGCGGCAGGCGTCGTACAAGCACCGCACGGTGGAGCGCGCCGACGCCGACAGCGAGCTGCGCGTGCTCGCGTGCTTCCACGCCAGCCGCGGCATCCCGACGCTGATCAACCTCGTGGAGGCGTCGCGCGGCACGAGGAGGAGCAAGCTCACCATGTACGCCATGCACCTCGTCGAGCTGTCGGAGCGCTCGTCGGCCATCTCCATGGTGCAGCGCGCGCGCCGCAACGGGCTCCCGTTCGCGAGCCGGCGCGGCCACGAAGGCGGCGGCGGCGGCGGGGAGGTGGTGGTGGCGTTCGAGGCGTTCCAGCGGCTCACCGCCGTGACGGTGAAGCCGATGACGGCCATCTCCGACCTCGACACCATCCACGACGACATCGTCGCGTCGGCGCTGGACAAGCGATCCGCCATCATCCTGCTCCCGTTCCACAAGATGCTCTGCCATGACGGCACGCTCGAGCCCGTGGACCGGGCGTTCCACCAGGTGAACGTCCGGGTGCTCCGCGACGCGCCATGCTCCGTCGCCGTCCTCGTCGACCGCGCGCTCGGTGGCGCGGCGCAGGTCTCGGCGCCGGACGTCTCCTACTCGGTCCTCCTCCTCTTCTTCGGCGGCGCCGACGACCGCGAGGCGCTCGCGTACGCCTCACGCATGGGCGAGCACCCTGGCATCGCGCTCACCGTGGCCCGTTTCACGGCCGCCGCCGACGACGCCGCCGAAGACGACGACGCCATACAAAAGCACATCTCCAACGTGCGCAAGGCCGGAAACGACGGAGCGTTCAAGTACGACGAGGTGTCGGCCCATGGCCGGCAAGAAGTGGCGTTCGCCATCAAGACACTGGGTAGAGGCAAGAACCTGGTGGTGGCCGGGCGGTCGGCGGCGGTGGCGACGCCGCTGGTGGACAAGACGGACTGCCCGGAGCTCGGCCACGTCGGGAGCTACCTGGCGACGCCGGAGTTCTCGACGACGTCCTCCGTGCTCGTGGTGCAGAAGTACGACTCGAGAGGTGACACTGGCACATCGTCGTCGAGCCAAGCCGGAGGAGAGGCGACCGTGGAGGAATCCGGCGTGCCAATCCGCCGGCCATAGTCGCCGGAGGAGACGGCCGCTACGTCGAGGCAGCCGGCGGAGCCATAGTCGCACTGCCTCTCTGCTGCATGATAGCACGTATATAGCAACATTAGTGTGTCCCTCCTGTCGGTGATTAGATCATATTTGGTTGTTAATTATTAGCTAATTAGTTGTTAAATTAGGGTTCACAGGTTTATTTAGAGAAAGTTTAATAGTATAGCCAACTATGGCTCCAAATCGCCTATATAATAGCCAATGTATACAATAGTTACCTATAAATATATACTATATAATTAATAATGTCTGGTCTCACCTGTCATACAC
>OsCHX5
ATCACATGCACGAGACACCCGCGCGCTCTCATTTTTTTTTCAACTACATACAAACTCAAATCCTCCTCTTCTTCGACCTCGCCTCCTCCTCCGCCGCCGCCGCCGCATTTCGCCGATGGGGATGTCCTCGCCGGTGACGGAGGCGGAGATGGCGACGGTGAAGACGTCGTCCAACGGCGTGTGGCAGGGGGACGACCCGCTCCACTTCGCCTTCCCGCTCCTCATCCTCCAAGCTCTCCTCATCCTCCTCCTCAGCCGCCTCCTCGCCCTCCTGCTCCGCCCGCTCCGCCAGCCCAAGGTCATCGCCGAGATCGTCGCCGGCATCCTCCTCGGCCCCTCCGCGCTCGGCCGCAACAAGGCCTACCTCCGCGCGCTCTTCCCGCCCTGGAGCGCGCCCGTGCTCGAGTCAGTCGCCAGCCTCGGCCTCCTCTTCTTCCTCTTCCTCGTCGGCCTCGAGCTCGACCTCCGCTCCGTGCGCCGTAGCGGCCGCCGCGCCTTCGCCATCGCCGCCGCGGGGATCTCGCTCCCGTTCGCGTGCGGCGTCGGCGTCGCCTTCGTCCTCCGCGGCGAGCTCCCGGGCGCCGCGCGGGCGGGCTACGCGCCGTTCCTCGTCTTCATGGGCGTCGCGCTCTCCATCACCGCGTTCCCCGTCCTCGCGCGCATCCTCGCCGAGCTGAAGCTGCTCACCACCCCCATCGGCGAGACGGCGCTGGCGGCGGCGGCGTTCAACGACGTGGCGGCGTGGGTGCTGCTCGCTCTGGCCGTGGCCATCTCGGGCAGCGGCGACCACCGGAGCCCCATCGTCTCCCTCTGGGTGCTCCTGTCGGGCGCGGCGTTCGTCACAATATGGATGGTGTTCGTCAAGCCGGCCATGGCGTGGGTGGCGCGGCGGTCGGACGGGCAGGGCGGCGGCGAGGTGTGGGTGGCGGCGACGCTGGCGGGCGTTCTGGCGTCGGGGCTCGCCACGGACATGATCGGGATCCACGCCATCTTCGGGGCGTTCGTGTTCGGGCTGACGGTGCCCAAGGAGGGGGAGTTCGCGGGGAGGGTGACGGAGAGGGTGGAGGACCTGGTGTCGGAGCTGCTGCTGCCGCTCTACTTCGCGTCGAGCGGCCTCAAGACGGACGTCGCCACCATCCGGGGCGGCGGGGCGTGGGGGATGCTGGCGCTCGTCATCGGGACGGCGTGCGCCGGGAAGATCGTCGGGACGTTCGCGGTGGCCATGGCGTGCGGGATGTCGGCGCGCGAGGCGCTGGTGCTCGGCGTCGTCATGAACACCAAGGGCCTCGTCGAGCTCATCGTCCTCAACATTGGCAGAGAACGCAAGGTGCCTCTAATTTTCCTCTTCTTCTACTCATACATGTACAAATTTACCTACTGGTATAATACCAAGTATAATACAATTATCTAAAAAAATACTAGCAGTAAGTACCATGTATTTTTGTTGATTTTATTTTTACAGATATTTTTGTTGATTTTAAATTTAGAGGGTTTTTTATTGATTTTTTTAGAGGTGTTTTAGCTGAATTACATACTCCGTACTCCCTCCAGTTTCATTTTAATTGACGTTTTGGATAATGACACGGTCTACAAGATATATTTTTGACCTTATTTTTCTATTATAATATATATAATAAATAAATGCATTTTTACTTTTATTGTAGTGCTTTGAAAGAGAAATTTTTATATGTTGTTTTAGTTTTTTTAAACTAAATATTTTTAAAGTTATTGATGGTCAAAGTTATAAAAAAATGACCTCAATCTTGTTCAAAACGTCAATTAATATAGAACCACAGGAAGTATCTTTTTAGAGGAGGTATTTTTGTTGAATTAGTTCTCCATTTTTAGAGTCAAAGTTATTGTTGAGTTGCCCTGCAATGAGAAATGGAAGGAGCCAAAAGAAAGGCTCTTGTGAGGACAAAAGCAGAGGTCACCTGTTACATGCTTCCTGTTGCTGTTCTACACTGTTTTTTTCCTCATTTTCTTTTTCTTTTCTTTTTTTGAGACGTGCTGTTTCCTGTGACTTTTGAGAAATTTTCTTGGTTTTGGAAGTATGAATGAATTTCACAGATGCAAACAACAAAGGTAGTCTGATCCACATGAATCTTCTCTTCTGGTTTCTGAATAGAGTGCATAGGGAAGTGGGACACACTGACCACACTGTTGTCAAGAGTTCAAAGTTCAATGTTGCATTTGATGATGCTTGCCATCCGTAGACCATCCAGAGTTGCAATGTATAGGTGCAGTAAAAAAGCAGCCTCTTCTTCAAACTGCACCATTCAGAGCTTGAAGATGAGCGGCGTGAAGTCGCTGACAGGTGGGCTCCATTCAGGGCTTGAGGGCTCCGCCGTCCATCTGTCAGTCATGCAACCGAGGGCGACGTAGCACTAAATAAGTCAATGCCATGCATTTTGATTTTTTTTTTGGGAACTATGCATTTTGATTTTGATTTTGGCTCCATCCAAGATATGGATTTTGAACCAATAAAAATGCATCCAAAACGAGTGCAAAATTATTACCCATCCGTTTCAATTTATAAGACGTTTTAACTTTGGTTAAAGTCAAATAGCTTTTAGTTTAACCAAGTTATAGAAAAAAGTAGTAATATTTTCAACCTAAGACAAATTTATTATGAAAATATATTTAATTATTGATCTGATGAAACTATTTTATTATTATAAATAATACTATATTTGTTCATAAATTTAGTTAAAATTAAAACAATTTGATCTTAATCATAGTTAAAACGTCTTACAATAAAAAATGGAGAGAGTAATGAGTAATGTTTTGTGTGTTGGTGTAACACAGGTGCTGGACGAGGAGACGTTTGCGATCCTGGTGCTAATGGCGCTGGTCACCACCTTCATCACCACCCCCACAGTCATGGCCATCTACAAGCCGGCGCGCAACGCCGGCCGCCGCCGCCTGCACCACCGCAAGCTGCATGGCCCCTCCGCGCCGTCCTCACCGTCCGCGGCTGCCACCGCCGGCGCCAAGGAGCTGCGCGTGCTGGCCTGCATACACGGCGGCCACGACGTGCCGGCGCTGATCAACCTCATCGAGACCATCCGCGGCCACACCCAGCCGCGCCGCCTCGTCAAGCTCTACATCCTCCGCATGGTCGAGCTCACCGAGCGCACCTCCTCCATCCTCATGGCCCGCGCCGCGCGCCGCAACGGCGTCCCCTTCCTCCGCCCTCGCCGCGGCGGCGGCGACCAGGTCGACGTCGCCTTCGACACCTACGCGCAGCTCGGCCACGTCCACGTCCGCCCCATGACCGCCGTCTCCGCGCTCCACACCATCCACGACGACGTCGCCGCCGTCGCCGAGGACAAGCGCGTCTCCCTCGTCGTGCTCCCGTTCCACAAGCGCCACCCGGGCCACGGCCATGGCGACGACCTCGGCCCCGAGTGGCGCGCCGTCAACCGGAGGATCCTGCGCGAGGCGCCCTGCTCGGTCGCCGTCCTCGTCGACCGCGGCTTCGGCGGCGGCGAGCAGGTCAGCTCGGAGCAGGTCGCGCACGGCGTCTGCGTCGTCTTCTTCGGCGGGCCGGACGACCGCGAGGCGCTCGAGCTCGCCGGGAGGATGGCCGAGCACCCCGGCGTGCAGGTCACCGTCGTGCGGTTCGTCGACGGCAAGGAAGGTAGCGAGGAGCACGCCGAGGTGACGCTGCGCCCGTCGAACACCAAGAACGCCGACAAGAGCTACACCTTCTCAACGGCCATCGTCGACACCCACAAGGAGAAGGTAGGTACATCCCATCATCATCCATGGCGCAGCCATGATCATGAACAGCTAATGAGGTTGATGAAATTACACGGCGGTGCAGGAGCTGGACGAGGCGGCGGTGGCGGAATTCCGGCAGAGGATGGGGGCCATGGTGAGGTACGAGGAGAGGGTGGTGGTGGGGAACGTGATCGAGGAGGTGGTGTCGATCGGGAAGAGCCGGGAGTACGGCCTGGTGGTGGTCGGCAAGGGGCGGCTGCCGTCGGCGATGGTGGCGGAGCTGGCCGTCCGGGCGGCGGAGCACCCGGAGCTGGGGCCCATCGGCGACGCGCTGGCGTCGGCGGGGCACGGGGTGACGTCGTCGGTGCTGGTGGTGCAGCAGCATGACATGAGCAACGCCGACGAGCTGCCGGTGTCCATCGTCGTCGACGGCCACGCCCACGACGACGGCGAGCTCGGCGGCAACAAGGACATGGCCGAGCCATAAAAACACAGAAAAATCATTCACTAGCTAGGATGATGACGACGATGGTGATAAAGATAAATTACTCCTGTTTAATTAGCTAGCTTGTAATCGAATGGCAGAAAAAAATTTAAAATAAGCCAGATTTGCTAGTAGTATCATGCAAGCTTAAGTACTTTACACGTTTGTAATTTGTATATAACGTTCTTCAAATTACTTTCAAAAATTAATTTGAACTGTGTACTTTGCTTTTGAAA
>OsCHX6
ACACTCCCTCGTCTTTCTGCTGGCCACCACCCTCCCCGTCTTCCTTGGAGATAGGTGGCAGGTGGCTAGAGAGGGATCAAGGGTAGGAGGGAGAGGAACGGATCGCGCGCGCGCGACACGTACACCACACACATCCACTCACGGCACGGTACGGCCGGCCATGGCTCCTGAGGCGGCGGCGGCGGCCTTGAAGCCGATGAAGGCAACGTCGGACGGCGTGTTCCAGGGGGAGGACCCCCTGGAAGCGGCCCTGCCTCTGGCCATCGTGCAGATTTGCATCGTCGTCGTGCTCACCCGCGTGCTCGCCTTCTTCCTCCGCCCGCTCCGGCAGCCGCGCGTCATCGCGGAGATCATCGTACGTCGGTTCTTGTGAATAATTCTGGTCGCTTTCGATCGATCGATGTGTTCGTGGAAGCTAGGTTTTGATTGGTTTCTCGTGGGGTTTGGTTTGATCTGATGGTATGGAGAGTTCAGGGCGGCATCATGCTCGGCCCGTCCGCGATCGGCCGGAACAGCGCGTTCATCAACACGGTGTTCCCCAAGCAGAGCCTCACGGTGCTCGACACCCTCGCCAACATCGGCCTCCTCTTCTTCCTCTTCCTCGTCGGCCTCGAGCTCGACCTCCGCGCCATCCGCCGCACGGGAGCTGGCGCGCTCGCCATCGCCGTCGCCGGCATCTCCCTCCCCTTCGTCCTCGGGATCGGCACCTCCGTCGTCCTCCAGAACACCGTCAACCGCGGCGTCCCCACGGGGCCCTTCCTCGTCTTCATGGGCGTCGCCCTCTCCATCACCGCGTTCCCGGTGCTGGCGCGCATCCTCGCCGAGCTCAAGCTGCTCACCACCGACCTCGGCCGCATGGCCATGTCCGCGGCGGCCGTGAACGACGTCGCCGCGTGGATACTCCTCGCGCTCGCCATCGCGTTGTCGGGCTCCGGCTCGCCTTTCGTGTCGCTCTGGGTGCTCCTCAGCGGCGTCGGCTTCGTCCTCTCGTCGTTCTTCTTCATCCGGCCGCTGCTCTCGTGGATGGCGCGGCGATCCCCCGAGGGCGAGCCCGTGAAGGAGCTATACATATGCACGACGCTCACCATCGTGCTCGCCGCCGGCTTCATCACCGACACCATCGGCATCCACGCGCTGTTCGGCGCCTTCATCGTCGGCATCATCGTGCCCAAGGAAGGGCCCTTCGCTGGCGTCCTCCTGGAGAAGGTGGAGGACCTCATCTCTGGCCTCTTCCTGCCGCTCTACTTCGTGTCGAGTGGCCTCAAGACCAACGTCCTGACCATCAAGGGCGGGGACTCGTGGGGGCTCCTCGTGCTCGTCGTCGCGACGGCGTGCATCGGCAAGATCGGCGGCACAGTGCTCGCGTCGCTCATCGTGCGTGTGCCGCTCCGTGAGGCGGTGACGCTCGGGGTGCTGATGAACACCAAGGGGCTCGTGGAGCTCATCGTGCTCAACATCGGCAAGGACCGGCACGTCCTCAACGACGAGACCTTCGCCATCCTCGTGCTCATGGCGCTCATAAACACCTTCATCACCACGCCGCTGGTGATGGCCATCTACAAGCCGGCGCGGCGCGCCCCCCCGTACAAGAACCGCGCCGTCCAGCGCCCGAACCCCGACGACGAGCTCCGCATGATGGTGTGCTTCCACAGCACGCGAAACATCCCCACCATGATCAACCTCATGGAGTCGTCGCGTGGGACGCGGCGGCGCGGCATCACCGTGTACGCCATGCACCTCGTCGAGCTCTCGGAGCGGTCGTCCGCCATCAACATGGTCCACAAGGCGCGGCGCAACGGGATGCCGTTCTGGAACCGGCGGCGCAACGGGGACGGCGACCAGCTCGTCGTCGCGTTCGAGACGTACCAGCAGCTGAGCCACGTGTCCATTCGCGCCATGACGGCCATCTCCGACCTCCACACCATCCACGAGGACGTGGTCACCAGCGCGCACCAGAAGCGCGCCGCGCTCATCGTGCTCCCCTTCCACAAGCTCCACCAGATGGACGGCCACATGGAGTCCCTCGGCGACGAGTACCAGCACATCAACCAGCGGGTGCTCCACCACGCGCCGTGCTCCGTCGGCATCCTCGTCGACCGCGGCCTCGGCGGCGCCGCGCAGGTCGCCGCCAGCGACGTGTCCTACAACATCGTCGTCCTCTTCTTCGGCGGCCGGGACGACCGCGAGGCCCTCTCCTACGCCACGCGCATGGTCGAGCACCCGGGCATCGCACTCCACGTGATACGCTTCGTCCCAGAGTCCGGCGGCGGCGGCGCGAACGACAAAGCCGCGGCGGACGATGCGTTCCTCGCAGAGTTCCGCGGCAAAGTCGCCGGCGGGAACGACTCCATCCGGTACGAGGAGAGGACGTCCAGAGGGAAGGCGGACGTGGTGGAGGCGATCAAGGCGATGGGTCCGACCAACCTGTTCCTCGTTGGACAGGGGTCGCCGTGCGCGCCGCTGATGGAACCGAGCGCTGAGTGCCCGGAGCTCGGGCCGGTGGGGAGCTACCTGGCGATGCCGGACTTCTCGACGGTGGCGTCGGTGCTGGTGATGAAGCAGTACGACCCGACGGCGGAGCACTACGAACTCGTCGAGGAGGTCGCGGACACCGCCGTGGACATCGACACACCGGGGCCTCGTAGAGGGTGATGCCCTTAGTCGTAAGTCGTAATTAACAGGCATATACTTCTACTAATACAAATTGTGTAATATGATAGTGCAATTTAATTGTAGACGTATTTTCATCCCTCAGGAGGATGGACCTTGATCCTCCAATGTGTTTTTACATCTGTTGTACACTTGTAAAATACAATAGTTCTGGAATTTTATGAAAGCACTTGACACAATATAGTGTATATATATTGCTTTCTACCA
>OsCHX7
ATGGCGGCGGCGGCGGTCACCGTGAAGATGGCGTCGGACGGGATGTGGCAGGGGGAGAACCCGCTGGACTTCGCGCTGCCGCTGCTGGCGCTGCAGGTGGCCGTCATCCTGGTGATCACGCAGGGCCTCGCGCTCGCGCTTAAGCCCCTGCGCCAGCCTAGGGTGGTCGCCGAGATCCTGGTACGTACTGAAATATATATACTCCTGGATGGAGTATTCCCGATTTTGTTTTAGTCGCAACGCATCCAACCCTTTGATTACGTATATGAGCACATCATATTCGTAATTCCATTCCTAAACATGTACGTGTACTGGACCACGTCAATCCCTCGATATATCTAATACCTAACAAAATAAATAGATCATTTAAACCCGGTGATGTAAACTCACTTAATTGTAAACTAGTAGCAATTGTTTAGGTATATTAGCATCATGCTATATTCAAATTATACTTAATAAATATGTCAAACATTATTACAAAACTAAATTCAACGGCCTATTATTTTGTTGGATATTATATTCGATGGAACAACGCCTACCTTGAGCATCTTGCCTACAGATTGAAATATGGGTTTGGTGTGCTTATATTTGGAATTAAACTGATGCATGTGCTTACCTATAAAAATATGAGGAGTATTCTACTCCTCATATTTCTGGGAAAAATATTTTTTTTCCATTGAGACATGTCCATTCGTCTCTTATATGTCATCCAAATAAATATAACTTTTTTTCTAAAAAAAATGATATGATAGATTAATATATATCATTCTTCACATTTCTATGACAATTTGCTAACCGCTACGTTCACATTTCTATGACAATATGTATCTCTTAAAAAATAATTAGGAGATCATAAGGAGACCGGATTAAGAAATGCATATATGTTAGCGAAAGGACGAAAACTTTTGCTACATATATAATGAGGTCATTTTCTCTACCAACATGAGCGATATCGATATGAAGGCCATGTTTAGATGGGAGGGACTAATTTTGATTTCTCTTACAAAAATTTTAATCCCTCAAAAAAAATTTTAGTCCCTCCACCGGGAACTTACATTCCATCCAAACAGCCCCAAGTAGTAGTGACTAATTAAGTCAGTGCATACATGCTTAGCTAGATTTGTCTCGCATAAATAAAAAAAACAAAAGTGGCCCTATAATTCTTTAATAATGCGCGTCACATGTTTGGCATTATTTCTCTTGAACGTGTTCTCTATATATCTCCCGAGAATCTAGGATTCTCCTAATGTACACACAACACAAGGGACTACCAAACTAGAGTATATAGCTAGGCAGCCGCATTTTCTAGAAGAGGCACAACATTGTTGAGATCATGAAAGTACTCCCAATTGTCATTGAATATAATTGACTATATATTCAGCCAGATGTTGACGTGTTGGATGGTGTACTTGTACACAGCAAAAAAAGTTAAGTCCACTTTTTGATTGGGGTTATGCATAAGCCACGAGGACAAAACTTCAACAGTTCAGTTATTCCCACCAGAATTTGAGTTTTAGATTTACCACAGATTCAAATCATGTAGTTGGCATAACTGATCGACAATTCATATTTTCTAATGATCAAGCCCTAGAATTGACATGAATATTCACAAACTAAGTCCCGCATAGCTGTATTTAGTACGAGTACTTATTTTACCTAGAAAATTTTAGGAGGTACTCCATCTGTCCAAAAAAAAACCAGCATAAGTGAAAATGTGACATCACCTAAAACAATAAATCTGAACATGAGGTTATCCGGATTCGTTGTCTTAGGTGATGTCGCATCCTTCCCGTTAAATTTTTTGGGGACGGAGAGAGTAGTATATATCGCATGTGTATCTGTTCAGTGGTCAAAACACTTAACTCTCCTACATGGAAAGGGAGATGACCGATGTAGCTATATTTATGACATCATATTTTTTTATTAGAAACAGTCACATTTGTTACACGATAAATTACATATATTTGCACTTCAATTATCATGCAAATGTTGATAGCTATATTATAAATTTTAATACTTACTGTATAATTTTTCCTACCATATATCAGAAAATTATAATAAAAAATTTAATTATCTATATGAAAAGGGAGATGGGAGAGGTAAAAACATACTTAAATATTAAAAAAGAGGTAGCAATCACATTTTTTTAAAAATAACCTAAACTAAGAAAAACTGTGGCTACATATTTTTAAGCAAAACCGGAGGGAAATATGCCTGTTTAGCTATCTAGAACACATTAATTTCCAGAAAACTAATGACATACTGTAACAATGAACATTCATTCGTACGGCATGTCCAAGATAAATAGATAATCCATGCTTTATGCATTTGCTCTTGTTTTCCTGAATCATGCATGCCTCATAACAAATAACCTATATATAAAGTGTTCTAGTATACTTATGATCAGTACTCTCTCCACTCCATTTTAAACACAGGGCATGAGTTTCCATGACCAAATTTAATCGTTCATCTTATTTAATTTTTTAAAAAATAATTAAAAATATAAGTCACGCATAAAGTATTTTTCATGTTTTATCATCTAATAACAACAAAAATAATAACCATAGTTTTTTTTAAATAAGATATTTTTAAAAGACCGACGATCAAAGTTGGACACAGAATGGTATGAAGGGAGTACATGATCTGATTGTTTACTTATACATATATGCATGCTCGCCAGGGTGGCATCTTGCTGGGGCCGTCGGCTCTCGGCCGGTGGGGCCCCTTCCGCCGCACCCTCTTCCCGGCGTGGAGCGCCGCCGCGCTGGACACCGTCTCCGGCCTCGGCCTGCTGCTCTTCCTCTTCCTGGTCGGCCTCGAGCTCGACTTCCGCTCCGTGCGCCGCGTCGGGCCGCGCAGCGTGGCCATCGCCGCGGCGGGCATCGCGCCCCCGTTCCTCGCCGCCGCGGGCCTCGTGCCGCTCCTCGACGTCGCCGTCCCGGCGCCGCGCCGCGCGTCCTTCCTCCCGCTCTGCGTGTTCGTCGGCGCCGCGCTCTCGGTGACCGCGCTCCCCGTGCTCGCCTGCATCCTCAAGGAGCTCAGCCTCCTCGGCGTGCCCTTCGGCGACACCGCCATGGCGGCCGCCGCCGTAAACGACGTCTTCGCTTGGGTCCTCCTCGCCCTCGCGCTCGCCGTCTCCGGCGGCGGAGGCGGCGAGCCGAAGGGGCCCCCTCTCGCGCCGGTGTACATCCTCGCGTCGGGTGCCGCCTTCGTGGCGTTCATGCTCGGCGCGCTCCGCCCGCTCATGGCGCGCCTGGCGCGCCGCCTTGGCCCCGACCGCGCGGGCGACCTGGCGTGCACCGGCGCCGTGGCGTGCGTGCTCCTCGCCGGCGCCGCCACCGACGCCATCGGCGTGCACCCGGTGTTCGGCGCGTTCGTGTTCGGGCTGGCCATGCCGCGGGAGGGCGGCCTCGCGGAGCGCGCGGGCGAGAAGGTGGCACCGCTGGTGTCCGGGCTGATGCTGCCGCTCTACTTCGCCACGAGCGGCCTGCACACGGACATCGACAACGTCCGTGGCGCGGCCGCGTGGGGCATGGTCGCGCTCGTCGTGGCCGTGGCCATCGGCGGGAAGTTCGCCGGGACGTTCGCGGTGGCCGCCGGCACCGGCATGCCCAGGCGCGAGGCCGCCGCCCTCGGCGTGGCCATGAGCGCCAAGGGGCTCGTCGAGCTCATCGTGCTCAACATCGGCAAGGAGAGGAAGGTATGTCTTCTTTATACACGTATACGTCTCACATGTGTCCATGTACTTCGATACGTACAAATATACGTATGTACGCGTGTATATATGTGTGTGCAGGTGCTGGACGACACGACGTTTGCCATCTTCGTGATCATGGCGCTAACGACGACGGTGCTCGCGACGCCGTTCATGACGGCGCTCTACCGGCGCACGCCGACGGCGACCACGCCGGAGAGCGATGACGTGGAGCTCAATGGTGGCGACGCTTGTCCGGCTTAG
>OsCHX8
GCCCTCCGACCACTCATCCCCTCCACGTTGCAGCAAACCGCCATGGCCAAAGCAGCCTGACGAGGCGGGCGGGCCGCGGGGGGCAAGAAGAGCCAGCGGCGCGGCGACCGCGCCATTGCCGGCGCGCGCAGTGGGGCGCGGATGCAGAGGAGGCAGACGCCGAGGAATCGTTGGGAATGGATAAGATCGACTGCTACGTCGTGCCGCAGACCACGGGCACCGGCCGGAACATCTTCCAGGGCGGCAGCCCGCTCTCGGCGTCGCTGCCGCTGCTCGGCGTGCAGCTCGTCCTCATCGTCGCCGTCACCCGCGTCCTCTACTTCCTCCTCAAGCCGCTGAAGCAGCCCCGCGTCGTGTCCGAGATCATGGCACGTCCACCCCCTCGAGCCTCATCTTTCTTCTTATGCTTACGTTTACCAGCCAAATTTTATACTTCCAATATTTTGAGGTTTTTTATCAAAGTTTTTTATTCTTTGTTTTTATATCGCTAAGAACACGTATATAAAAGTTTTATTCACATATTACTTTTCGTTTGCATATATGCTTTCGTTTCCCCGATCCTTTGTTTGCCCACAGTGACATCGACATGATCGAAGCTTCTGGCGCGTGATTTTCAGGGCGGGATCATACTTGGGCCGTCCGTGCTGTCGCGGCACGCGGCGTTCAGGGAGGTGGTGTTCCCGGCGAGGGGCGAGCCGGTGCTGAACACGGTGGCGACGTTCGGGCTCATGTACGTCATCTTCCTCATCGGCGTGCGGATGGACCCGAGGCTCGTCGTCCGCTCCGGGAGGAAGGGCGTGGTCATCGGCCTCTCGGGCTTCCTCCTCCCGCTGGCCATGACCGGCGCGGGCTCCTCCGGCGAGGCCATGGCGACGGAGCCGGACGTGTCGAGGCGGTCCACGTTCTTGTTCGCGCTCGCCACCTCGCTGTCGGTCACGTCGTTCGCGGTGCTGTCGCCGATCCTGTCCGAGCTGAGCCTCCTCAACTCGGACCTCGGCCGCATCGCCATGTCGGCGTCGATGACCACGGACGGCATCGCGTGGATCATCATGGTGGTGTACATCCTCGCCGAGGCGTTCCTCGTGTCGCCCGCCACGTCGATCTGGGCGTTCCTCTCGCTGGCGGTGCTCGCCGCGTTCATACTGTTCGTGGTGCGCCCCGTCGCGCTGCGGGTGATCGAGCGCACGCCGCCGGGCAAGCCGGTGGAGGAGACCTACGTGTTCGTCTTCCTCCTCGTCGTCCTCCTCGTCGGCTTCTACAGCGACGTCATCGGGACGAACTCGTTCCACGGCGCGCTGATGCTGGGGCTGGCCATCCCCGACGGCCCGCCGCTCGGCACGGCGCTCGGCGAGAAGATCGAGGCGATGGTGTCCGGCCTGATCCTGCCGCTCTACTACGCCATGACCGGGCTCAGCACCGACGTGTGGCGCATGCACTGGGGCAGGCTGCAGGTCGTCATGTTCCTCGCCTGGGTCGGGAAGCTCGTCGGCGTCATGGTGTCGTCGCTGTACCTTGAGATCCCACTCCGCGACGCTGTCTCGCTCAGCCTCTTCATGAACTCCAAGGGCATCGTCGAGGTCATCACCTTCAACTTCTTCTTGACCAACAAGGTGAATTTTAATCTTCCCAATGGCGGCAAGATATTCGAATCGATAATGGAGCCATGCATGCGCGTTGACGAGTGTGAGGTTTGGTTTCGTTGCAGCTCATCGGCAAGAACACGTTCAGCATCCTGATCTGCTTGTCGGTGGCGATCACGGCGGTGTCGGTGCCGGTGGCCGGTTGGCTGTACGATCCGGCGCGGCGCTACGCCGTGTACAAGCGGCGCACGGTGCAGCATCTCAAGGCGGACGCCGACCTGCGGATCCTCGCGTGCGTCCACGACCAGTCGCACGTCCCCGGCACGCTCGCCGTGCTCGAGGCGTCGAACGCGACGCCACAGACGCCGCTCAGCCTCTACCTCCTCCAGCTCGTCGAGATCGCCGGCCGCTCCGCGCCGGTGTTCATCCCGCACAAGCTCCGCCACAGCGCCTCCCGAGCCGGCGCCGCGGCGGCCAGCGCGGCGCCGCCCACCGACTCCGACCGCATCATCAACGCCTTCTTCCAGTACGAGCTGAAGCACCCGGAGGGCGCCGTGTCCGTGCACCCCTTCACCACCATCTCCCCCTACTCCTCCATGCACGACGAGGTGTGCCGCCTGGCCGTCGAGAAGCGCACGTCGCTCATCCTCCTCCACTACCACAAGCGCCACATGCTCGCCGGCGGCGTGCGCGCCGCCGTGGGGCTCCGCGTCGTCAACCGCAAGGTGCTGGAGGTCGCGCCGTGCTCCGTCGCGGTGTTCGTCGACCGCAACGCCGGGAGCGTCGGCCTCTGCGCCTTCATCCCGGGCCCGGTGCAAGACCAATCGACGTCCTCCAGGAGCAGGAGCGGCGGGCACGCGGCCAGCGGCAGCGGCCAAGGCTTCAAGGCGGCCGTCGCGTCGCTCTTCTTCGGCGGCGGCGACGACCGCGAGGCGCTGGCCTACGCGACGCGCATGGCGCGCCACGAGGGCGTGGCGGTGGGCGTGATCCGGTTCTTGCCGGCGCGGGGCATCAAGGACGAGCCGTCCGACCGCCGGATCGACAACCGCGCCATCGAGGAGGTGAAGGCGCTCGCGGCGAGGAGCAGGAACATCAAGGTCCAGGAGGAGCTCGTCGGCGACATGGAGAGGATCGTCCAGGTGCTGCGGGGGCTCGACGAGGCGGGCTACGACCTTGTGCTCGTCGGGATGCGGCACAGGTGGTACCCGGTGATGCCGGCGAACGGGATGTCGGATTGGAGCGAGTGCCCGGAGCTCGGCGTCATCGGCGACCTCCTCGCCTCGTCGGACTTCGACACGCCGTACTCGGTGCTCATCATGAAGCAGCAGGACCAGGGCGGGCTGAACGCCGCCGTGCCGGGCGCCCAGGACGTGTGGCACGTGAACGACGGCGGCGCCGAGGACGCGCCAGCGCCGCCAAGAAACATGTCAACCGCCGGATCTTAGCAGGTTCAGGCAGTAGGCGATTGTTCTGTTCTAGCCTCTAGGACCTGGTTCAATGTAGACTTTCAGATTCCCTTTTTGCGTCCAAGTATGTTGTGATGTATAGCTATCAGGATTAGCATCAATCCTTAAACTGAGATGAGATCTTAAGATTATTTCAAGGAAACAGCATTGTGTATAGCAGCAATGGAACAAATGCATCCAATGTTAATTTGACAATTCAGTCAATGAGTAAGGTCCAAATTCCAATATCAACAAA
>OsCHX9
CCAGCTTATACTCTCTCTCTCTCTCTCTCTCTCGTCGACGCGCCGATGCGCCGAGATGGCCCCGATCATGAGTGGGGCGGCGGCGGCGGCGGGGGGCACGGGCGGCGCGGTCCCGCTCATCAAGAACGCCACCTCCGCGTCCCAGATGTCGCGTGGCAAGGCCGGCACCGGCGCCGGCGCGGTCGTCTGCTACTCCCCGATGATGGTCACCGCCTACGGCATCTGGCAGGGCGCCTCCCCTCTTGACTTCTCCCTCCCCCTCTTCCTCCTCCAGGTCGCCATCATCGTCGCCACCACCCGCCTCCTCGTCATCCTCCTCAAGCCCTTCCGCCAGCCTCGCGTCATCGCGGAGATCCTCGTACGTCGCCCGCCACCTTCGCCGCCGCCATTGTTCTATTCTCATTGGTCGATTGGTTAACTGTGTCGCCGCCGTCGTCGTCGTGGTGGTGATGCAGGCTGGCGTGATACTGGGGCCGTCGGTGATGGGGCAGGTTTCGACGTGGGCGGTGAAAGTGTTCCCGGAGCGGAGCTTGCTGACGCTGGAGACGGTGGCGCACCTGGGGCTCCTCTACTTCCTCTTCCTGGTCGGCCTCGAGATGGACGTGAACACCATCAGGAGGTCGGGGAAGAAGGCGCTCATCATCGCCGTCGCCGGCATGGCGCTGCCGTTCTGCATCGGCACGGCGACGTCGTTCATCTTCCGGCACCAGGTGTCCAAGAACGTGCACCAGGCCTCCTTCCTGCTCTTCCTCGGCGTCGCGCTCTCCGTCACCGCGTTCCCGGTGCTGGCGCGCATCCTCGCCGAGGTCAAGCTGCTCAACTCCGACCTCGGCCGGATCGCCATGTCCGCCGCCATCGTCAACGACATGTGCGCCTGGATCCTCCTCGCGCTCGCCATCGCCATCTCAGAGGTCAACAGTTCGGCCTTCTCCTCCCTCTGGGTGCTCATCGCCGGGGTGGCCTTCGTGCTCGCCTGCTTCTACGTCGTCCGCCCGCTCATGTGGTGGATCGTCCGCCGCGTCCCCGAGGGGGAGGCCATCGGCGACGTGCACATCACGCTCATCCTCACCGGCGTCATGGTCGCCGGCGTCTGCACCGACGCCATCGGCATCCACTCCGTGTTCGGCGCGTTCGTGTACGGCCTCGTCATGCCGAGCGGCCCGCTCGGCGTCGTGCTAATCGAGAAGCTCGAGGACTTCGTCACCGGCCTCCTCCTGCCGCTCTTCTTCGCCATCAGTGGCCTCCGCACGAACGTGACCAAGGTCCGGGACCCCATCACCGTGGGCCTCCTCGTGCTCGTGTTCGTCATGGCCAGCTTCGCCAAGATCATGGGCACCATCCTCATCGCCGTCTCCTACACCATGACGTTCCGCGACGGCGTCGCCCTGGGGTTCCTCATGAACACCAGGGGCCTCGTCGAGATGATCGTCCTCAACATCGGGAGGGACAAGGAGGTGCTCGACGACGAGTCGTTCGCCGTGATGGTGCTGGTGTCGGTGGCCATGACGGCGCTGGTCACGCCGGTGGTGACGACGGTGTACCGGCCGGCGCGGCGGCTGGTCGGGTACAAGCGGCGGAACCTGCAGCGGTCGAAGCACGACGCGGAGCTCCGGATGCTGGCGTGCGTGCACACCACCCGCAACGTGCCGTCGATCATCTCGCTGCTCGAGCTCTCCAACCCGACGAAGCGCTCGCCGATCTTCATCTACGCGCTCCACCTCGTCGAGCTCACCGGCCGCGCCTCCAACATGCTCGCCGCGCACCACTCGGCGTCGAACCCGGGCGGCGCCAGCGACCACATCTTCAACGCGTTCGAGAGCTACGAGGAGATGGTCGGCGGCGTGTCGGTGCAGGCGCTCACGGCGGTGTCGCCGTACCAGACGATGCACGAGGACGTGTGCGTGCTGGCGGAGGACAAGCACGTCTCGCTCATCGTGCTCCCGTTCCACAAGCAGCAGACGGTGGACGGCGGCATGGAGCCCATCAACGCGTCGCTCCGGGGCTTCAACGAGAGCATCCTCGCGTCGGCGCCGTGCTCCGTCGGCATCCTCGTCGACCGCGGCCTCAGCGCCGCCGCGGCGAGGATGGCGGCCGTGCACCACGTCGCGCTCCTCTTCTTCGGCGGGCCCGACGACCGGGAGGGGCTCGCGTACGCGTGGCGGATGGTCGAAAACCCGGGCGTGTGCCTCACCATCGTCCGCTTAATCCCGCCGGGGTACACGGCGCCGGCGATCTCGCCGCCGCAGCCGCCGATGCCCGCCGCCCACTCCCGCGCCATCAACGTCGTCCCCGAGGTCGCCAAGAGCGAGCGGCAGATGGACGAGGAGTACCTCAACGAGTTCCGGTCGCGCAACCTCGGCAACGACGCCATCCTCTACGTCGAGCAGGTGGTGGCCAACAGCGAGGAGACGGTCGCCGCCATCCGCAGCCAGCTGGACAACGCGCACGAGCTGTACATCGTCGGCCGCCACCCCGGCGAGGCGAGCTCGCCGCTGACGTCGGCGCTCGCCGAGTGGATGGAGTCGCCGGAGCTCGGCCCCATCGGCGACCTCCTCGTCTCCTCCGAGTTCTCCAAGATGGCGTCCGTGCTGGTCATGCAGCAGTACGTCATCACGGCGCCGCTGCCGCCGCCGGTGGCGCTCGCCGGGCCGCCGACGGATGACCCCGTCCGGCAGTATTTGACCAACGCCAACCAGCGGCCGTCGGTGGCGATCGGCGGCAACCAGATGGGCGCCGCCGGCCGAGGCGGATGGAGCGGCGGCGCCGGCGGGTACTGACCGGACTCCGATCCGATCGAGCGCTTCGCTGTAATCGCCGTCAGTTAATCGCTCGATTGGTAGTAGTAGGGTTTCGAAGCTTAATTATTTTTAGGAATTAATTATGATTGTTAATTAATTTTTGTTGTGTAGTACGGAGTACAATTCTAGGTGATTGTTTTTGTAGATGTCGTGTTTAATTGGTCAGATTCTGTGATCGATCCCTCCTGTAGTGTGAGAGGTGATCGATTACATGTACTACTACGTGTTTTAACTCTTCTAGGTTCTTAACTAATTGTTCTTAGAGATGTTTCATATGCAAGCTAGAGTGGTCAGTTTCGTTGTATCAGAA
>OsCHX10
TTTTTCCCCGTTTCCTTCGGATCGCGCGCGGCCACTCCACCGGACTCCCCGAGCTCGCTAGCTCCTCCGGCCACCCATGTCGCTGGCGCCGCCGGCCGCCAGGGTGCACCTGCAGGAGGTGGCGGTCAATGTCAACAAGAGCCTCTTCTGCTTCGACCACGACTCCGGCGCCACCTCCTCCGGCGTCTTCGCCGGCGACGACCCCCTCAAGTTCTACTTCCCCCTCTTCCTCTACCACGTCTGCACCGTCTTCGCCCTCTCCCGCGCCATCAACGCCCTCCTCCGCCGCGCCAACGTCCCCCTCGTCATCTCCCAGATCCTCGTACGTTCGCGCAGCGTCGTCTTCTTCTCCGTCTCCGGCAAAGCTCGCCGGCGTTTTTGATTGGTTGATTTCTTTTTCAATGTGTAGGCCGGCACGCTTCTTGGCCCGTCGTTCCTCGGCCACATCGCGCCGCGCGTCGGCGAGCTGTTCGCGACGCCGGAGGGGTGGGTGCTCATCAACACGATCGGCGGCTACGCCTTCACGCTCCACATCTTCGTCATCGGCGTCAAGACGGACCTGGGCATGATCCGCAAGTCCGGCAATAAGGCGATCGCCATCGCCGTGCTCGGCACCGCCTCGCCGCACCTCGCCATGTACATCACCGGCCTCGCGCTCAAGGCGCGGGTGCCGGCGGCGTGGGCGGCGTCGTTCCTCCTCACAAACCTCAACTCGTGGTGGTCGCTCTCGGCGTTCATCGTCGTGTGCTGCACGCTGCACGACCTCAACCTGCTGTCGTCCAAGCTCGGCCGCCTCGCCATGTCCGCGGCGCTCATCGGCGACTTCGCCAACACCTTCGCCATCGCCGGCGTCACCTCCTACCTCCTCGCGGCGAGCCCTTCGGAGAAGCTGCAGCGGATCGGCATCGCCTCCGTGATCGCCTTCACGACGTTCATCGCGTTCATGGCGCTCGTGGCGCGGCCGGCGATCCTGCGGCTGATCCGCGACGTGCCGGAGGGCGCCCTCCTCACCGAGGCGCGCCTCATCGCCGTGCTGCTCATCTGCCTCACCTGCAGCTTCACCGGCGAGCTCCTCGGCCTGCACGCCACGTACGGCCCGTTCATGCTCGGCCTGATGCTCCCCGGCGGCGCGCCGCTCGGGGTGACCATGGCGGAGCGGCTGGACCGGCTCGTCGCCGGCGTGCTGATGCCGCTGCTGTTCGCGCAGGGGGGGATGCGGCTGAACGTGAAAAAGATCACCGACGCCTCGACGTGCGCCCTCCTCGAGACGTTCCTCGTCGTCGGCGTCGTCTCCAAGTTCGTCGCCTCCATCATGCCGTGCCTCTACTTCCGGATGCCCGTCCGCGACGCCGTCGTCGTGGGGCTCATGATGAACTTCAAGGGCATCACGGAGGTGGTGTACGCGTCGGCGTTCGAGGACGCCCAGGTGCTCGACGAGCAGGTGTACGCGGCGTTCATGATCAACGTGCTGCTGATCGGCGCCGCGTCGGCGTCGGCGGTGAAGTACATGTACCACCCGGAGGAGAAGTACGTGGCGTACCGGCGGCGGACGGTGGAGCACAAGAAGCTCGGCGAGGAGCTGCGCGTGGTGGCGTGCATCCACTCGCAGGACGACGTCGGGCCGATGCTGGCGCTACTCGACGCGTCGTCGCCGACGCCGATGTCGCCGCTCTCCGTCTATCTCCTCCACCTCATGCCGCTCGCCGGCCTGACCAGCTCCGTGCTCCGGCACTTCAAGCACGGCAAGCGCAACTGCGTGCCGTCGGGGACCACCGACTCGGAGCGCGTCGTGAACGCGTTCCAGTTCTTCGTGCAGCAGCGGCCGCCGGGCGCGGCGTCGCTGGTCCCCTACGTGTGCATCGCGCCGTACGCCACCATGCACGACGACGTGTGCGCCGTGGCGCTCGAGAAGCGCGCCATGCTCATCGTCGTGCCCTTCCACAAGCGCCTCGCCATCGACGGGTCCGTCGAGCCGACGTCGCACAACGCCGGCGCGATCCAGGCGGCCAACACCAACATCCTCAACTACTCCCCCTGCTCCGTCGCCATCCTCGTCGACCGCGGCAGCCTCTCCACCGTCGCCGCCGCCGCCGCCGCGGCCGACGGGTTCCCGCACCGCGTCGCGCTCTACTTCCTCGGCGGCCCGGACGACCGGGAGGCGCTGGCGCTGGCGGCGACCATGGCCGAGGACGCGACGATCGGGCTCACCGTGTTCCGGTTCATGCTGCCAGCGGACAGGCAGAGCCGCGGCGGCGAGGGCGACGGCGAGGAGGACCGCCGCGACGAGGCGGAGCTGCAGGAGTTCGTCCGGCGGTGGGTCGACGACCACCGCGTCGCCTACAGCGAGAACATGGTCGGTGGCTCCGACGAGATGGTGGACGTCATCCGGAAGACGAGCCCGGCGTTCAACCTGCTGGTCGTCGGCCGGCGATCGGAGAGCCCGGAGTCGCCGCTGACGGCCGGCATATCGGACTGGAGCGAGCACCTGGAGCTCGGCGTCCTCGGCGACCTCCTGACGTCGACAGACTTCGGATGCAGGGTGTCCACGCTGGTGGTGCAGCAGCAGACCATGGCGGCGGCCGGAGAATCCTGCCGGTTGCCGGAGTTGCCTGCAAAGCACAAATCAGATGAACCTGTCTGACAAATCATGACACTCTTTATCTCTAGTTGTAAGCATATTTTACTGTGTTGTACCACTAACATCTTGGCAGCTAGAATGCAATCTGTAGCAACCATGCCTTCCTAGTCTTTTCTATGAACACGCTAATATGTTTATAATCTCATGATTGGATCAACAGACTAAACAGCTCAGATAGCAACAAAAACAGATCTACTAGTAGAGTAGTAAGTCTCCAAAGAGAGTTAAGAGCAAGTACCATTGCTTAGTCCAGCAAGTGACAGACTGACAGTTTTGGTCACAAAGAGACCAACCTGGGTAAAGTGCAGGTTTTCTTTTCTTACATTTCCCGTGTAGCTCTGCATGCAAGCTGAGCATAGAAACGACACAAAAGTACTATACTAACAGATCATTTGCCAAGGTGAGCACGAGTTACATTTGTTTTGGGTGGAAACAGTATGTTGCATATACTACTGGGGAACTAAGTGCGGCGGGAAGATGTGTTCTGGGTGGGCCTCTTCGTCCTAGAAGAACTGGCGCCACGGGATTGACCAGGGCCAGGTGCTGGAAGCGTAAGCATCTGATTCCCATCTCGGATGCCAGAACGAGCAGTTCCTG
>OsCHX11
ATGGCAAGATCCTACTACATTTGCTCCCATATCGACCCCCTCGCTCTCTCCCCCATCCCCGGCATCGCCCTCGACACGCTCTTCCTCGTCGCCATCCAGGCCCTCGCCGTCATCCTCGTCTCCAAGTTCTTCCACCTCTTCCTCCGCCGCTACAACCAGCCCAGCGTCATCTCCCAGATCCTCGTACGTAATACTCTCTCGGCTCATTGATCCTCCTAGTACATTTCTTGAATTCATAATCGATCGGATCGTGTGTGTCCAGGCCGGCGTTGTGGTCGGCGGCATGGGGCTCCGCAGCGCCATCGTGCACGTCGACGTGGACAACGTGGAGGACATGTACGGTGGCTACATCTCCGCGGCGCGCATCCTGTACATGTTCCTCGTCGGCCTCGACATGGACATCGCCGCGCTGCGTCACGCCACGCACCGCTGCGTCGCCTTCACCTACGCCACCGTCGCCGCCAGCCTGCTCCTCGCCGCCGTCGTCTCCAGCGGCATGTACGGCAGCATGATGCACTCCCCGGTCAAGACGCCCGAGCTGCTCGCCGCCACCCTCATGCTGGCGCTCACCAACACCTCCTCCATAGCCGTCGCGCGGATCGCCGCCGAGCTCAAGCTCACCGTCACCGAGAACGGCCGCCTCGTCGTCGCCGCCGGGATCGCCACCAACCTCATCTGCATCCTCGGCGACGGCGTCCTGTCGTCCACCACCCGCGCCAAGGGCAAGATCGAGGGCGTCGCCCGCGGCGAGCACCAGATCAGGAAAGGCTTCCTGGCGCTCGCCGTGGCCGCCGGCGCGGTGTGGATGGTGCGCCCCGCCGTGACGCGGATCAACAAGCGCAACGTCGGCCAGCACCACGTCGGCGTCCGCGACCTGGCGGTCATGCTCCTGGCCATCTGGTTCGTCGGCAACATCCCGCAGTTCCTCGGCTTCGACGGCATGCCGACGAGCTTCGCGCTGGGGCTGGCGTTCCCGCGGGAAGGCGCCGCGGCGAGGTCCGTCGCCGACGCGCTCGCGCCGCCGGTGAAGGGCATCATGCTGCCCTTCTACTTCGCGACGATCGGCATGAGGATGAACTTCAACTCCATGTCGGGCGCCATCATCGTGCCCGGCGTGCTCATTACGCTGCTCGGCCTTTTCGGCAAGGCCATTGGCGCCGCCGCCGTCGCCTCCTACCTCAGCATGCCGCTCTCCGACGCGCTCCGCTTCAGCGTCCTCCTCAACATCAAGGGCCACGTCGACACCATGAACATGAAGTTCGCCAAATCAGAAGGGGTAGGTAACCGGTCGAACACTTGATGCGCCATGACAACGTCGGCAATGGAGCAACTCATCGGAATTCCGGATTATTTGTTTGCGCGGCGCAGGTGTGGGCGGAGCAAGCGCTGTACGCGATGATCATCGGCAACTTGATCAGCACCCTCGTCGCCGGTCCGGTGGTGGCGGTGGTGCGGCGGAAGGAGGAGGAGGCGTACAGGACGAGGCACCAGGCCATGGAGTCGTTGGGCGCGGAGCAGGAGCTCCACATGCTCGCCTGCGTGCACAGCGCGCACGCCGCGCCGGGCATGCTCAGCTTGGTGGAGCTCCTGGTGAGCGAGCCGCAGGAGCAGCCCGCCGTCCATGTCCTCCACCTGTTCGACGTCGGCGAAGAGCGCGTCGTCCGGATCCCGTACCACCAGCGAATCCGTGACGACGACGACGGCGGAGGACGAGACGAACGCGGCGGCGGCCGCGACGCCGTCACGCGGATGAACACGATCGTCGACCTCTTCTCCCGCGCCACGGGCATCTGGTTCCGCCAGATCGACGTGGTGTGCCGCGGCGGCGCGGCCCTGGACGACGCCGGCGCCGTCTGCCGCGCGGCGGAGGGCGTCCACGCCCGCCTCCTCCTCGCCCCCTGCCACAAGGAGCAGCGCTACGACGGCAAGATGTGGTGCCGCCTCGGCGGGCGGCGGGAGCTGAACCACGGCGTGCTGTCGCGGGCGCCGTGCACCGTGGGGCTCCTCGTCGACCGCCCCTACCGGAACAGCGGCACCAGCTTCAACGTGCCCAGCAGCGTGGCGGCGGAGGCGGCGGCCACGAGCGGCGGCGGCAGGACGCTCCTCCACCCGTGCAGCGACAGGGCGGTGACGCACGTCGTCGCCGCCGTGTTCTTCGGCGGCGCCGACGACCGCGAGGCCGTGTCGCTCGCCTCCCGCCTCGCCGAGCACCCGTCCATCGGCCTCACGGTGTTCCGCTTCGTGAAGCGCAGCACGTACGACAGCGTCACCTCCGCCAAGGTCGACGAGCTGGACATGGCGTTCCAGGAGGGGGACGTCGACGAGCGCTTCCTGTGGAGGTTCTACGAGAGGTACGCGGCGAGGGCCGGTCTGGCTGAGGACGTCGTGTAACAAAAACTCTATTCTTTTAGTATATTGACGTACAATCATTTTGTGTGTTCGTGAAAAAAGGTACGCGGCGACGGAGATGGCCATGTACGTGGAGAAGGTCGTGGAGAGGCCCGCCGACGTGGAGGAGACGCTGGCCGGGATGGCCGGGATGTTCTCGCTGGTCATCGTCGGCCGGGGAGGGAGGCAGCCGCCGGAGCTCTTGGCCGGGCTGGAACGGTGGGCGGACGCCGGCGGCGAGATGGGCCCCGCGGCGGAGATCCTCGCGTCCAACGACTCGCTGGAGATGGGCTCGGTGCTCGTCATGCAGCAGCACACGGTAGTGATCAAGCAATGA
>OsCHX12
AATCACCACCCAAACGAACGAACGAACGACCGACCAGAGAGAGGAGATCTCCACCCTCCTCAACACCGCACATCCCGCCGCGTTGGAGGCTGCAGCTGCAGGGCCACCGTCTCCTCCGCCGCACGTTCGCCAGCCGTTGGCATTCGGCCGGCGAGCCGGCGAGCCGGCTGGCATGGGTGGATCGGCCGTGAATTGCGCCGTGCAGAACGTGTCCCTGGACACGCTCTTCCTCATCGTCATCCAGGGCGCCGCCGTCATCGTGCTCGGCAAGTTCATCCACCTCTCCCTCCGGCGCCACAACCTGCCCAGCGCCATCTCCCAGATCGTCGCCGGTGTCGCCGTCGGCAGCCTGGGCCTGCACGACATGGTCGTCCACGTCGAGGTCCAGAACGTGGAGGACACCTACGGGTGGTACGTCTCCGAGGCCCGCATCTTCTACATGTTCTACGTCGGCCTCGACGCCGACCTCGCCGCGCTCTGGAACGACGCGCACCGCTGCACCGTCGTCACGTACGCCAGCGTCGCCACCTGCCTGCTCCTCGCCGCCTTCGTCTCCGGCGGCATCTACGGCAGCATGATGCACACCCCGGTCAGGTCCCCCGAGCTGCTCTCCGCCGTGCTCATGCTCACGCTGGCCAACACCGCCTCCGTCGACGTCTCCAGGATGGCCGCCGAGCTCGACCTCACGGCCACGGGCGGCGGCCGGCTCGCCGTCTCCACGGCGATCGCCACCAACATCATCTGCATCGTCGGGGAGGGGGTGTTCTCGTGCATGAAGCTGGCGTCGAGCAGGACGCCGGGGTACAGCGCGTCGGAGCGGCTGGGGATGGGCGTGCTCGCGCTGCTCAAGGTGGGCGTCACCATGGCGCTGCTCCGGCCGGTGGCAGCGTACATGAACCGGCGCAACGCCGGGCGCCACCGCATCGGGAACTGGGAGCTGGTGCTGCTGCTCGTCGCCGTCTCCTTCGTCGGCAACTTCCCGGAGCACGCCGGGTTCGACGGGGTGCCGGCGAGCCTCCTGCTGGGGCTGGCGTTCCCGAGGGAAGGGCCCGTGGCGAGGAGCGTCATGGACGCCATCGCCTACCCGCTCCACGCCCTGGCGCTGCCCTTCTACTTCGGCGCCATGGGCATGAGGATCAACTTCGGCGCCATGTCCGGCGCCATCGTCGTGCCCGCCGTCCTCCTCACGCTGCTCGGCCTCTTCGGCAAGTGCGCTGGCACCATGGCCGCCGCCAGGTACCTCAAGATGCCGCTCGCCGACGCCATCCGCCTCGGCGTCCTGCTCAACATCAAGGGCCACGTCAACATGATCGACATGAGCTTCGCTAGCTCGGAAGGGGTAACGTGTTTGCACCCGACGTCTAGCTTAGCCACCACAATGGCGCCACTAATTTGGCCGCGCGTGCAGATATGGGCGGAGCAGGCGCTCATGGCGATGGTCGTCGGCAGCATCATAAGCACCGTCGTCGCCGGGCCGGTGTTCGCCGTGCTGTTCCGGAAGGAGAAGGAGGCGTACGCGTGCAGCGACCAGGCGCTCGAACACATGGCGCCGGACAAGGAGTTGCGCATGCTCGCCTGCGTGCACGGCGCGCGCGGCGCGCCGGCGATGCTCAGCCTCCTCGAGCTCCTGGCGACGACGCCCCGCGCGCAGCCCACCATCCACGTCCTCCACCTGTTCGACGCCAGCCGCAAGCACGTCGGCCCGAAGCGCTACCACCAGCGGGTCCAGGACAGCGACAAGCACATTGACCGCCGCATCGACGACGCCACGCAGGTGAACTGGGCCGTCGACGTGTTCACCTCCGTCACCGGCCTCGCCATCCGCCAGTTCGACGTCGGCGACCGCGGCGCCGCCATGAAGAACGCGAAGAACATCCACCGCCGCTTGGAGGAAGTCCGCGCCGGGCTCCTGTTGTTGCCGTACCACAAGGAGCAGCGCTACGACGGCAAGATGGTCTGCCGGCGAGACGACCGCTGCGAGCTCAACCGCAAGGTGCTCGAGCTCGCCCCGTGCACCGTCGGCGTCTTCGCCGACCGCCCGTTCTGGAGGGGCGGCGCCAGCTTCCGGCTGCCGACCAAGATATCAACGAGCGAGGAGACGACGGCGGCGAGGAACCAAGGCGACCAGAAGGCGGGGACCCAGATCGCCGCCGTCTTCCTCGGCGGCCCCGACGACCGGGAGGCGGTGGCGTTCGCGTGCCGCCTCGCCAAGAACGACGGCGCCATCAGGCTGACCGTCATCCGCCTCGTGCTAGGCGTCGCCACCAACGATGACCACCGCATCCCGACGACGAGCGCCGCCAATCACATCGGCATCTACGACGACGACGACGAGGACGGCGGCGAGGAGGAGGTGCTGTCCGTGGTGGTTCAAGACGACGACCCCGACGAGCGGTGCGTGTCGGAGCTGCGGCGCGAGTACGTGGCGAAGGAGCGCGCGGAGTACGTGGAGAGGGCGGTGAGCGGGGCGGTGGACGTGGCGGCGGCGTTGCGCGCGACGGCGGGGGCGTTCGCGCTCGTGGTGGTGGGGCGCGGCGGGCGGCAGCCGCCGGAGCTGGTGGTGGGGCTCGAGGGGTGGGTCCAGATGATCGAGTACCCGGAGGTGGGCCCGGTCGGGGAGATGCTCGCGTCGGAGGAGTCGCTGGAGATGGGCTCCGTGCTCGTCGTGCAGCAGAGGACGGCGCCGCCGCCGCCGTTTCATCTCAACATTCCGCCGGCGATCTGACACGCTACATACAAAACGTACAAAAAAAATTAAATCAGTGTAAGGATTATTATAGCTGTGTATATTTAGAGCGTGGTAGAAGACTAGATCAAATTTTGTATTCAGTAAAATTCGGGGAAAAAGAAACGACGAAATAGTTAACAAATGCAGGGT
>OsCHX13
ATCGATCATGGCTTCCCTCCCTCATGCACGCTGACGCTGCAATGCTCCTCCTCTGCGGCGGCTAGATCATTCATTCCAACAATTAAATTAACAATAATTGAATTGAAGGACATTAATTAGTTTGATCGATGGCGGGTGCAAACGCGTCGACGGTGAAGCCGGTGGTGGCGGCGTGCTACGACAACAACCTGGTGAACTCGCAGGGGATGTTCCTGGGCGACGAGCCGCTGCGCTTCGCCCTCCCGCTCCTCCTGGTGCAGGTCTCCATCATCCTCATCCTCTCCGCCGCCGCCCACCACGTCCTCCGCCGCCTCGGCCAGTGCCGCTTCGTGACCCACATGCTCGTCGGCATCTTCCTCGGCCCCTCCGTCCTCGGCCGCAACCCCCACCTCCGCACCGCCCTCTTCTCCGAGCGCGGCACCTACATCCTCGAGAGCGTCTCCCTCGTCGCCCTCATCCTCTTCCTCTTCTCCATGGCCGTCAAGACCGACCTCACCCTCCTCCGCCGCCCCACCGCCCGAGCCCTCGCCGTCGGCCTCGCCGGCTCCCTCGTCCCCCTCGCCGTCACCCTCCCCGTCTTCCACGCCCTCAGCCCCTCCCTCCCCGCCGACCTCCGCGGCTCCTCCCTCATCACCGAGCTCGCCGTCCGCCTCTCCCTCTCCTCCTTCCCCGTCGTCGCCGACGCCCTCGCCGAGCTCGACCTCCTCAACTCCGAGCTCGGCCGCGTCGCCCTCAACGCCTCCCTCATCACCGACGTCACCTCCTGGTTCCTCCGCGCCTGCTTCGCCGCCGCCTTCCTCATCACCCAGGCTAAGTCCCCGCTCTTCACCGCCAAGGTCCTCGCCTCCTTCGCCGCCTTCGTCCTCTTCGTCTTCTTCGTCGCCCGCCCCGCCGGCCGCTACATCGCCCGCAAGCGCACCCCGCCCGGGGACCTCCTCTCCGAGGGCTCCTTCGTCCTCGTCGTCATCGCCGCGCTGCTCTCCGCGCTCGTCACCGACGTCATCGGCTTCAAGTTTATGATCGGCCCCATGATGCTGGGCCTCGCGCTCCCCGGCGGCATGCCCATCGGCGCCACCCTCACGGAGCGCCTCGACTCCTTCTTCATCGCGCTCTTCCTCCCGGTCTACATGGCGCTCGCCGGCTACCGCACCGACCTGGCGGAGCTGAGCCTGATAGGCGTCAGCGCGGAGCACGAGGAGAAGTTCTGCGCGCTGGAGCTGTTCGTGGCGCTGTGCGTGGCCGGCAAGATGGTGGGGTGCGTCGCGGCGGGGCTCTTCTTCTCCATGCCGTTCCGGGAGGCCACCGTGCTGGCGCTGATGCTCAACATCCGGGGCATCGTGGAGGTGGCCGCCATCAACAACTGGGGGGACACGATGAAGGCGACGGCGGAGCACTACTCGACGCTGACGCTGTCGATGGTGGTCATCACGGCGGTGGCGACGCCGCTGATCAAGCTGCTGTACGACCCGTCGGGGAGGTTCGCGCGGGCGAAGCGGCGGACCATGGAGGAGTCGCGGCCCAACGCGGAGCTGCGGGTGATGGCCTGCCTCTTCAGCGAGGACCACGCGGCGCCGCTGCTGGACCTGATCGAGGCGTCGGGGTCGTCGCGCGACGCCCCCGTGTCGCTGATCGTGCTCCACCTGACGGAGCTGGTGGGGCACGCGGCGTCCGTGCTGAAGCCGCACAGGAAGTCCCGGAGCAGCTGCGGCAACCCGACGCCGTCGGACCGCATCGTGAACGCGTTCCGCTACTTCGAGCAGCAGGCGCCGCTGGGGGCGGTGACGGTGAGCCCGTACGTGGTGGCGTCGCCGTACAGCAGCATGCAGCACGACGTGTGCCTCCTGGCGCACAGCCGCAAGGCCAACCTCATCCTGCTCCCCTTCCACAAGTCCTCGGACGGCGCCCGGAGCACCGCCAACAACGCCATCCGCGGCATCAACCGGTCGGTGATGCAGTACGCGCCGTGCTCGGTGGGCATCCTGATCGACCACGGGGTGGCGGCGGGGTCGGCGTGCGCCACGGCGTCCAACAGCACGCTGCAGCGGGTGGCGCTCTACTTCCTGGGCGGCGCCGACGACCGGGAGGCGCTGGCGTACGTGGCGCGGATGGCGGAGTGCGGTTTGGTGGCGGTGACGGTGGTGCGGCTGAAGCTGCGGGACTGGGTGGGGATGGGGGGCCGCGACGAGATGAGGGACGAGGAGGCGCTGCAGGAGTTCTGGCAGAGGTACAGCTGCGCGGGCGCGGAGAGGGTGGCGTACGTGGAGAAGACGGTGGAGGACGGGGAGGGGACGGCGTCGGTGGTGCGCGCCATGAGCGACAAGTTCGACCTGCTGGTGGTTGGTAGGAGAGAGGGCGGCGGCGACGGCGCGGAGGGGTCGTCGGCGGCGGCGCTGACGAGCGGGCTGTCGGAGTGGAGCGAGTTCCCGGAGCTGGGAGTGCTGGGCGACATGCTTGCCTCCGCCGACTTCGCGGCCAAGGTCTCTATCCTCGTCGTCCAGCAGCAGGCCGCCACCAGGAACGACGCCGATTACTGACTTAATTGGCTAGTCATGCTGATATACTACCACATTCCCTCTGCTCTTCTCTTCTCTGCTCTGCTGCAATATTAGTGTTCTTCTCCAAGTAATCTTGTGTTTTAGGATTTTTGGCGAGCTTCTGTATTTTACTGTACCTAGGATTGCATAATCTTGCTTTGATTCTGGACACAGTCTAGATTTCTATCGCTAGGAATATGTACAAGTATGCATATGATATTGACATATATCATGTTCGTGTAGAGTCAAGTGTTTCTGAACTGAACATCTCATTTTGGAGTTCAGACTGTTATCTCAACAATCAAAAAAGAAAGAGCAATTTTATAGTCTTTGAGTAGGTACTATGAGGTACCACTTTTTCTATTGTAAATTTGGTACCTCTTGGTATCTAAGTACTACGAGGTACTTAAAAAATTAGTGTAAAATTTAGTATCTCATAATACCTCCTCAAGAACTGTAAAATTGCTCAAAAAGAAATCCTTCTTTTGT
>OsCHX14
ACTAGAGGAGCTATGGAATCACACAATGTCGATGGACAAGACGCACCTGATGTGCTTCTACCCGAGCAAGATCACCATGGGTGGCGTCTGGACGGGCGACAACCCGCTCGACTTCTCCATACCTCTCCTCCTCTTCCAGATCCTCCTCATCACCTCCACCACCCGCGCCGCCACCCTCCTCCTCTCCCCTCTCCGCCTCCCCACCTACATCTCCCAGATCCTCGCTAGCTTCCTCCTTGGCCCCTCCATCCTTGGCCACCTCCCTCACTTCTCCAACCTCGTCTTCCCTGTCCGTAGCCTCTTCGTCCTTGAGTCCATGGCCCTCCTCGGCCTCGTCTACTACACCTTCATCGTCGGCGTCGAGATCGAGGTCTCCGCCATCACCCGTGCCGGCATCCATAGCTTCGGCTTCGCTGTCGGCTGCGCGCTCCCGCCCTTCCTCGTCGGCGCCCTCACCGGCTACGTCGCGCTCAGCACTGACGACAAACGCAAGGGTGACACTTTCCTGAACAAGCTCTCCTTCCCCATCTTCCTCGGCTCCACCTTCTCCTCCACCGCCTTCTCCGTCCTCGCCCGCAACATCGCCGAGCTCAAGCTCGCCGGCACCGACGTCGGCCAGCTCACGCTCTCCGCATCACTCATCAACGACACCTTCGCCTGGACCGGCCTCACCGTCGCCACGGTGCTCGGCCACTCGCGCTGCACCATCACGCAGACCACGTGGACGCTCACGTCGGGCGTCGTCATCTTCGGCGCCAGCTACCTCCTGCTCCGCCCCATGCTCCTGCGGCTGGCGAGGCGCGCCGCCGAGGGGGAGGCGGTCGGCGAGGACCGCGAGTGCTGGATTCTGATCGGCGTCATGGTTGCGGCGCTGGTGGCGGACGCAGGGGGCACGCACGCCATATTCGGCGCCTTCGTGTTCGGCCTCGCCGTGCCCAACGGGCCGGTCGGGGTGGCGCTGGTGGAGAAGGTGGAGGACTTCGTGGTGGGTGCTCTGCTCCCGCTCTTCTTCGCCCTCAGCGGCCTCCGCACCGACACCGCCAAGATCACCAACATGCATTCTGCCGTGCTGCTCATGGTCGCTGCCATGGTCGCTGCGGTCTTGAAGGTCGCCGCCGCAATCGGCGTCGCCGGTGTGTTTGGCATGCCACTCAGTGACGGCACGTCCATCGGGCTGCTGCTCAACACCAAGGGGATCATCGAGCTCGTCATCCTCAACATTGCAAGGAACAAAGGGGTAATCCATTTTAATTAATCGATCGCCATGCAGTGCATTGCATGTCGTGATTAATTAAGGGTAGGTAGCTTCTTGTGTTGTGTAGATCATGAGTGACCAGTCGTTCACGGTGCTGGTGTTCGTGTCGGCGCTGATCACGGCGATGGTGAGCCCTTTCCTGGGGATGGTGGTGAAGCCGGCGCGGCGCCTCGTGTTCTACAAGCGGCGCACGGTCGCGTGGGCTCACCCGGAATCAGAGCTCCGCGTGCTGGCCTGCGTCCACGTGCCGCGCGACGTGCCCGCGCTACTGACGCTCCTCGATGTGGTGACGCCGTCGAGCCGGTCGCCCGTGGGCGTCCTCGCCCTCCACCTCATCGAGTTCGTCGGCCGCTCCTCGGCGCTCCTCCTCATCAATGCCTCTGCGCCGTCGTCGTCCTCCTACGACGCCTCCGTCCACGGGCGCAGCCACACGGAGATGCAGTTCAAGCACATCTCCCACGCCTTCATGGCGTACGAGGAGCAGTCGGTGGGCGTGTCGGCGCGCACCATGGCCGCCGTCTCGCCGTACGAGTCCATGCACGAGGACATCACCTCCGCCGCGGAGAACCAGCACTCGGCGCTCATCCTGCTCCCGTTCCACAAGTACCGGTCGGTGGACGGCGGCCTGGAGGTGTCCCACCCGGCGATACAGCCGCTCAACTGCAACGTGCAGAGCTTCTCGCCGTGCACGGTGGGCATCCTCGTGGACCGTGGCCTCGCCGCGGTGCCGGGTGGCGGGTACCGCGTGGTGGCGCTCTTCTTCGGCGGGAGCGACGACCGGGAGGTGGCGGCGCTTGCGACGCGCATGGTGAGGAACCCGACCATCGACCTGACATTGCTCCGGTTCGTCCAGAAGGGAGGAAGCTTCACTGCAAGCGAGTTCGACGCGCTGAAAGAGCGGAAGGCCGACGAGGGGTGCCTGCGTGACTTCCTAGAGAGGGCGAACGAGGGCGGCGGCGCGACGGTGGAGTACAGGGAGCGCGGCGTGTTCAACGCGAGCGAGATGGTGGGGGAGATACAGAGCGTGGAGGCCATGGGGAACAAGGACCTGTTCGTCGTCGGGAAGGTGCCCGGGGGGTCCGGGCTGACGGCGGGGATGGCGGAGTGGAGCGAGTCGCCGGAGCTGGGGCCGATCGGCGACCTGCTGGCGTCCAAGGACTTCCAGACGACGGCGTCGGTGCTGGTGCTGCAGGCGTACGGGAGGCCGGTGGCAGTGGTGGGAGCTGGAGCGGGAGCCATGTCGGTGGATTTTGGCGGCGACAGCGTGGCGATGGCGGAGAGGACAGCCAGTGGGCGTAGGCCATGGGCACGACCGGGTGTATGATCATCGATCATCGGAGAATTTTTCTTTCTAGAATTGGTGACCGTTGAGATAGATGTAGGAATAGCTGATAATATGGTGTGGATAATTGCATATTATGGTATAAAATTTATACATAGTGCAAAGCTTAAACATAGTTCTTGGAAAAATAAAGCTAAATAACCATATACTAGC
>OsCHX15
ATGGCGGGTGCAAACGCGTCGACGGTGAAGCCGGTGGTGGCGGCGTGCTACGACAACAACCTGGTGAACTCGCAGGGGATGTTCCTGGGCGACGAGCCGCTGCGCTTCGCCCTCCCGCTCCTCCTGGTGCAGGTCTCCATCATCCTCACCCTCTCCGCCGCCGCCCACCACGTCCTCCGCCGCCTCGGCCAGTGCCGCTTCGTGACCCACATGCTCGTCGGCATCTTCCTCGGCCCCTCCGTCCTCGGCCGCAATCCCCACCTCCGCACCGCCCTCTTCTCCGAGCGCGGCACCTACATCCTCGAGAGCGTCTCCCTCGTCGCCCTCATCCTCTTCCTCTTCTCCATGGCCGTCAAGACCGACCTCACCCTCCTCCGCCGCCCCACCGCCCGCGCCCTCGCCGTCGGCCTCGCCGGCTCCCTCGTCCCCCTCGCCGTCACCCTCCCCGTCTTCCACGCCCTCAGCCCCTCCCTCCCCGCCGACCTCCGCGGCTCCTCCCTCATCACCGAGCTCGCCGTCCGCCTCTCCCTCTCCTCCTTCCCCGTCGTCGCCGACGCCCTCGCCGAGCTCGACCTCCTAAACTCCGAGCTCGGCCGCGTCGCCCTCAACGCCTCCCTCATCACCGACGTCACCTCTTGGTTCCTCCGCGCCTGCTTCGCCGCCGCCTTCCTCGTCACCCAGGCCAAGTCCCCGCTCTTCACCGCCAAGGTCCTCGCCTCCTTCGCCGCCTTCGTCCTCTTCGTTTTCTTCGTCGCCCGCCCCGCCGGCCGCTACATCGCCCGCAAGCGCACCCCGCCCGGGGACCTCCTCTCCGAGGGCTCCTTCGTCCTCGTCGTCATCTCCGCGCTGCTCTCCGCGCTCGTCACCGACGTCATCGGCTTCAAGTTCATGATCGGCCCCATGATGCTGGGCCTCGCGCTCCCCGGCGGCATGCCCATCGGCGCCACCCTCACGGAGCGCCTCGACTCCTTCTTCATCGCGCTTTTCCTCCCGGTCTACATGGCGCTCGCCGGCTACCGCACCGACCTGGCGGAGCTGGGCATGATCGGCGTCAGCGCGGAGCACGAGGAGAAGTTCTGCGCGCTGGAGCTGTTCGTGTGGAGCTGTTCGTGGCGCTGTGCGTGGCGGGCAAGATGGTGGGGTGCGTCGCGGCGGGGCTCTTCTTCTCCATGCCGTTCCGGGAGGCCACCGTGCTGGCGCTGATGCTCAACATCCGGGGCATCGTGGAGGTGGCCGCCATCAACAACTGGGGGGACACGATGAAGGCGACGGCGGAGCACTACTCGACGCTGACGCTGTCTATGGTGGTGATCACGGCGGTGGCGACGCCGCTGATCAAGCTGCTGTACGACCCGTCGGGGAGGTTCGCGCGGGCGAAGCGGCGGACCATGGAGGGGTCGCGGCCCAACGCGGAGCTGCGGGTGATGGCGTGCCTCTTCAGCGAGGACCACGCGGCGCCGCTGCTGGACCTGATCGAGGCGTCGGGGTCGTCGCGCGACGCCCCCGTGTCGCTGATCGTGCTCCACCTGACGGAGCTGGTGGGGCACGCGGCGTCCGTGCTGAAGCCGCACAGGAAGTCCCGGAGCAGCTGCGGCAACCCGACGCCGTCGGACCGCATCGTGAACGCGTTCCGCTACTTCGAGCAGCAGGCGCCGCTGGGGGCGGTGACGGTGAGCCCGTACGTGGTGGCGTCGCCGTACAGCAGCATGCAGCACGACGTGTGCCTCCTGGCGCACAGCCGCAAGGCCAACCTCATCCTGCTCCCCTTCCACAAGTCCTCGGACGGCGCCCGGAGCACCGCCAACAACGCCATCCGCGGCATCAACCGGTCGGTGATGCAGTACGCGCCGTGCTCGGTGGGCATCCTGATCGACCACGGGGTGGCGGCGGGGTCGGCGTGCGCCACGGCGTCCAACAGCACGCTGCAGCGGGTGGCGCTCTACTTCCTGGGCGGCGCCGACGACCGGGAGGCGCTGGCGTACGTGGCGCGGATGGCGGAGTGCGGTTTGGTGGCGGTGACGGTGGTGCGGCTGAAGCTGCGGGACTGGGTGGGGATGGGGGGCCGCGACGAGATGAGGGACGAGGAGGCGCTGCAGGAGTTCTGGCAGAGGTACAGCAGCGCGGGCGCGGAGAGGGTGGCGTACGTGGAGAAGACGGTGGAGGACGGGGAGGGGACGGCGTCGGTGGTGCGCGCCATGAGCGACAAGTTCGACCTGCTGGTGGTTGGTAGGAGAGAGGGCGGCGGCGACGGCGCGGAGGGGTCGTCGGCGGCGGCGCTGACGAGTGGGCTGTCGGAGTGGAGCGAGTTCCCGGAGCTGGGAGTGCTGGGCGACATGCTTGCCTCCGCCGACTTCGCGGCCAAGGTCTCTATCCTCGTCGTCCAGCAGCAGGCCGCCACCAGGAACGACGACGATTACTGACTTAATTGGCTAGTCATGCTGATATACTACATTAATTTTGACAATTTAACCCTTTGCAAAAACTATTTTTACAAATAAACCGCTGCCAAAACTTATTTCAAAAATGACATTTTTGCTCAACGCCAAATCTTGTGGCGCTCAGCTGGCGCTGAATGCCGTGCCACGGCGGATGGTAGACTAAGTCAGCGTGCCAACGTACATTTAGCGCCATGCCATTTGGCGCTGAGGTGTCTAAGTTCAGCGCCACACGATTTGGCGTTGAGCAAAAGGGTCAGATTTGAAATAAGTCTGGGCAACGGTTCATTTGTAAAAATAGTTTTTGCAAATGGTTAAATTGTCAAAATTAATGGATATACTACCTCATTCACTCTGCTCTTCTCCTCTCTTCTCTGCTGTAATATTATTGTGTTTTAGGATTTTTGTCAATCATCTCTATTTTACTGTACCTAGGCTTGCATAATCTTGCTTTGATACTGGACACAGTACGTCTAGATTTCTATCACGTAGGAATATGTACAAGTATGCATCATGTTGGTGTAGAGTGAAGTGTTCAAGTGTACCTCTGAACTTCTCATTTTAGAGTTCAGACTGTTATCTCAATAATTAAAAAAGAAATCCTTCTTTTGT
>OsCHX16
ACTCCTCCTCCCCTCACCTCACCTTACCTAAGAACGCCACCCATTGCCGGAGTTGATACCAAACAAGGAATTCATCAATGGCAGCGCATACAGTGACGGACCCACTGGAGGAGCTATGGAACCACACGATGTCGATGGACAAGACGCACCTGATGTGCTTCTACCCGAGCAAGATCACCATGGGTGGCGTCTGGACGGGCGACAATCCGCTCGACTTCTCCATACCTCTCCTCCTCTTCCAGATCCTCCTCATCACCTCCACCACCCGCGCCGCCACCCTCCTCCTCTCTCCTCTCCGTCTCCCCACCTACATCTCCCAGATCCTCGCCGGCTTCCTCCTTGGCCCCTCCGTCCTTGGCCACCTCCCTCACTTCTCCAACCTCGTCTTCCCCGTCCGTAGCCTCTTCGTCCTTGAGTCCATGGCCCTTCTCGGCCTCGTCTACTACACCTTCATCGTCGGCGTCGAGATCGAGGTCTCCGCCATCACCCGCGCCGGCATCCGTAGCTTCGGCTTCGCCATTGGCTGCACGCTCCCGCCCTTCCTCGTCGGCGCTCTCACCGGCTACGTCGCGCTCAGCACTGACGACAAACACAAGGGTGACACGTTCCTCAACAAGCTCTCCTTCCCCATCTTCCTCGGCTCCACCTTCTCCTCCACCGCCTTCGCCGTCCTCGCCCGCAACATCGCCGAGCTGAAGCTTGCCGGCACCGACGTCGGCCAGCTCACGCTCTCTGCGTCACTCATCAACGACACCTTCGCCTGGACCGGCCTCACCGTCGCCACGGTGCTCGGCCACTCGCGCTGCACCATCACGCAGACCACGTGGACGCTCACGTCGGGCGTCGTCATCTTCGGCGCCAGCTACCTCCTGCTCCGCCCCATGCTCCTGCGGCTGGCGAGGCGCGCCGCCGAGGGGGAGGCGGTCGGCGAGGACCGCGAGTGCTGGATTCTGATCGGCGTCATGGTGGCGGCGCTGGTGGCGGACGCGGGGGGCACGCACGCCATATTCGGCGCCTTCGTGTTCGGGCTCGCGGTGCCCAACGGGCCGGTCGGGGTGGCGCTGGTGGAGAAGGTGGAGGACTTCGTGGTGGGCGCTCTGCTCCCGCTCTTCTTCGCCCTCAGCGGCCTCCGCACCGACACCGCCAAGATCACCAACATGCATTCTGCCGTGTTGCTCATGGTCGCTGCCATGGTCGCTGCGGTCTTGAAGGTCGTCGCCGCAATCGGCGTCGCCGGTGTGTTCGGCATGCCGCTCGGTGACGGCACGTCCATCGGGCTGTTGCTCAACACCAAGGGGATCATCGAGCTCGTCATCCTCAACATTGCAAGGAACAAAGGGGTAATCCATTTTAATTAATCGATCGCCATGTAGTGCATTGCATGTCGTGATTAATTAAGGGTAGGTAGCTTCTTGTGTTGTGTAGATTATGAGTGACCAGTCGTTCACGGTGCTGGTGTTCGTGTCAGCGCTGATCACGGCGATGGTGAGCCCTTTCCTGGGCATGGTGGTGAAGCCGGCGCGGCGGCTCGTGTTCTACAAGCGGCGCACGGTGGCGTGGGCTCACCCGGAATCGGAGCTCCGCGTGCTGGCCTGCGTCCACGTGCCGCGCGACGTGCCCGCGCTACTGACGCTCCTCGACGTGGTGACGCCGTCGAGCCGATCGCCCGTGGGCGTCCTCGCCCTCCACCTCATCGAGTTCGTGGGCCGCTCCTCCGCGCTCCTCCTCATCAACGCCTCGGCGCCATCGTCGTCCTCCTACGACGCCTCCGTCCACGGGCGCAGCCACACGGAGATGCAGTTCAAGCACATCTCCCACGCCTTCATGGCGTACGAGGAGCAGTCGGTGGGCGTGTCGGCGCGCACCATGGCCGCCGTCTCGCCGTACGCCTCCATGCACGAGGACATCACCTCCGCCGCGGAGAACCAGCACTCGGCGCTCATCCTGCTCCCGTTCCACAAGTACCGGTCGGTGGACGGCGGCCTGGAGGTGTCCCACCCGGCGATACAGCCGCTCAACTGCAGCGTGCAGAGCTTCTCGCCGTGCACGGTGGGCATCCTCGTGGACCGTGGCCTCGCGGCGGTGCCGGGTGGCGGGTACCGCGTGGTGGCTCTCTTCTTCGGCGGGAGCGACGACCGGGAGGTGGCGGCGCTGGCGACGCGGATGGTGAGGAACCCGACCATCGACCTGACATTGCTCCGGTTCGTCCAGAAGGGAGGAAGCTTCACGGCGAGCGAGTTCGACGCGCTGAAAGAGCGGAAGGCCGACGAGGGGTGCCTGCGCGACTTCCTGGAGAGGGCGAACGAGGGCGGCGGCGCGACGGTGGAGTACAGGGAGCGCGGCGTGTTCAACGCGAGCGAGATGGTGGGGGAGATACAGAGCGTGGAGGCCATGGGGAACAAGGACCTGTTCGTCGTCGGGAAGGTGCCCGGGGGGTCAGGGCTGACGGCGGGCATGGCGGAGTGGAGCGAGTCACCGGAGCTGGGGCCCATCGGCGACCTGCTGGCGTCCAAGGACTTCCAGACGACGGCGTCGGTGCTGGTGCTGCAGGCGTACGGGAGGCCGGCGGCAGTGGTGGGAGCGGGAGCGGGAGCAATGTCGGTGGATTTTGGCGGCGACAGCGTGGCGATGGCGGAGAGGACAGCCAGTGGGCGTAGGCCATGGGCACGACCGGGTGTATGATCATCGATCATCGGAGAATTTTTCTTTCTAGAATTGGTGACCGTTGAGATAGATGTAGGAATAGCTGATAATATGGTGTGGATAATTGCATATTATGGTATAAAATTTATACATAGTGCAAAGCTTAAACATAGTTCTTGGAAAAATAAAGCTAAATAACCATACACTAGCATGTTGTTAATCAAGCAGTCATCGTTGTGATGCAACATTTTGTTATTTAGAGGGCCTGAGGATGAGAACAAATGCAGGGAGGTTTGGAAATATCAGAAGAAACTCAGGAGCAGTTTCATTTTC
>OsCHX17
AATCCTCTTCTGAGAGACTCCTCCTCGGGTGCTGACGTGGCACCCCGGCCGACGCGGCCTCCCCTATATATAGCGCCCCACCCCCACGCGGCTGCCGAGTGTGGCTGTGCGTGTCTGATTCGTGTTCGCTTCTCCGACTCGACTCGATCGACTCCTCCCTCCTCGCCGTGGTGCGGCGGCGGCGGCGGCGAAGCGCATTGGTGGTCCACTCCGGCGGCGGGGGGAGTGAGAAGTCACCAGTAAGGAGGAGTAGAGGATGGCGGCGAGCGGAGGCAGCTGCCCGGCGGCGATGAAGGCGACGTCGCAGGGGGCGTTCCAGAAGGAGAACCCGCTGGACTTCGCGCTGCCGCTCATCATCCTCCAGATCTGCCTCGTCGTCGTCGTCACCCGCGTCCTCGCCTACCTCCTCCGCCCCCTCCGCCAGCCCCGCGTCATCGCCGAGATCATCGTAAGTCCTCCTTCCGCCATGGCTACCTGCTCTGCTAGTGTAGTACTGTGGACCAACCCGGTTCGGCCCGGGGCGCCTAGGGTTTCGCTCGGTCGGTTGCGGCGTGCCGTGTTCCCCTCCGCCTCTCTCTCTCTCTCTCTCTCTCTCTCTCTCTTGTTGCTTGCTTGCTTTGTCCTTATCCGTTTCTCTGTTCCCCTCTGAAAATCTCCATGTCCTTCGAGGTGAAGGCTCTGTTAATTCCCAGCTTCTGAATTTTGTTGTCCTTGGATGTGAAGGCGCTGAAAATCTCGCGCAAGTGGAACAATAACTGCGAAATTGGGGGAGGAAATTGTTGTTGCGGGGGTTGGAATTTTTGAAAATCGGAGCCGATGGGACAATCGAATCCTTTTCGTGGCCTTTTTCTTCCCCCGTTTCCGTTGCGATCGTGCGTGATAGAGACGCATACACATTCAGCTGACTAAATTTCGTGGGGTACCACTAGTTTGATAATATGTAGACTTGAATTTCGCACTTATTTGTTACTCGACAAATATTTTTAATAAAAATACTTTGTATACAAATCTTGTTTAGTACTGTTTGTTCGTGTTCTTAAAGTAGATGATCAATCACATCTAGGAGTTGGTGCTTGCCTGATTTGGGATTCATTTATTACTTATTGGGATATATGAATATGAACAGAGTGGGCATGGACTGATTAACACCAAATTTGACGGGGTACTGGTTTGATAATATATGTTGACTTGAATTTTGCAGTGATTATTACTTGAGAAATATTTTAAAAACCCCTCTAGTAGAGTTTGTACAAATATATTGTTTAGTGTTCGTGTTCTTAAGTAGATCAATCACATCTAGGAGTTGGTGCTTGCCTTGGGACCTTGGGATTCATTTAAGTACTCCACCTGTTCCTAAATATTTGACACATTTGACTTTTTTAAACATATTTGATCGTTCTCCTTATTCAAAAAAAATTGTGAAATATGTAAAACTATATGTATACATAAAATTATATTTAACAATGAATCAAACGATAGGAGAAGAATTAATAATTACTTAAATTTTTTGAATAAAACGAACGGCCAAACATGTTTAAAAAAGTTAACGGCGTCAAATATTTAGGGACGGATGGAATAGTTATTAGGGTGTGAATATGAGCAGTGGGTATGGATTAGGTTGGTGAGAGTTGTCCGGTGAAAAAATGATTGGTGTGAGAGTTCGAGATTTTCTTTTCCAGAAAAATATAAAAAAGAAGAGGTTTAACTGGATGCCTGCGTTTTTAATTTTCAAAAGAAACACTCACGTGGCCTATAAAAATGGATTGAAAATGGCAATTGGAGGAAGAAATTATTGTGATACTATTACATTGACAGTATGGCAGGAGGAGGAATGATACATGAACATGATTAAAGCCCATATTAACTGGATGTGGAAGCTAAAACATATGGTAGTAACTTAGTTTTCCTTTTTCATAACATACAATCAGTAACTGCCTTACCTTGATACTATATAGTTTCATCATTATAGGATCAGACGAAGGAAAGAGGCATGCATCTAAAGAACCAATGCAATATGTAATTAGTGCAATATATATTTCCCCAAATTAGCTATTGGTTGATTAATCAATACCACATTAGGTTCCTTAGATCCTATAATAAGGGAAGACTTTGGCTGAGCCGTGCTTCTCACGTGGTAGACAACCGCATCAGGCAGGCTGGATACTGACTCTCCTAGGGGATACCTGCCTCAGATACTTCAGGTTTATATGCTTTGTTTTCCAAGAGATCAGAGATATTCGCTCACCTAGAAGCAAGAAGATTCCTAGCATCTTCAAACAATAGTATATATTTATACTCCTAAACTTCAGGGCAACTACTCTCTTTGCTTGCACCACGTTTAGAGGGGACACTATTTGCCATAGAGATATCACATCTTAATTTCTCCCAGAAAGATGTGATTTCTGGTTGCAACTTGCATTCGTGATATCCACCACATCTGTGATCTGTGTCCTGGAGTTTGGACAATGTTGCCATGTGTTTACTGAAAAGTGTGAACTGCATCGGTGACTTTTGCCATACATGCATGTCACTTTCATCTTGTTAGAAAGAATTAACTCTGAGGAGCTGTAATAATCTGCATTTTATAGAGAACTAGGAGAAGAAAATAGTTTTAGGAACTGTACAGTCTGCTGACTTTCAACTGCACTGATTAACTAGCTAGCCAATCTGCAGTTTACTGCACGTTCATTTCGCATGCATAGCCCCTAGCTTCTTACAGTAAGCCACCACTGATTCTTAAATTTTCTAAAAAAAACCACTGATTCTTAAGAAGTGATGAAGAAAATGAATGTGGACCTGTTTCTTGCCAATAGGTTCAGTGCAAGGTTTGGTTGTATTTCTTGTGTTGTTTTATTAGTCGAAGTCAACACTATATTTAGGATATAATAGACCCGGGGAAAAATTAAGGTGAATAGTTGAATGCATTATTGAAAGAAAGATATGCTTCCTGATTAGCTAGCTGTCTTTGACTTGCAGAAATTGCTTAAGCAAGAAAAAGAGTACAGGTAAGTAGGTAACAGTGCCAACTGCTATTAAACAATGCTTTTCGTTCATCAAGCAAAGCAAGTAACTTGTAACCATTCGTGGATGCGTAATTATCTATTGGCATTCCTTGCCATGCCCTCTGACCAACTTATTCTTTGTTGCTTAGATCATTTCTTACAGCATCATTCAGTTTTTCCTACAGAAAATTACACAACTATTGGCCGGTAGCTCAACTTTAAATTGTTATGAACCACAAATTAAACAACAAGGTCATCCATGACCACTAAACTTACACGGTTTGTTTTGTTTTGTTTTCTTTCTTTCTTTTACCGGGGAGCAACTATAGAACCTTGATAAGCACGAATTCTACAGCACACTACATGTTCATGTTCTTCCAGTGTTACGTTCTTACATATAACCACTGCTGCTCTAATGAAAAACGCTAAACTTGTTCACAAATGGAGTGATATTACAAGCATTCAAGTGTTTTCTCCAATTGAGTAAATTTCACAAAACTACACATACTTTAATTAAACTATCACAAACTACAGATTTAACAATGTGTTTCACAAAACTACAGATTTATGAACGTGTTTAATAAAACTACAGATTTAGTGCTAAATTTATCACAAAACTACAATTTAAGGTATTATATCACAAAACTACAGATTTAACAACTATTTTATCATAAAACTATAAATTTAACAATAATTTTATCACAAAACTAAAGATTTTGTAACTTTAAATAAATATAGTGTTGTGGATCTAAACTAAAAATATGTAGTTCTTTGATAACTTTATCACTAAATTCTATAGTTTTGTCATAATTTGATCCAAGTATATGTAGATTTGTGAAATTTACTCATTTCAATTTGAACCGAAAGGTCACTGTATGATTTGTTGGCTAACAATGGCTTGGTGGTTGATGCAGGGTGGTATCCTTCTTGGGCCGTCAGCGCTGGGCCGGAGCAGCAAGTTCTTGCACAACGTGTTCCCGCCAAAGAGCATGACCGTCCTGGACACGCTGGCCAACCTCGGCCTCCTCTTCTTCCTCTTCCTCGTCGGCCTCGAGCTCGACATCTCCGCCATCCGCCGCACCGGCAAGAAGGCCCTCGCCATCGCCCTCGCCGGCATCTCCGCCCCCTTCGCGCTCGGCATCGGCACCTCCTTCGCGTTCCGCGCCACCATCGTCAAGGGCGCCCCGCAGGCGCCGTTCCTGGTGTTCATGGGCGTCGCGCTCTCCATCACCGCGTTCCCGGTGCTCGCCCGCATCCTCGCCGAGCTCAAGCTCCTGACCACCGACCTCGGCCGCATGGCCATGTCAGCCGCGGCGGTCAACGACGTCGCCGCGTGGATCCTGCTGGCGCTCGCCGTCGCGCTCTCCGGCTCCGGCTCGCCGATCATCTCGCTCTGGGTGCTCCTCACCGCCGCCGGCTTCGTCGCCGCCATCTTCCTGTTCCTCCGCCCCGCGCTGGCGTGGATGGCGCGGCGGTCACCGGAGGGGGAGCCCGTCAAGGAGCTGTACATTTGTGCCACCCTCGCCATCGTCCTCGCCGCCGGCTTCGTCACCGACACCATCGGCATCCATGCGCTGTTTGGTGCGTTCCTCGTCGGCATCGCCGTCCCCAAGGACGGGCCGTTCGCCGGCGTGCTCATCGAGAAGGTGGAGGACCTCATCTCCGGCCTCTTCCTGCCACTCTACTTCGTCTCCAGTGGCCTCAAGACCAATGTGGCCACCATACGTGGAGCCAAGTCATGGGGGTTGCTTGTGCTCGTCATCGTCAATGCCTGCCTTGGCAAGATCGGCGGCACGGTGATCACGTCGTTGCTCGTCAAGATCCCTGTCCGGGAGGCCGTCACGCTGGGGTTCCTGATGAACACCAAGGGGCTCGTCGAGCTCATCGTCCTCAACATCGGCAAGGATCGCAAGGTGCTCAACGACGAGGCGTTCGCCATCATGGTGCTCATGGCGCTGTTCACCACGTTCATCACGACGCCGATCGTCATGGCCATCTACAAGCCGGCGCGGCCGACGGCGCCGTACAAGCGCCGCACCGTGGACGGCGGCGAGGCCGACGGCGAGCTGCGCGTGCTGGCCTGCTTCCACACCAACCGCAACATCCCGACGCTGCTCAACCTCGTCGAGTCGTCGCGGGGCACCGGGCGCGGCCGCCTCGTGATGTACGCCATGCACCTCGTGGAGCTCTCGGAGCGGTCGTCGGCGATCACCCTGGTGCAGCGCGCCCGCCGCAACGGCATGCCGTTCTTCAACTCCGGCGACAAGGCCGAGCAGATGGTGGTGGCGTTCGAGGCGTTCCAGCAGCTGAGCTCGGTGCGGGTGCGCCCCATGACGGCCATCTCCGACCTGGACACCATCCACCGCGACGTCATCGACAGCGCCACCGCCAAGCGCGCCGCCATCGTCGTCATGCCGTACCACAAGATGCTCCAGCACGACGGCACGTTCCAGTCCCTCGGCTCCGCGTACCACGCCATCAACAAGCGCGTCCTCCGCGAGGCGCCCTGCTCCGTCGCCGTCCTCGTCGACCGCGGCCTCGGCGGCCACGCCCAGGTGTCCGCCAAGAACGTGGCCTTCTCCGTGGCGGCGCTCTTCTTCGGCGGGCCCGACGACCGCGAGGCCCTGGCGTACGCGACGCGGATGGCGGAGCACCCTGGTGTCGCCGTGACGCTGGAGCGGTTCAGGCCGAGTCGCGCGCAGCCCGACGAGGAGGACGCCGCCGACGAGGCGGCGGTGGAGGCGTTCAAGTCGAAGGTGGGCATGGTGAAGGACGGGTCGGTGCGGTTCGACGAGCGGCCGGCGCAGAGCAAGGCGGAGGTGATGGAGGCGATCAACTCGCTGTCCATGTTCAGCGTGTTCGTGGTGGGGAGGATGCCGCCGACGGCGCCGCTGGTGGAGAAGCCCGACGAGCTGGGCCCCGTGGGGAGCTACCTGGCGTCGCCGGAGTTCAGGACGTCGGCGTCGGTGCTGGTCGTCAAGAGGTACGACCCGGCGGCGAACCCGGCGAGCAAGAGGTACGACCCCAAGGCGAGGCCACCCGCCGCGACGGAGGAGGACGCCCTCGACGAGCTCACCGGCGCCGCCGTTGTCCCGGTGGCGCATTCACCGATGAACCACGACATTGTATGACTTTAATTTGCTCGTCGCCGGCCAGAATTATTATACTACCAGTATTATTATACTACCAGTAGTAGTTCATGTTTGATGATTCACAGAAAATGGTAGCGATATATGTTTGTTGTGTGTGTGGAGTGTTATACTGATGAAGTGTATATAATAACATCAGTCGTTTTTCTTGTACGCAGTGTGCAGCCTTCGTCGAATTAATCATGCTGCTAGCTGCTTTTTGCGTTATCCCTGTTCCTTTTTGACTTGTTTTTCAAAGTATTGCTGTCAAACTTTTATAAATTTGATTGCTAATACGACTGAAATTACCTGCGTTGTATTGCGGCTTTTGTCAAATGAAAAATATTCCATACTTCCC
>OsCHX18
ATGGATTGCTCAATGACAAGCAGCATATTGTCGGCGAATTACAACACCATCCTGTTCGAGTTCGGCGTGATCCTGGTGACCAGCAAGATCCTGTACGCTCTCCTCCGAAAGCTGTACCAACCGCGCATCTTCTCCGACCTGCTGCTCGGCATCGTCCTCGCCCAGTTCCGCGTGCTCTCGCTCACCAACGCCATCAACCTCGTCTTCGGCAAGATCGGCGGCTTCGTCTTCGCGCCCTACCTCTTCGCCCTCGGCGTCGAGATGGACCCCTCCGCGCTCCTCGACGCCCCCACCGCCGACGCCGCCGTCGCCTACGCCGGCATCTTCTCCACCGCCGTCCTCGTCACGCTCTTCCACGCCCCCATCATGCGCCCCACCTCCGGCATCGTCCACGAGAACTCCCTCCGCGCCTTCCTCGCCCTCGCCGCCGCCCTCGCCAACACCGCCTCCCCGGTCCTCACCCGCCTCGCCACCGACCTCAAGATCGCCAAGACCGCCGTCGGCCGCCTCGCCGTCGGCGCAGGCATCGCCTCCGACATGCTCACCACCATGCTCATCGCCATCGGCAGCATGATCTGGCGCGACACCGGCACCGAGGGGGCCGCCTCGCCCCTGGCGCAGCCGGCGCTCACCGCCGCGGTCCTGGCCGTGGTCCTCATGTCGGGCCTGGTGTCGAGGGCCATGGCGGAGTGGGTGGACGGGCGCAACCCAGAGGGGCGCCGCATGCGGGGCTTCGACCTGTCGCTGGTGGCGCTGGTGGCGGCGACGCTGTGCTGGTTCACCTCCGCGCTGCGGCTGGACGTGAACATGGCGGCCTTCCTGGTGGGGCTGGCGTTCCCCAGCGAAGGGAGGGTGTCGCGGCTGCTGGTGAGCAAGATCAACCTGGTGCTCAGCTCCTTCGTCCTCCCGCTCTACGTCGCCCACGTCTGCCTCTCGCTCCGCCAGACCACCGACGACATCGAGGCGGCGGGGCTCCGCAAGGACCAGGGCTTCCGCGTCTACGTGATGGAGCTCCCCTTCCCCTGGTGGAAGGTGCTGTTCGTCACCGCCATGGGCACGCTGGGCAAGCTGGTGGGGTGCGCCGCCGCCGGCCTGCTCCGGGGGCTGGGCTGGCTGGAGGCGCTCGCCCTGGGTCTGCTCCTCAACGTGAAGGGGTACTTCCACGTGTACTGCGCGCTGGCGGCGTTCGAGGCCGGCATCATCACGGACAAGTCGTTCATGGCCATCATCTTCATGGTGGCGGTGAACGTGGCGACGACGCCGATGGTGGGGATGGCGATCGCGTCGTGGGCGCGGCGGAGCGTGCAGTGGCGGCTGATGGGGCTGCAGCACCACGACCCGGCGACGGAGCTCCGCCTGGTGGTGGGGCTGCAGGGGCCCCAGGACGTGGCGACGCTGGCGTTCCTGATGGAGGCGCTGCGGTGGGGCGGCGGGAACGGGGAGCTGGCGGTGTACGCGGTGGACATGGTGCAGCTGACGGACCAGACGGCGGCGGCCATCGTCAAGGGCGGCGGGTTCGACGGCGTGACGGTGGTGGACGAGGAGGTGTCGGAGATGCGGAAGCAGATCGGGGAGGCGCTGGACGCGTACCAGGGGGATGATGGCGCGGTGAGGGTGCGGAGGGTGCTTGCGCTGTCGTCGTTCACGGACATGCACAGCGACATCTGCATCTGCGCGGAGGAGGCCATGGCGGCGCTGGTGCTGTTGCCCTTCCACAAGAGGCAGCGGCGTGAGGATGATGGGGGGGCCATGGACATGGAGCCCCCCCGCCCCTTGGGCTTCCGCCTCGTCAACCAGAAGGTGCTGCAGCTGGCGCCGTGCTCCGTCGGCATCCTGGTGGACCGCCACCGCCACGTCGATGCCGCCGCGTCGCAGTCGCAGTCGCAGGGCGTCGTGGTGGTCTTCATCGGGGGCGCCGACGACCGGGAGGCGCTCACGCTCGCCTCCTTCATGTCCAAGCACGCCAGCGTCCGGCTCACGGCGCTGCGGGTGGTGCAGAACGCCACGGCGCAGGCGAGGGCGCGGGCGCGGACCAGCCTGTTCGAGTCGTCCAAGAGTAGCCGCCGTGCGGGGGCGTCGTCCTCCTCCTCGGCGTCGTCAGTGCTGGGGCAGGAGGAGGTGCAGGCGCAGGTGGACGACAAGTTCTTCGCGGAGTTCTACCGGAAGCACGTGGCCGGCAGCAAGGCCATCGGGTACATGGAGAAGCACGTCGGCGACGGGGCGGAGCTGGTGGCGGTGCTGCGGGCGCTGCAGGCGGAGTACCGTCTGTTCGTCGTCGGCCGGGGCCGCGACCGCCGGTCTGTGCTGACGGAGGGTTTGGAGGAGTGGGCGGAGTGCCTTGAGCTGGGCCCCGTCGGCGACATCCTCGCCTCCTCCGATTTCTCCTCCACCGCCTCCGTCCTCATCGTCCAGCAGTACGACGCCAAGAAGCACTACAAGGTCATCGACGAGGAGTTCATGCCTTTGTAATTCTTTCCCATATACTCCTTCTATTTTCATTACCCCTACCTCCCTCTTCCTCTTCATTAGCTTATTACTAATTGCAACCCATATACTTACCTAACTTACATTTATATATGCCTGTTTTTGGAGGAGTAAATGTAATTAGAAGATTAAATACTTCCAGTTAAGCAAACCTAGCTCGATCCCTTGTATACATACAAAAGAGTCGTACATATGTCATACCTAGAGAAGGTGGCAAAGTTCATCATTTTCAAGTTTGAATAGAGGGCCTTAATTCAGAGTTGTG
