# Supplementary material for: Genome-wide identification and characterization of cation-proton antiporter (CPA) gene family in rice (Oryza sativa L.) and their expression profiles in response to phytohormones
Source: PLoS One. 2025 Jan 24;20(1):e0317008. doi: 10.1371/journal.pone.0317008 (PMC11761165; doi:10.1371/journal.pone.0317008)
Supplement: S4 Data — (TXT) [file pone.0317008.s004.txt]

>OsKEA1
MSMAKLLLVLSVFITVAYMMTWSFVPRFLKLMIQLSSQTNELYQLASVAFCLLLAWCSDYLGLSLELGSFLAGVMISTTDFAHHTLEQVEPIRNLFAALFLASIGMLIHVKFLWNHVDILLAAVILVIIVKSVVVTVVVKAFGYSIRTAFVVGLSLAQIGEFAFVLLSRASHLHLVGGKMYLLLLGTTALSLVTTPLIFKLIPVVMHLGILMRWFPSESSMQNELPLQDKATMLEAYNRSL
>OsKEA2
MDLSRFTAPRPGLQIGAAGNGFRACSLRRLRYRVCGGNPMGASALGGCGSRSLFYLAPNHGSPLALRTRGRALRCQGNDSLAYVDGPLEGTNGSVVDNTEDEANSSGLDEEKGDDDAENLRDLLQKARKELEVARLNSTMFEEKAQRISESAIALKDRADKAQSDVSSAVTTIQEIISKEADAKEAVRTATMALSMAEARLQLASEALDAKRGSVGPMEVSIDDVEEEALASAQEEIKECQESLSKCEEELRRIQEKKMELQKEVDRLTELAERALLDASKAEEDVANIMVLAEQAVALEMEAAQRANDAELALQKAEKAISSVDAVVELPAPAEEQVSDEEDNVSEVYDYSSDAIDDIPERDEVSNVERLTVGDLAVEGIEQLESSREMSDDESTDKLLVEPQKEAEPDIDKSKQGKKQEIERKESQPSNAPKASLKRSSRFFPASFFSSKADGEFTPTSVFKGLMKSTRKHAPKLVVGIVLLGAGAFFLNRAEKSSQLFQQQEITTSIEEVTSTAKPIVREMRKIPQRVKKLIELLPHQEVNEEEASLFDILYLLLASVVFVPLFQKIPGGSPVLGYLAAGVLIGPYGLSIIRHVHGTKAIAEFGVVFLLFNIGLELSVERLSSMKKYVFGLGSAQVLATTAAVGMIAHRFAVLPGPAAIVIGSGLALSSTAVVLQVLQERGESTSRHGRATFSVLLFQDLAVVVLLILIPLISPNSSKGGVGFQAIAEAMGMAAVKAIAAITAIIAGGRLLLRPIYKQIAENRNAEIFSANTLLVIFGTSLLTARAGLSMALGAFLAGLLLAETEFSLQVESDIAPYRGLLLGLFFMTVGMSIDPKLLLSNFPAISVILGLLIIGKTMLVTFIGRVFGISTIAAVRVGLLLAPGGEFAFVAFGEAVNQGLLSPQLSSLLFLVVGISMALTPWLAAGGQFLASKFEQHDVRSLLPVESETDDLQDHIIILGFGRVGQIIAQLLSERLIPFVALDVRSDRVAVGRALDLPVYFGDAGSREVLHKVGAERACAAAITLDTPGANYRAVWALSKYFPNVKTFVRAHDVDHGVNLEKAGATAVVPETLEPSLQLAAAVLAQAKLPMSEIAATVNEFRNRHLSELTELCATSGSSLGYGYSRVMSISKSKTVTSDDESETVDGALAI
>OsKEA3
MLPRRRAGPLRLLRLLLVLVVAFAAVVAFCPAAAAAAGEGVGVVEEEEVRVGEAAAAVARGEGDDAVVAAAVAGGEVAGEAGAGLGEGAAAANATGKEGSLAEMIDRALEKEFPESEGEQGGGEKDPGSFNNTVAEKQGVLETVARRVTKKNETKDNKSFPFKEVFLDRPEQEDVPTLIDRKDNVFIISNPKSKYPVLQLDLRLISDLVVVIVSATFGGIAFACLGQPVITGYLLAGSIIGPGGFSFVSEMVQVETVAQFGVIFLLFALGLEFSTAKLRVVRAVAVVGGLLQIILFMLLCGISATLCGGKTKEGVFVGVLLSMSSTAVVLKFLMERNSINALHGQVTVGTLILQDCAVGLLFALLPILSGASGLLQGVASMAKSLVVLITFLTILSILSRTGVPWFLKLMISLSSQTNELYQLAAVAFCLLFAWCSDKLGLSLELGSFAAGVMISTTDLAQHTLEQIEPIRNFFAALFLASIGMLINVHFLWNHVDILLAAVILVITVKTFIVAVVVKGFGYSNKTSLLVGMSLAQIGEFAFVLLSRASSIHLIEGKLYLLLLGTTALSLVTTPLLFKMIPAVVHLGVLLRWFSVDSNQVELGLKSDGLRIDSGKRINLIVQGSHDS
>OsKEA4
MAAAAAAAAPRHHHHHVVVGSSRSAPVSVSVCVRRWCGGASSSALLRVGMIGGASASSAEGRGRRRWWRRGRRALRVRAAAGMDIASAVEVINDLGFDTLTFLGVTVLVVPAFRVVKASPILGFFCAGVVLNQFGLIRNLTDVKLLSEWGILFLLFEMGLELSLSRLKALARYAFGMGLPQVLLSTLAFTAFELPPNGAIGTKILQFLFDSRPDLVNIRSVDEAIVIGAALSLSSSAFVLQLLAEKGELPTRFGSATLGILLLQDIAVVPLLVILPVLESQNVVEQSVWPMLLAESLKALGGLGLLSLGGKYLIRRIFEFVAESRSSEAFVALCLLTVSGTSLLTQWLGFSDTLGAFLAGAILAETNFRTQIEADIRPFRGLLLGLFFVTTGTSIDMELLIREWPNVLSLLGGLIAIKTLIITAIGPRVGLTLQESVRIGLLLSQGGEFGFVVFSLANRLGVLPLELNKLLIIVVVLSMALTPLLNEIGRRAAGIIDEKSETKEKPAEMVNYDATEPIVILGFGEMGKVLAKFLSAPLSFGLDKDAEGWPYVAFDLNPAVVKSARKSGFPVLYGDGSRPLVLQSAGVSSPKAVMVMYTGKEKTIEAVNRLRQAFPGVPMYARAQDMSHLLDLKKAGATEVVLENAETSLQLGSMLLRGLGVMSDDVSFFSKLVRDSMELQAQEALNNIENREIDIMKPLEIRISDLVERNGNGSRMIAQEDSLRLSSRPNIPLIEATLEDRIPETTGENDQTGYDFNNIDSEDGVKYCLLEASDDESEASNSSKEMIDQSV
>OsNHX1
MGLDLGALVLKSGGLLVSDYDSIVAINIFVALLCSCIVIGHLLEGNRWVNESITALVMGLITGGVILLVSGGKNSHILVFSEDLFFIYLLPPIIFNAGFQVKKKQFFRNFMTIILFGAVGTLISFVIISLGAMTLFKKLDVGPLQLGDYLAIGAIFSATDSVCTLQVLNQDETPLLYSLVFGEGVVNDATSVVLFNAIEDIDIANFDSLVLLAFIGNFLYLFFTSTLLGVVAGLLSAYIIKKLCFARHSTDREVAIMILMAYLSYMLSMLLDLSGILTVFFSGIVMSHYTWHNVTESSRITTKHTFATLSFIAEIFLFLYVGMDALDIEKWKLASSSPKKPIALSATILGLVMVGRAAFVFPLSFLSNLSKKETRPKISFKQQVIIWWAGLMRGAVSIALAYHKFTASGHTELRINAIMITSTVIVVLFSTMVFGFFTKPLLNLLIPPRPDIAADLSSQSIIDPLLGSLLGSDFDVGQPSPQNNLQLLLTIQTRSVHRVWRKFDDRFMRPMFGGRGFVPFVPGSPVERSIHGSQLGTVTEAEHS
>OsNHX2
MAWWWWWSEAVVVGGGTGGGSSGTVVSICVFTAVLCVCLVAGHLLEENKWVNESITALLIGCVVGAIIFLLSEGKNSRILRFDEQLFFIYVLPPIIFNAGFQVKKKQFFHNFLTIMSFGIFGVFISVAIVSTGCYWLFPKVGFGDLGAVDYLDLILFTTTALGAIFSSTDTVCTLQVISQDETPRLYSLVFGEGVVNDATSVVLFNAIKNLDITQLKGGVALKVISDFLYLFFTSTMLGVTIGLSTAYALKALYFGRHSTDREVALMALMAYLSYMLAEFLDLSGILMVFFCGIVMSHYAWHNVTESSRITTRHIFATLSFIAETFIFLYVGMDALDIDKWKTSETSFKTSLGIFGIIISLVLLGRAAFVFPLSIMSNYMSGSSEKAPITFNHQFTFSGVTLDPVHATIITSTIIVVFFTTLVFGFLTRPLISAILPHQHRQSTTPGTGGGGRSTGSNSPKDDFIMPFLSPDEEASGSGSGFLQAKRSISMLLERPVHTVHIYWRKFDDRFMRPIFGGPMERDRGNCY
>OsNHX3
MGMEVAAARLGALYTTSDYASVVSINLFVALLCACIVLGHLLEENRWVNESITALIIGLCTGVVILLMTKGKSSHLFVFSEDLFFIYLLPPIIFNAGFQVKKKQFFRNFMTITLFGAVGTMISFFTISIAAIAIFSRMNIGTLDVGDFLAIGAIFSATDSVCTLQVLNQDETPFLYSLVFGEGVVNDATSIVLFNALQNFDLVHIDAAVVLKFLGNFFYLFLSSTFLGVFAGLLSAYIIKKLYIGRHSTDREVALMMLMAYLSYMLAELLDLSGILTVFFCGIVMSHYTWHNVTESSRVTTKHAFATLSFIAETFLFLYVGMDALDIEKWEFASDRPGKSIGISSILLGLVLIGRAAFVFPLSFLSNLTKKAPNEKITWRQQVVIWWAGLMRGAVSIALAYNKFTRSGHTQLHGNAIMITSTITVVLFSTMVFGMMTKPLIRLLLPASGHPVTSEPSSPKSLHSPLLTSMQGSDLESTTNIVRPSSLRMLLTKPTHTVHYYWRKFDDALMRPMFGGRGFVPFSPGSPTEQSHGGR
>OsNHX4
MALELSLVSASPPGGLAASPPPPAAIPGKEQQVAGVGILLQISMLVLSFVLGHVLRRHRFYYLPEASASLLIGLVVGGLANISNTETNTRTQSGFSLSPKPFFANFGAIVTFAILGTFIASVVTGVLVYLGGLTFLMYKLPFVECLMFGALISATDPVTVLSIFQELGTDVNLYALVFGESVLNDAMAISLYRTMSLVRSQAAAGENFFMMVFQFLETFVGSLSSGCITAQNILNYFKGTFGIVVLELDLSLLLYPFPKFYMETLFAKHERLCMLSIDHVKLQYLCITIYHLLIACFTVNYFIYYLILCNLDHSVYLFKYAGLDIDKYMLAEGLGLSGIVSILFTGMVMKHYTFSNLSNNSQRFVSAFFHLLSSLAETFVAVNVFSCAYLVNMSRPEHRRIPLKHQKALWFSGLRGAMAFALALQSANELPGGHGKTIFTTTTAIVVLTVLLIGGSTGTMLEALDVIGDENRSIENYDDNNGYIPPTYEEGSSSGGGLRMKLKEFHKSTTSFTALDRNYLTPFFTSQTDEDDDVFGEQPQNQRRGFYDQ
>OsNHX5
MMFGALVSATDPVTVLSIFQELGTDVNLYALVFGESVLNDASLILSNLFKYAALGVENLHNLESCLFVLFPYFSYMLAEGFGLSGIVSILFTGIVMKRYTFYNLSEDSQRFTARFFHLLSSLAEAFVFIYMGFDIAMERQSWAANVFSCAYILNLARPVHCQIPRQYQLALWYSGLRGAMAFALALQSIHDLPEGHGETIFTATTSIVVLTVLLIGGSTGTMLESLQHNFDGNNAGYPGQRYGEETSTSSNFTMKLKELQRRYSSSHLILKLYLLIALL
>OsNHX6
MELGLGMGMGLGDPPADYGSIAAVGMFVALICVCIVVGHLLEESRWMNESITALIIGLGTGGVILMVSSWKHSRILVFSEDLFFIYLLPPIIFNAGFQVKKKQFFRNFMTITLFGAIGTLISFSVISLGSLGLISRLNIGSLDLGDYLALGAIFSATDSVCTLQVLNQDETPFLYSLVFGEGVVNDATSVVLFNAMQNFDLANFSSVKFLQFIGNFLYLFATSTFLGVAAGLLSAYIIKKLYFGRHSTDREVSIMMLMAYLSYMLAELLDLSGILTVFFCGIVMSHYTWHNVTESSRVTTKHAFATLSFIAETFLFLYVGMDALDMEKWKIVGETFSPMKSIALSSTILFLVLVARAAFVFPLSFLANLTKKTEEGKISIKQQVIIWWAGLMRGAVSIALAYNKFTRSGHTQLPSNAIMITSTITVVLFSTMVFGLLTKPLIRLLIPARHLNRESSALSDPPSPKSFLDPLILNGSDVDPEIGVGIRRPTSLRLLLASPTQSVHHYWRKFDNAFMRPVFGGRGFVPFVPGSPTERSVPLLQGNEN
>OsNHX7
MDNPEAEPDDAVLFVGVSLVLGIASRHLLRGTRVPYTVALLVLGVALGSLEFGTKHGMGKLGAGIRIWANINPDLLLAVFLPALLFESSFSMEIHQIKKCMAQMVLLAGPGVLISTFFLGSALKLTFPYNWNWKTSLLLGGLLSATDPVAVVALLKELGASKKLSTIIEGESLMNDGTAIVVYQLFYRMVLGRTFDAGSIIKFLSEVSLGAVALGLAFGIASVLWLGFIFNDTIIEIALTLAVSYIAFFTAQDALEVSGVLTVMTLGMFYAAFAKTAFKGDSQQSLHHFWEMVAYIANTLIFILSGVVIADGVLENNVHFERHGASWGFLLLLYVFVQISRILVVVILYPLLRHFGYGLDLKEATILVWAGLRGAVALSLSLSVKRASDAVQTHLKPVDGTMFVFFTGGIVFLTLIFNGSTTQFLLHLLGMDRLAATKLRILNYTKYEMLNKALEAFGDLRDDEELGPPADWVTVKKYITCLNDLDDEPVHPHAVSDRNDRMHTMNLRDIRVRLLNGVQAAYWGMLEEGRITQTTANILMRSVDEAMDLVPTQELCDWKGLRSNVHFPNYYRFLQMSRLPRRLITYFTVERLESGCYICAAFLRAHRIARRQLHDFLGDSEVARIVIDESNAEGEEARKFLEDVRVTFPQVLRVLKTRQVTYSVLTHLSEYIQNLQKTGLLEEKEMAHLDDALQTDLKKFKRNPPLVKMPRVSDLLNTHPLVGALPAAMRDPLLSSTKETVKGHGTILYREGSRPTGIWLVSIGVVKWTSQRLSSRHSLDPILSHGSTLGLYEVLIGKPYICDMITDSVVHCFFIEAEKIEQLRQSDPSIEIFLWQESALVVARLLLPMMFEKMATHELRVLITERSTMNIYIKGEEIELEQNFIGILLEGFLKTKNQTLITPPGLLLPPNADLNLFGLESSAINRIDYCYTAPSYQVEARARILFVEIGRPEIEADLQRSASLISQTLELPRTQSKEHSGLLSWPESFRKSRGAQNGASLTEIRDHPASFSARALQLSMYGSMINDMKSGQGQGQRRQRHRHTKASSNKAHSSSYPRVPSRSSNTQRPLLSVQSEGANMTTARQAAAAGASLPPEPEEAGRRRRRQRKAIEEDEDNSSDESAGEEVIVRVDSPSMLTFRQPSSAADR
>OsCHX1
MASTVPALIADDLPTNVTSQITDAARPKTTSSVVCYSPMMITTNGIWQGVNPLEFSLPLFILQVAVIVVTTRLLVVLLKPFRQPRVIAEILAGVVLGPSVMGQVEVWATMVFPQRSLLTLETVAHLGLLYFLFLVGLEMDLDVIRRSGKKALFVAVAGMALPFCIGIATSFIFRHQVSRNVHQTSFLLFLGVALSVTAFPVLARILAEIKLLNTELGRIAMSAAIVNDMCAWILLALAIAISEVNSTALSSLWVLLAGVLFVLFCFYVVRPGMWWLIRRIPEGEVVSDMQVSLILTGVMLAGVCTDAIGIHSVFGAFVYGLVIPGGQLGVALIEKLEDFVTGLLLPLFFAISGLRTNISKIRDPITVGLLVLVFTMASFAKIMGTIIIAALYTMPFREGIALGFLMNTRGLVEMIVLNIGRDKEVLDDESFAVMVLVSVAMTTLVTPVVTGVYRPSRRLVGYKRRNLQRIRHDSELRMLICVHTTRNVPSVLSLLELSNPTKRSPIFIYALHLVELTGRASNMLAAAAASASKQNRSSSSSTLPPVTEHIFNAFENYERHTGGISIQTLAAVSPYQTMHDDVSVLAEDKHVSLIVVPFHKQQTVDGAMEPINPSIRGFNESLLSTSPCSVAILVDRGLSAAAARMAALHRVALFFFGGPDDREALAYAWRMVEHPGVALTVVRFVPPDYRVRSYSNTNYRSVASDADPRSIGIDTEGKTELQMDEEYLGDFRTRNIGNDAISYSDKVVANSEETVSAIRNMDDSLHELYIVGRRPGEAGSPMTASLEDWMECPELGPIGDMLVSSDFSMSVSVLVVQQYVVAAAAPAPATTAPAGNADPVRQYVSNANQRPSAAYRTSAASTANSRWSGGGTVGF
>OsCHX2
MHEDVCVLAEDKHVSLIVLPFHKQQTVDGGMEPINASLRGFNESILASAPCSVGILVDRGLSAAAARMAAVHYVALLFFGGPDDREGLAYAWRMVENPGVCLTIVRFIPPGYTAPAVSPPQPPMPAAHSRAINVVPEVAKSERQMDEEYLNEFRSRNLGSDAILYVEQVVANSEETLAAIRSQLDNAHELYTVGRHPGEASSPLTSGLAEWMESPELGPIGDLLVSSEFSKMASVLVMQQYVITAAAAAGGARRAADG
>OsCHX3
MAGDGAKCSDEVNDGTYFMAGVMAVTGLMATVLALSGIFHCALRRVGQPSIISHILAGVVVGPTVLGRAVDLRPLGMQDAGSALSDTIYFVRIIFMFFIGLEMDLRYLRHHLRRSLAIACGGSGLCLLLAALAGPFFYGLLHPGQGPFKPEKLYASTALFMLVLTTTASPVLIRIVTELKLTGSEAGQLAIGAAFANDMASLSVFSIMVVGTTAYGPDGQPTPSFPDMSIVMSMAFTACLAVLAAARAARLLNRLKRGRRYVSKYELCAMLLLIIALSLLEQVFGYSASMTAFLIGLAMPRDGPTARTLVDRLTYPVHQLVMPLCFGAIGARLDFAAVGSFTAMQFAVAVAFTTLLGAVGKVGGTVLAGRMLGISARESLVLGFLLNVKGYCDILAINFGNQAGIWGQTAQVVLLLSSILNTFMAGPAAAAIVRQQRAASRYRSRCLQDLKVDHELRVLVCVHGAGGVHTMLTLAELSKGTAPLAVYLLHLVELMAARKYAITHLYHDADADDDEWGYAREIEQVAAAVNTFTYDAGVPVRQMTAISSLGSMDADVRNGVEDSRASLVIVPFHKEQRYDGRMVCRREGRRQLNQRILQRLPCTVGVLVERRLGGGGDKGAEDVVKNQVVAVFLGGPDDREAVAYATRLAAHPWVSVTVVRFLPARQDDITIGIDEQLLATTKSHGGEGAMEVAVEDEEAMADEEFMADVYARLVLAGQVEYTERYVSNGAEMVNSLSAMVGTYSLFVVGKGGGGSAAAAMTSGMGGLLEDECPELGPVGEVLASDDFTACGSVLVLQQHSAHVHRRMRRWNPNIHITTTPSSSDHHSHPP
>OsCHX4
MKATSEGAWQGDNPLRFSLPLLIVQICLVVVFTRGLAYALRPLRQPRVIAEIIGGILLGPSALGRNKRFLDNVFPKDSLTVLDTLANVGLLFFLFLVGLELDPASLRRTGRTALAVAAAGISLPFALGVGASLVLRAAIAPDAPRGPLIVFMGVALSITAFPVLARILAELKLLTTDIGRMAMSAAAVNDITAWVLLALAIALSGSGSPLVSIYVLLCGVAFVGFATVAVRPVLVFMARRSPEGEPVKESFVCAILVIVLAAGFATDAIGIHALFGAFVIGVLVPKEGACAGALTEKVEDLVSSLFLPLYFVSSGLKTDVTTISGAKSWGLLVLVMTTACAGKIGGTVAASLLMRVPLREALALGMLMNTKGLVELIVLNIGRDRKVLNEEAFAILVLMALVTTFMTTPAVTAVYKPARRQASYKHRTVERADADSELRVLACFHASRGIPTLINLVEASRGTRRSKLTMYAMHLVELSERSSAISMVQRARRNGLPFASRRGHEGGGGGGEVVVAFEAFQRLTAVTVKPMTAISDLDTIHDDIVASALDKRSAIILLPFHKMLCHDGTLEPVDRAFHQVNVRVLRDAPCSVAVLVDRALGGAAQVSAPDVSYSVLLLFFGGADDREALAYASRMGEHPGIALTVARFTAAADDAAEDDDAIQKHISNVRKAGNDGAFKYDEVSAHGRQEVAFAIKTLGRGKNLVVAGRSAAVATPLVDKTDCPELGHVGSYLATPEFSTTSSVLVVQKYDSRGDTGTSSSSQAGGEATVEESGVPIRRP
>OsCHX5
MGMSSPVTEAEMATVKTSSNGVWQGDDPLHFAFPLLILQALLILLLSRLLALLLRPLRQPKVIAEIVAGILLGPSALGRNKAYLRALFPPWSAPVLESVASLGLLFFLFLVGLELDLRSVRRSGRRAFAIAAAGISLPFACGVGVAFVLRGELPGAARAGYAPFLVFMGVALSITAFPVLARILAELKLLTTPIGETALAAAAFNDVAAWVLLALAVAISGSGDHRSPIVSLWVLLSGAAFVTIWMVFVKPAMAWVARRSDGQGGGEVWVAATLAGVLASGLATDMIGIHAIFGAFVFGLTVPKEGEFAGRVTERVEDLVSELLLPLYFASSGLKTDVATIRGGGAWGMLALVIGTACAGKIVGTFAVAMACGMSAREALVLGVVMNTKGLVELIVLNIGRERKVLDEETFAILVLMALVTTFITTPTVMAIYKPARNAGRRRLHHRKLHGPSAPSSPSAAATAGAKELRVLACIHGGHDVPALINLIETIRGHTQPRRLVKLYILRMVELTERTSSILMARAARRNGVPFLRPRRGGGDQVDVAFDTYAQLGHVHVRPMTAVSALHTIHDDVAAVAEDKRVSLVVLPFHKRHPGHGHGDDLGPEWRAVNRRILREAPCSVAVLVDRGFGGGEQVSSEQVAHGVCVVFFGGPDDREALELAGRMAEHPGVQVTVVRFVDGKEGSEEHAEVTLRPSNTKNADKSYTFSTAIVDTHKEKELDEAAVAEFRQRMGAMVRYEERVVVGNVIEEVVSIGKSREYGLVVVGKGRLPSAMVAELAVRAAEHPELGPIGDALASAGHGVTSSVLVVQQHDMSNADELPVSIVVDGHAHDDGELGGNKDMAEP
>OsCHX6
MAPEAAAAALKPMKATSDGVFQGEDPLEAALPLAIVQICIVVVLTRVLAFFLRPLRQPRVIAEIIGGIMLGPSAIGRNSAFINTVFPKQSLTVLDTLANIGLLFFLFLVGLELDLRAIRRTGAGALAIAVAGISLPFVLGIGTSVVLQNTVNRGVPTGPFLVFMGVALSITAFPVLARILAELKLLTTDLGRMAMSAAAVNDVAAWILLALAIALSGSGSPFVSLWVLLSGVGFVLSSFFFIRPLLSWMARRSPEGEPVKELYICTTLTIVLAAGFITDTIGIHALFGAFIVGIIVPKEGPFAGVLLEKVEDLISGLFLPLYFVSSGLKTNVLTIKGGDSWGLLVLVVATACIGKIGGTVLASLIVRVPLREAVTLGVLMNTKGLVELIVLNIGKDRHVLNDETFAILVLMALINTFITTPLVMAIYKPARRAPPYKNRAVQRPNPDDELRMMVCFHSTRNIPTMINLMESSRGTRRRGITVYAMHLVELSERSSAINMVHKARRNGMPFWNRRRNGDGDQLVVAFETYQQLSHVSIRAMTAISDLHTIHEDVVTSAHQKRAALIVLPFHKLHQMDGHMESLGDEYQHINQRVLHHAPCSVGILVDRGLGGAAQVAASDVSYNIVVLFFGGRDDREALSYATRMVEHPGIALHVIRFVPESGGGGANDKAAADDAFLAEFRGKVAGGNDSIRYEERTSRGKADVVEAIKAMGPTNLFLVGQGSPCAPLMEPSAECPELGPVGSYLAMPDFSTVASVLVMKQYDPTAEHYELVEEVADTAVDIDTPGPRRG
>OsCHX7
MAAAAVTVKMASDGMWQGENPLDFALPLLALQVAVILVITQGLALALKPLRQPRVVAEILGGILLGPSALGRWGPFRRTLFPAWSAAALDTVSGLGLLLFLFLVGLELDFRSVRRVGPRSVAIAAAGIAPPFLAAAGLVPLLDVAVPAPRRASFLPLCVFVGAALSVTALPVLACILKELSLLGVPFGDTAMAAAAVNDVFAWVLLALALAVSGGGGGEPKGPPLAPVYILASGAAFVAFMLGALRPLMARLARRLGPDRAGDLACTGAVACVLLAGAATDAIGVHPVFGAFVFGLAMPREGGLAERAGEKVAPLVSGLMLPLYFATSGLHTDIDNVRGAAAWGMVALVVAVAIGGKFAGTFAVAAGTGMPRREAAALGVAMSAKGLVELIVLNIGKERKVLDDTTFAIFVIMALTTTVLATPFMTALYRRTPTATTPESDDVELNGGDACPA
>OsCHX8
MDKIDCYVVPQTTGTGRNIFQGGSPLSASLPLLGVQLVLIVAVTRVLYFLLKPLKQPRVVSEIMGGIILGPSVLSRHAAFREVVFPARGEPVLNTVATFGLMYVIFLIGVRMDPRLVVRSGRKGVVIGLSGFLLPLAMTGAGSSGEAMATEPDVSRRSTFLFALATSLSVTSFAVLSPILSELSLLNSDLGRIAMSASMTTDGIAWIIMVVYILAEAFLVSPATSIWAFLSLAVLAAFILFVVRPVALRVIERTPPGKPVEETYVFVFLLVVLLVGFYSDVIGTNSFHGALMLGLAIPDGPPLGTALGEKIEAMVSGLILPLYYAMTGLSTDVWRMHWGRLQVVMFLAWVGKLVGVMVSSLYLEIPLRDAVSLSLFMNSKGIVEVITFNFFLTNKLIGKNTFSILICLSVAITAVSVPVAGWLYDPARRYAVYKRRTVQHLKADADLRILACVHDQSHVPGTLAVLEASNATPQTPLSLYLLQLVEIAGRSAPVFIPHKLRHSASRAGAAAASAAPPTDSDRIINAFFQYELKHPEGAVSVHPFTTISPYSSMHDEVCRLAVEKRTSLILLHYHKRHMLAGGVRAAVGLRVVNRKVLEVAPCSVAVFVDRNAGSVGLCAFIPGPVQDQSTSSRSRSGGHAASGSGQGFKAAVASLFFGGGDDREALAYATRMARHEGVAVGVIRFLPARGIKDEPSDRRIDNRAIEEVKALAARSRNIKVQEELVGDMERIVQVLRGLDEAGYDLVLVGMRHRWYPVMPANGMSDWSECPELGVIGDLLASSDFDTPYSVLIMKQQDQGGLNAAVPGAQDVWHVNDGGAEDAPAPPRNMSTAGS
>OsCHX9
MAPIMSGAAAAAGGTGGAVPLIKNATSASQMSRGKAGTGAGAVVCYSPMMVTAYGIWQGASPLDFSLPLFLLQVAIIVATTRLLVILLKPFRQPRVIAEILAGVILGPSVMGQVSTWAVKVFPERSLLTLETVAHLGLLYFLFLVGLEMDVNTIRRSGKKALIIAVAGMALPFCIGTATSFIFRHQVSKNVHQASFLLFLGVALSVTAFPVLARILAEVKLLNSDLGRIAMSAAIVNDMCAWILLALAIAISEVNSSAFSSLWVLIAGVAFVLACFYVVRPLMWWIVRRVPEGEAIGDVHITLILTGVMVAGVCTDAIGIHSVFGAFVYGLVMPSGPLGVVLIEKLEDFVTGLLLPLFFAISGLRTNVTKVRDPITVGLLVLVFVMASFAKIMGTILIAVSYTMTFRDGVALGFLMNTRGLVEMIVLNIGRDKEVLDDESFAVMVLVSVAMTALVTPVVTTVYRPARRLVGYKRRNLQRSKHDAELRMLACVHTTRNVPSIISLLELSNPTKRSPIFIYALHLVELTGRASNMLAAHHSASNPGGASDHIFNAFESYEEMVGGVSVQALTAVSPYQTMHEDVCVLAEDKHVSLIVLPFHKQQTVDGGMEPINASLRGFNESILASAPCSVGILVDRGLSAAAARMAAVHHVALLFFGGPDDREGLAYAWRMVENPGVCLTIVRLIPPGYTAPAISPPQPPMPAAHSRAINVVPEVAKSERQMDEEYLNEFRSRNLGNDAILYVEQVVANSEETVAAIRSQLDNAHELYIVGRHPGEASSPLTSALAEWMESPELGPIGDLLVSSEFSKMASVLVMQQYVITAPLPPPVALAGPPTDDPVRQYLTNANQRPSVAIGGNQMGAAGRGGWSGGAGGY
>OsCHX10
MSLAPPAARVHLQEVAVNVNKSLFCFDHDSGATSSGVFAGDDPLKFYFPLFLYHVCTVFALSRAINALLRRANVPLVISQILAGTLLGPSFLGHIAPRVGELFATPEGWVLINTIGGYAFTLHIFVIGVKTDLGMIRKSGNKAIAIAVLGTASPHLAMYITGLALKARVPAAWAASFLLTNLNSWWSLSAFIVVCCTLHDLNLLSSKLGRLAMSAALIGDFANTFAIAGVTSYLLAASPSEKLQRIGIASVIAFTTFIAFMALVARPAILRLIRDVPEGALLTEARLIAVLLICLTCSFTGELLGLHATYGPFMLGLMLPGGAPLGVTMAERLDRLVAGVLMPLLFAQGGMRLNVKKITDASTCALLETFLVVGVVSKFVASIMPCLYFRMPVRDAVVVGLMMNFKGITEVVYASAFEDAQVLDEQVYAAFMINVLLIGAASASAVKYMYHPEEKYVAYRRRTVEHKKLGEELRVVACIHSQDDVGPMLALLDASSPTPMSPLSVYLLHLMPLAGLTSSVLRHFKHGKRNCVPSGTTDSERVVNAFQFFVQQRPPGAASLVPYVCIAPYATMHDDVCAVALEKRAMLIVVPFHKRLAIDGSVEPTSHNAGAIQAANTNILNYSPCSVAILVDRGSLSTVAAAAAAADGFPHRVALYFLGGPDDREALALAATMAEDATIGLTVFRFMLPADRQSRGGEGDGEEDRRDEAELQEFVRRWVDDHRVAYSENMVGGSDEMVDVIRKTSPAFNLLVVGRRSESPESPLTAGISDWSEHLELGVLGDLLTSTDFGCRVSTLVVQQQTMAAAGESCRLPELPAKHKSDEPV
>OsCHX11
MARSYYICSHIDPLALSPIPGIALDTLFLVAIQALAVILVSKFFHLFLRRYNQPSVISQILAGVVVGGMGLRSAIVHVDVDNVEDMYGGYISAARILYMFLVGLDMDIAALRHATHRCVAFTYATVAASLLLAAVVSSGMYGSMMHSPVKTPELLAATLMLALTNTSSIAVARIAAELKLTVTENGRLVVAAGIATNLICILGDGVLSSTTRAKGKIEGVARGEHQIRKGFLALAVAAGAVWMVRPAVTRINKRNVGQHHVGVRDLAVMLLAIWFVGNIPQFLGFDGMPTSFALGLAFPREGAAARSVADALAPPVKGIMLPFYFATIGMRMNFNSMSGAIIVPGVLITLLGLFGKAIGAAAVASYLSMPLSDALRFSVLLNIKGHVDTMNMKFAKSEGVWAEQALYAMIIGNLISTLVAGPVVAVVRRKEEEAYRTRHQAMESLGAEQELHMLACVHSAHAAPGMLSLVELLVSEPQEQPAVHVLHLFDVGEERVVRIPYHQRIRDDDDGGGRDERGGGRDAVTRMNTIVDLFSRATGIWFRQIDVVCRGGAALDDAGAVCRAAEGVHARLLLAPCHKEQRYDGKMWCRLGGRRELNHGVLSRAPCTVGLLVDRPYRNSGTSFNVPSSVAAEAAATSGGGRTLLHPCSDRAVTHVVAAVFFGGADDREAVSLASRLAEHPSIGLTVFRFVKRSTYDSVTSAKVDELDMAFQEGDVDERFLWRFYERYAATEMAMYVEKVVERPADVEETLAGMAGMFSLVIVGRGGRQPPELLAGLERWADAGGEMGPAAEILASNDSLEMGSVLVMQQHTVVIKQ
>OsCHX12
MGGSAVNCAVQNVSLDTLFLIVIQGAAVIVLGKFIHLSLRRHNLPSAISQIVAGVAVGSLGLHDMVVHVEVQNVEDTYGWYVSEARIFYMFYVGLDADLAALWNDAHRCTVVTYASVATCLLLAAFVSGGIYGSMMHTPVRSPELLSAVLMLTLANTASVDVSRMAAELDLTATGGGRLAVSTAIATNIICIVGEGVFSCMKLASSRTPGYSASERLGMGVLALLKVGVTMALLRPVAAYMNRRNAGRHRIGNWELVLLLVAVSFVGNFPEHAGFDGVPASLLLGLAFPREGPVARSVMDAIAYPLHALALPFYFGAMGMRINFGAMSGAIVVPAVLLTLLGLFGKCAGTMAAARYLKMPLADAIRLGVLLNIKGHVNMIDMSFASSEGIWAEQALMAMVVGSIISTVVAGPVFAVLFRKEKEAYACSDQALEHMAPDKELRMLACVHGARGAPAMLSLLELLATTPRAQPTIHVLHLFDASRKHVGPKRYHQRVQDSDKHIDRRIDDATQVNWAVDVFTSVTGLAIRQFDVGDRGAAMKNAKNIHRRLEEVRAGLLLLPYHKEQRYDGKMVCRRDDRCELNRKVLELAPCTVGVFADRPFWRGGASFRLPTKISTSEETTAARNQGDQKAGTQIAAVFLGGPDDREAVAFACRLAKNDGAIRLTVIRLVLGVATNDDHRIPTTSAANHIGIYDDDDEDGGEEEVLSVVVQDDDPDERCVSELRREYVAKERAEYVERAVSGAVDVAAALRATAGAFALVVVGRGGRQPPELVVGLEGWVQMIEYPEVGPVGEMLASEESLEMGSVLVVQQRTAPPPPFHLNIPPAI
>OsCHX13
MAGANASTVKPVVAACYDNNLVNSQGMFLGDEPLRFALPLLLVQVSIILILSAAAHHVLRRLGQCRFVTHMLVGIFLGPSVLGRNPHLRTALFSERGTYILESVSLVALILFLFSMAVKTDLTLLRRPTARALAVGLAGSLVPLAVTLPVFHALSPSLPADLRGSSLITELAVRLSLSSFPVVADALAELDLLNSELGRVALNASLITDVTSWFLRACFAAAFLITQAKSPLFTAKVLASFAAFVLFVFFVARPAGRYIARKRTPPGDLLSEGSFVLVVIAALLSALVTDVIGFKFMIGPMMLGLALPGGMPIGATLTERLDSFFIALFLPVYMALAGYRTDLAELSLIGVSAEHEEKFCALELFVALCVAGKMVGCVAAGLFFSMPFREATVLALMLNIRGIVEVAAINNWGDTMKATAEHYSTLTLSMVVITAVATPLIKLLYDPSGRFARAKRRTMEESRPNAELRVMACLFSEDHAAPLLDLIEASGSSRDAPVSLIVLHLTELVGHAASVLKPHRKSRSSCGNPTPSDRIVNAFRYFEQQAPLGAVTVSPYVVASPYSSMQHDVCLLAHSRKANLILLPFHKSSDGARSTANNAIRGINRSVMQYAPCSVGILIDHGVAAGSACATASNSTLQRVALYFLGGADDREALAYVARMAECGLVAVTVVRLKLRDWVGMGGRDEMRDEEALQEFWQRYSCAGAERVAYVEKTVEDGEGTASVVRAMSDKFDLLVVGRREGGGDGAEGSSAAALTSGLSEWSEFPELGVLGDMLASADFAAKVSILVVQQQAATRNDADY
>OsCHX14
MSMDKTHLMCFYPSKITMGGVWTGDNPLDFSIPLLLFQILLITSTTRAATLLLSPLRLPTYISQILASFLLGPSILGHLPHFSNLVFPVRSLFVLESMALLGLVYYTFIVGVEIEVSAITRAGIHSFGFAVGCALPPFLVGALTGYVALSTDDKRKGDTFLNKLSFPIFLGSTFSSTAFSVLARNIAELKLAGTDVGQLTLSASLINDTFAWTGLTVATVLGHSRCTITQTTWTLTSGVVIFGASYLLLRPMLLRLARRAAEGEAVGEDRECWILIGVMVAALVADAGGTHAIFGAFVFGLAVPNGPVGVALVEKVEDFVVGALLPLFFALSGLRTDTAKITNMHSAVLLMVAAMVAAVLKVAAAIGVAGVFGMPLSDGTSIGLLLNTKGIIELVILNIARNKGIMSDQSFTVLVFVSALITAMVSPFLGMVVKPARRLVFYKRRTVAWAHPESELRVLACVHVPRDVPALLTLLDVVTPSSRSPVGVLALHLIEFVGRSSALLLINASAPSSSSYDASVHGRSHTEMQFKHISHAFMAYEEQSVGVSARTMAAVSPYESMHEDITSAAENQHSALILLPFHKYRSVDGGLEVSHPAIQPLNCNVQSFSPCTVGILVDRGLAAVPGGGYRVVALFFGGSDDREVAALATRMVRNPTIDLTLLRFVQKGGSFTASEFDALKERKADEGCLRDFLERANEGGGATVEYRERGVFNASEMVGEIQSVEAMGNKDLFVVGKVPGGSGLTAGMAEWSESPELGPIGDLLASKDFQTTASVLVLQAYGRPVAVVGAGAGAMSVDFGGDSVAMAERTASGRRPWARPGV
>OsCHX15
MAGANASTVKPVVAACYDNNLVNSQGMFLGDEPLRFALPLLLVQVSIILTLSAAAHHVLRRLGQCRFVTHMLVGIFLGPSVLGRNPHLRTALFSERGTYILESVSLVALILFLFSMAVKTDLTLLRRPTARALAVGLAGSLVPLAVTLPVFHALSPSLPADLRGSSLITELAVRLSLSSFPVVADALAELDLLNSELGRVALNASLITDVTSWFLRACFAAAFLVTQAKSPLFTAKVLASFAAFVLFVFFVARPAGRYIARKRTPPGDLLSEGSFVLVVISALLSALVTDVIGFKFMIGPMMLGLALPGGMPIGATLTERLDSFFIALFLPVYMALAGYRTDLAELGMIGLFVALCVAGKMVGCVAAGLFFSMPFREATVLALMLNIRGIVEVAAINNWGDTMKATAEHYSTLTLSMVVITAVATPLIKLLYDPSGRFARAKRRTMEGSRPNAELRVMACLFSEDHAAPLLDLIEASGSSRDAPVSLIVLHLTELVGHAASVLKPHRKSRSSCGNPTPSDRIVNAFRYFEQQAPLGAVTVSPYVVASPYSSMQHDVCLLAHSRKANLILLPFHKSSDGARSTANNAIRGINRSVMQYAPCSVGILIDHGVAAGSACATASNSTLQRVALYFLGGADDREALAYVARMAECGLVAVTVVRLKLRDWVGMGGRDEMRDEEALQEFWQRYSSAGAERVAYVEKTVEDGEGTASVVRAMSDKFDLLVVGRREGGGDGAEGSSAAALTSGLSEWSEFPELGVLGDMLASADFAAKVSILVVQQQAATRNDDDY
>OsCHX16
MAAHTVTDPLEELWNHTMSMDKTHLMCFYPSKITMGGVWTGDNPLDFSIPLLLFQILLITSTTRAATLLLSPLRLPTYISQILAGFLLGPSVLGHLPHFSNLVFPVRSLFVLESMALLGLVYYTFIVGVEIEVSAITRAGIRSFGFAIGCTLPPFLVGALTGYVALSTDDKHKGDTFLNKLSFPIFLGSTFSSTAFAVLARNIAELKLAGTDVGQLTLSASLINDTFAWTGLTVATVLGHSRCTITQTTWTLTSGVVIFGASYLLLRPMLLRLARRAAEGEAVGEDRECWILIGVMVAALVADAGGTHAIFGAFVFGLAVPNGPVGVALVEKVEDFVVGALLPLFFALSGLRTDTAKITNMHSAVLLMVAAMVAAVLKVVAAIGVAGVFGMPLGDGTSIGLLLNTKGIIELVILNIARNKGIMSDQSFTVLVFVSALITAMVSPFLGMVVKPARRLVFYKRRTVAWAHPESELRVLACVHVPRDVPALLTLLDVVTPSSRSPVGVLALHLIEFVGRSSALLLINASAPSSSSYDASVHGRSHTEMQFKHISHAFMAYEEQSVGVSARTMAAVSPYASMHEDITSAAENQHSALILLPFHKYRSVDGGLEVSHPAIQPLNCSVQSFSPCTVGILVDRGLAAVPGGGYRVVALFFGGSDDREVAALATRMVRNPTIDLTLLRFVQKGGSFTASEFDALKERKADEGCLRDFLERANEGGGATVEYRERGVFNASEMVGEIQSVEAMGNKDLFVVGKVPGGSGLTAGMAEWSESPELGPIGDLLASKDFQTTASVLVLQAYGRPAAVVGAGAGAMSVDFGGDSVAMAERTASGRRPWARPGV
>OsCHX17
MAASGGSCPAAMKATSQGAFQKENPLDFALPLIILQICLVVVVTRVLAYLLRPLRQPRVIAEIIGGILLGPSALGRSSKFLHNVFPPKSMTVLDTLANLGLLFFLFLVGLELDISAIRRTGKKALAIALAGISAPFALGIGTSFAFRATIVKGAPQAPFLVFMGVALSITAFPVLARILAELKLLTTDLGRMAMSAAAVNDVAAWILLALAVALSGSGSPIISLWVLLTAAGFVAAIFLFLRPALAWMARRSPEGEPVKELYICATLAIVLAAGFVTDTIGIHALFGAFLVGIAVPKDGPFAGVLIEKVEDLISGLFLPLYFVSSGLKTNVATIRGAKSWGLLVLVIVNACLGKIGGTVITSLLVKIPVREAVTLGFLMNTKGLVELIVLNIGKDRKVLNDEAFAIMVLMALFTTFITTPIVMAIYKPARPTAPYKRRTVDGGEADGELRVLACFHTNRNIPTLLNLVESSRGTGRGRLVMYAMHLVELSERSSAITLVQRARRNGMPFFNSGDKAEQMVVAFEAFQQLSSVRVRPMTAISDLDTIHRDVIDSATAKRAAIVVMPYHKMLQHDGTFQSLGSAYHAINKRVLREAPCSVAVLVDRGLGGHAQVSAKNVAFSVAALFFGGPDDREALAYATRMAEHPGVAVTLERFRPSRAQPDEEDAADEAAVEAFKSKVGMVKDGSVRFDERPAQSKAEVMEAINSLSMFSVFVVGRMPPTAPLVEKPDELGPVGSYLASPEFRTSASVLVVKRYDPAANPASKRYDPKARPPAATEEDALDELTGAAVVPVAHSPMNHDIV
>OsCHX18
MDCSMTSSILSANYNTILFEFGVILVTSKILYALLRKLYQPRIFSDLLLGIVLAQFRVLSLTNAINLVFGKIGGFVFAPYLFALGVEMDPSALLDAPTADAAVAYAGIFSTAVLVTLFHAPIMRPTSGIVHENSLRAFLALAAALANTASPVLTRLATDLKIAKTAVGRLAVGAGIASDMLTTMLIAIGSMIWRDTGTEGAASPLAQPALTAAVLAVVLMSGLVSRAMAEWVDGRNPEGRRMRGFDLSLVALVAATLCWFTSALRLDVNMAAFLVGLAFPSEGRVSRLLVSKINLVLSSFVLPLYVAHVCLSLRQTTDDIEAAGLRKDQGFRVYVMELPFPWWKVLFVTAMGTLGKLVGCAAAGLLRGLGWLEALALGLLLNVKGYFHVYCALAAFEAGIITDKSFMAIIFMVAVNVATTPMVGMAIASWARRSVQWRLMGLQHHDPATELRLVVGLQGPQDVATLAFLMEALRWGGGNGELAVYAVDMVQLTDQTAAAIVKGGGFDGVTVVDEEVSEMRKQIGEALDAYQGDDGAVRVRRVLALSSFTDMHSDICICAEEAMAALVLLPFHKRQRREDDGGAMDMEPPRPLGFRLVNQKVLQLAPCSVGILVDRHRHVDAAASQSQSQGVVVVFIGGADDREALTLASFMSKHASVRLTALRVVQNATAQARARARTSLFESSKSSRRAGASSSSSASSVLGQEEVQAQVDDKFFAEFYRKHVAGSKAIGYMEKHVGDGAELVAVLRALQAEYRLFVVGRGRDRRSVLTEGLEEWAECLELGPVGDILASSDFSSTASVLIVQQYDAKKHYKVIDEEFMPL
