# Supplementary material for: Genome-wide identification and characterization of cation-proton antiporter (CPA) gene family in rice (Oryza sativa L.) and their expression profiles in response to phytohormones
Source: PLoS One. 2025 Jan 24;20(1):e0317008. doi: 10.1371/journal.pone.0317008 (PMC11761165; doi:10.1371/journal.pone.0317008)
Supplement: S6 Data — (XLSX) [file pone.0317008.s006.xlsx]

## Sheet: Sheet1
S6 Data. Time of gene duplication estimated for different paralogous pairs of OsCPA genes based on Ka and Ks values. (XLSX)
Gene Pair	Ka	Ks	Ka/Ks	Time(MYA)
OsCHX2-OsCHX9	0.0317695	0.0810139	0.392148	2.65726e-16
OsCHX14-OsCHX16	0.00691536	0.0854466	0.080932	2.80265e-16
OsCHX13-OsCHX15	0.00464533	0.0223243	0.208084	7.32236e-17
OsCHX5-OsCHX7	0.360885	0.672912	0.536303	2.20715e-15
OsCHX6-OsCHX17	0.232454	0.47439	0.490007	1.556e-15
OsCHX11-OsCHX12	0.366261	0.387578	0.944999	1.27126e-15
OsNHX4-OsNHX5	0.283724	1.83541	0.154583	6.02014e-15
OsNHX3-OsNHX6	0.166398	1.68346	0.0988427	5.52176e-15
