# Supplementary material for: Genome-wide identification and characterization of cation-proton antiporter (CPA) gene family in rice (Oryza sativa L.) and their expression profiles in response to phytohormones
Source: PLoS One. 2025 Jan 24;20(1):e0317008. doi: 10.1371/journal.pone.0317008 (PMC11761165; doi:10.1371/journal.pone.0317008)
Supplement: S7 Data — (TXT) [file pone.0317008.s007.txt]

>OsCHX10
ATATGACGCCATAAATATAGCTACACCCTTTATTTTTTTAACTTATATATTTGTGAAATGATATACTCCCTCCGTCCCAAAATAAGTGCATTTTTGTACTATATTCATGTCCAACGTTTGACCGTTCGTCTTATTTGAAATATTTTTATGATTACCATTTTTACTGTTATTAGATGATAAAACATGAATAGTACTTTATATGTGACTATTTTTTTTAGTTTTTTCATAAAATTTTCAAATAAGACGGACGGTCAAACGTCGGATACGGATTTTCATGACTGCACTTATTTTGGGACGGATGTAGTATTACATATTGATCTATCTTGTTGAAGATTTTTTTAGTGATACTCAAAAACGAATGGACGTACTTTCCCAAATAATAAAGCTACAAGTAATGTACTCATTTTGATGGAGTAACTTTGAATCTGGCGGTTAGTTCGATCTTCGTTTGATGAAACTTGAGAGCCAATTGTGCGTGCTGACGAGGGCGACGAGAGGAAGCCGAGATCTTTGTTTTTTTTTCTTTTTTGCAGTGTGCCGGTAAATCAGGGCAATGTGCTTGGTTTGAATTGGTTTTGAATGCGCTCATGCGGCGTGCATGTAGGATGTTGATTTCGGCCATGATTTGAATGCCACCGTGACGAGGCATTGAAGCCAGTGGCCCAGGGATTTGATTACTCTTCTTGCAGGTTGACGATCTACTGTGCCACACTGCCGCTGCAGGGGTAGAGGGTAGTGTGTTTGATGATGAGAGAATTGAGAGGTCAGAGGAGGCGCTTCAGCTCTGGCATTAAACTCTGACGAACATGCATGTTCAGATTCAGAGTGCAGAGTCCACTAGTATTTCGGAATGTAAAAAACATTAAGCCCAGTTTAGTTTCAAACTTTTTCTTCAAACTTTCAACTTTTTCATCACATCAAAACTTTCCTACACATACAAACTTTTAACTTTTCCGTCACATCGTTCCAATTTTAACCAAACTTTTAATTTTAGCGTGAACTAAACACACCCTAAATCCCCTCGAAATTTTGGTGAAAACTTTTGGATTTTGAACACATTATTGACAAATTCAGGGGAAGAAAAGTAGGAACTTATCTAGCTGGAAACACATTGTTAGCAACTTTTTGTGACAAGTCAACGAGCACGATTGTAGCACCTAACGCTTTGCGGTGATCTTAAAGTCGCCAAACACCTCAATCTAGCAAAAGCTAAATCAAGATGGGTTTTGATAAACTAAACTGGCTAGCAAAGCCGATTTAGATGAAACTATGGATAACTACCTGTCTCGTGAGCAAAATGGAAGGTTTTTAGGACAAATCTACAAAGAGGTGTCGCACTCTCGCAGCGACAGCGGATGATTTACAGCGCAAATCGACAAAGATGGATAGACTAAACTATAACTAGAAGTAAAAGAACGATTCGATTGATTGATAGTTGATTGTGTGTTTACAATTGAACCGGCCTTTTCCCTTACATAGGGGGTGGTCTTGTCCTCTACAGGCTCTCCTCCAATCCAACTCAGGATAGAATCCAAAGGAAACCCGAAACATGCCTTCTCGAGTAAAGAAACCTCGAGACCCGACGAAACGGATTCGGACTTGGACTCTGCCGATCAGACCGGCCACCAGTCTGACCGGCCTACTGGTGGCGGTCAGACCGGCCTACCCAAAGGAAAACCGGCAGAACTCCAAACTTTGGCAATTTTCCCTATTCTATTCCTAGGTGTCAAATTTAGGTGTAAACACACATCCTACCCAAACCCACGTATATATAAACCCAAAATTTTGGGAATTTCGATTGGACGGAGAGCGTTCAGTAGTTGATGAACTGGGAATTTCCACATGTTCTGAATTGAACCCATGACGCCACATCAAATTTTGATTTAAATTTCAATGGCAAATTGTTAGCCCTTGATTGAGTGGCTGGTGCTCCACGTTTCCCGCCAAAACGTGCAACGCGGCGCGCGCCATCATGCACGGATCGCGTGGCCAATGGGAAA
>OsCHX11
AGTCCACAAAAATCATGAGCCCGAGAATAATGGATTTTTAGGAAAATACATTCGCTCCTCATAGGGTCAAACTGTTTTCGAACTATATTAGCCGAAGCCGACAATTCATAGCAAAGTATGATAAAAATCTCAATCACACCATCATAGTAAAGTCCACAAAAATCATGAGCCCCAGAATAATGGATTTTTAGGAAAATTCATTCGCTCCTCATAGGGTCAAACTGTTTTCTAACTATATTAGCCGAAGCCGACAATTCATAGCAAAGTATGATAAAAATCTCAATCACACCATCATAGTTGAGAACTCCCATTGCCTAAATATGACATGTAAAATCAGAATGAAATTTGTGCGATGGATCGACTGGGACTCGATGGGGCTCAGATTCAGTAAACTACTCCCTGGCTGGCATTGCTAGCACACAAGTCATAGATCGAGGAATCTCTCTCTCCTAGCTCCGAGTAAGACCTATGACCCCCGGACTGGTTGGATGAAAGAGGGTGTGAGCCCTGGGAACGCGAATGAGGAAGGGAGGGGGGATGGAGGAGGGGGACACGTACTTACACCCGCGAGGCAACGGGTTCCCCTCATCTGCATCCGCCAGGGCCACGGCGAGCGAGCATCGTCGCCGGTGCGGCGGAGCAGACCCCAACTTCCGCGACTCCGACGGCCGCACGGCGATGCACAATTGCACATCGCCGCCTGCGAGGGGCATGCCGCAGCCGCAGCCGCCGCCGCCGCTAGACGGCTAGACGCCCACCTCCCCGCCACGCCCGCCGCCGCCACCGGCCACTGCCCGCCACGCCCGCGAGCCGACGGCGTCCTTGAGAGGAGAGGTCTCGGGAGAGAGGGAGAGGTGGGAGAGAGCATGACGGATGGGCCCACGTCAGGGGTATTTTGGTCGGGAAAAAAATAAAATTGAGCAAAAACTTTCTATTCACAAAAAAGAACTAAAATGGCATTTTGGTAAACACATCTCAATTTAGTGTGACATTACAATGAATCAGTTTGAAGCGATGGCAATCCAGCGAAACCACTCTTTTACGATGGTATAATCCTAAATTTCTCGCCAGGAGAATCGGAGAAGAGCTCCGCGCCCTCGTCCATGCTACGGTGCCGCCGCGGTGGGCGATGAGTAGTATCCCCAATTCCCCATTGGTAATCTTGTCTCAAAGAGGATGAATGGATGTGCCTATGTCTCGCGGTTCATCATCTTCTCCTTAATTTACGCTTGGCTGGGAAGTGGATTTTTGTCCCTCGAGGGGACATCCTCTCATTTTGTGCCTGTCATTAAAAAGCTATCAAAAAATTTTAAAAATTTATCAAGATAGATTAATATATAATATATCTTATTGCAAACATGCGAGTTAAAATTCGACTTATACAATTGGAAAAAAATAAATTTGACCGTGAATTACGCGTTCTATTCATAGTCAAATTTATTGTTTTTTTTCTACTTGTATAAGTTGAATTTGAATTTACATGTTTGTGAAAGCAACATATCTCATATTGATCTATCTTACTAAATTTTTTTAAAAAAATTTGATGATTTTTTAAGTGGCATGTAAAAATGAGGGGATAACCTTGAGGGATGAATGGAGTTTTCACCTTGGTCACTAGCTCACTGCTCAGCCCAACTCCAAGAAGATGGCTCATTGCAATGCAACAGACAACAGTCGCGCGCGGATGGAGCCAGGCGGAGCATGATGCGAAAGCCACCTGCCTATTCCGGGGCGAGGCATCGTCTCCCCGGCCACCGCCACCACGAGACTCATGGCCGTCCCTCCAATTTCTACCTTTTGCATGATGCATCTATCGTGCATGCATGAACACGCGGCCGGCGCAGCTAGCTAGCTAGCACGTAAACACACTGCACACACCTGCAGGAGGCCGGAACTAAGTTTGCCGAGCGATCAAACGGCGAGCCGGCGATCGCCGTAGCCTTCTTCCTCGGCGGCGGTGCGGCCGGCTGCCGATCGGCCGGGGCATATATGCAAGCAAG
>OsKEA2
ACAAGTACCTTTTATGAGGAGTTGAGTGAAGCTTCCAACATATTGCATAACTGCTCATCTCGGTCACTAGTTATCATCGATGAGCTTGGTCGTGGTACAAGCACACATGATGGTGTTGCTATAGCTTATGCTACATTACACTATCTTCTGAAAGAGAAGAAATGCATGGTAATTTTTGTCACTCATTATCCAAAGATTCTTAATATTCTGAGAGAATTTGAAGGTTCTGTCGGTGCATACCATGTCTCATATCTAGCAACACGGAAACTGTTGGAAGTAGCTGATAGACAGATGGTGATTAACAACACAGAGACAAAGGATCTTGGTGAAATCACTTTCTTATATAAACTTGTTGCTGGAGCTTCAGACAGAAGCTTCGGTCTTAATGTTGCGCTGCTTGCACAGGTTAGTTTTAAGTTGTCATGTCTTTTTGTTTCTATATTTCTAGTTTGGTCCAAATTTGATTAGTTATTAAGACATGTGCTTAATACCATGACTTGCAAGTGACCACCTTTCTTCCCTTGTACTCTAGACTGATTGTAGAATAACGACATACATTCTTCAGTTTGCTTGTTGCTGTCTATATAGGGAATAGGTTCTAGTTTTGGGTTCATTGTTTTAGTACAGGAAATAAGTCCTCTGTTTTCTTCAATGACGATGCATGTTGTGGTTAATTTTTGAAGTACCCTTCCTCCTTTGCAAGCTGAGTTACAGTTTGAAGTGAAACAGTGCTTATGATCTCCTTGTTTTTGTTACTTGTTTGCTGATATGTGTTCCTATTTGCAGCTTCCATCTAGCTGTATTGAGCGCGCTTCAGTCATGGCAGCCAAACTTCAACAGGAGTTAAGTGAGCGTGAGAAAAATAAGTTTTGTAGGCTAATGGACGTTCCACGGGAAAGCTCTCCGAAAGAGCTTTGTGCACAGCCTTATCAAGGGCTGGCTGAAGCATGCCACAGGATACTATTTAACGTTACATCTGCTCAAAGTAATGACGAGTTAACGGATACACTATCTTCTTTAAGGGAAGCCAGGGAAATTGCCTTGAAGGCAATAAAAGGCTGGTGATCATGTTCTTCGAAGCAGTGGATACTTCACCACTGGTTTCCTTTTGTTTTTTTGAAGGGATCAGGTATTGATGCTGTTCCATTCTGTTCAGGTATTGCTTCGTTCTAGCTACTAGTTTCTAATGTAGTGCCTTGACTGATCTTTGCATGAAGGTGGCATCTTCTGATAATCTACTAAAAATTTATCGAAGATGATTTTGGGACTAATGTTATTTATCGAAGACGATTTTGGGACTAATGTTAGCCATTGTGCTAATGGCAGCAGTGTAGACTGTAAAATATAGTGGATCTGGAAGGTGGAGGACCTTGAAGTTAAAGCCAACTCTATGGAAGAGCAAGTAACTTATTGTAAATCTGTAGTTACAGCATCAGTTGATGTATCCAGACTTGTCCAAACCATATTAAAGCTTTGCCTCCATTTTGAAGTGTAGATGCAGAAATGAGATGCATCTCTTATATCCTATTCCTCAGTGAAATATCCCTGTGTTTCTAATTTGTGTCTATTTGTGATAATCCTGGAACTTCAAAATGCTGTCCTCCGTCTTGATATTTTCGATTTGAATTTGGACTGATCTATCTTTTTTTTAAAAAAAAGTTACACTAATCTATCTACTGGAGTACTTCAGCAACATTTTCTAAAAGGAAAGAAAGGAGGATGCTGAACGCAGCACAGCAACATTTTCTAAAAGGAAAGAAAGGAGGATGCTGAACGCAGCACATCCTGAAGGCGTACTTAAGAAAGGCCAGCCCAGCCCAGCAGGGGCGCCGGCCCATTCATCCACTTGGGGGCGTACCATCGGTCCATCGCACGTGAGAGGAGAGGAATATCCCGTAAAATCCGAAGAGAAGGAATCCTCCTACTACACAAATTTCATATTTTTTTAGATTTTCTTTGTTTGAGAAAGTTTCAGGTGGCAGAGTCACGAATGCATCATC
>OsNHX3
TGTTGCACAATTAACCGACCAGCCAGCCACCGATCGATCGATTCAGATTATTTTCTTTCAGCTAGCTAGCCTGCAGTTCGGTCCATCTGCTGGCTGTCCATTTCCATGCAGCCGATCTGGCTTGTTAATTTGCTTTCGACCAGGGGATCTATCTACTAGTGCAGCTACTGGACATAATAAGCCAGGTAATCTTTTATGTTATACGCCTGTTTGGGAGCTTAAAATTCTAAGCTTCTCTACAACTATAACTTCTCAGAATATGGATCAAAAGCTGTACTGTTTGGAGGAGCTCGTCCAAACAGGGCCACTAGCTAGTCCAGAGGTCATTCTGGAACAATCCATCTGCAGCACGGGGAAGTATCAGGTGCAATCACCTAATTCAGTGCAACTATGCAACTCTCATCCTACACCGTTGGATCGAGAAATTGACGTCCGAGATTCGTCCAGGTCATCATAACTCCCAGTAAATTTTAACTCATGAGTGAATCTGCGAGTTAAATTTTAACTTATGGTGACGTGAACGAATCTTGGATGTCCATTTCTCGATCCAACGATGTAGGATGAGAGTTGCATAGTTGCATTGAATTAGGTGATTACACCAGATACTTCCCCTTTGTCAGCACTGTGTCTCTTCTCTTCTGTCATGTTACCCTGCTACAGTCACAAACACACAAGGCAGAGCTACTGCTCTCTGTTGGGATCAGAAATTCAGCATAACTGCATCAAGAGCTTGGCCAAAAGAGGGCTTAGTTAAATTAAATTAGCTTACGGCTTTTAATTTGGTTCCAGCCACACGTGCCAGTGGGGCCACACGCTCTGTGATTACCAGCTAGTGCATGTTTCTCACTCGTTTGGAGACAATTAAGCAGTCAATTAATTATGTGCTCGCCAAAAATCAATGTTGATCTCTAATGTTCTAAACACAATGATTAAAATCGGAAACCATGGGTGTTTTTCTTTTGTTTGTTCAATCTGAAGATCAGTTTCGGCTAGCTATCTCTGAAAGAAAAAGAAAAAGAGAAAACGAAGTTCTTGCTTGACTTGAAACGTAATCACGGAACTTTCTTGTGAGTTTTGGATGGCTGCACGATCTTTCTAAATCCCTATCACCATTCATTGAATCATCGATAAATCACGAGCAAAGTGCAGCACGAGAAGATCGATCTGCAGCCAAAAAAACGCCAGAATTGAAAGGACGATTGGATCAATTAATGGAAGCATGAATAATGCATTTTCTCTCCTGAATTTAATATGACTCCTGCAGCGTTCAAGGGCCAAAATAATCAAGGATCTAGGAACAAAATGATTGAACGATCTCAAATCTGCTTAAATCATGTGCTATACCGGTGTAAATACAGTTGCATGCTGTCTTTTTCTGTTTTCGAAACACATGGAGCTGTCTCCATTATTTTTCAGGAAAATGCTCTTTTTTCATGTAAATATACTAAGCAATAATCTTGAAAATATTCACAGGAGAAAAACAAAAATGATCTAGCATAAAAAAACAGAGACAGAGAGTCGTATAATACACTTACTGCTGTATTTAATTTTTTTCAAATATAGCCTGCATTGTTAAATTAGGGAAAAAAAAGAAACTGCCTTTGAACCCTAGCAAGCACATGCTGAATTATTTCCACAAACCAAAACAGAAATCTGCCGCATTTCACGTGTAAAAGAAGAAACAAAACCGAGAAAAAAAAATCAAGAGCGAGCATGACAGCATGACACAGGCCCTCTTAAACCAATTTTGTATCGAAAGTAAATTTAAATTTAAACAGGATGGCAAACACACCCCATATCCTACTACAAATACGGGTGGATGCAGCGGATCCACCTGGACTATCCAAATTGGCTGTCGGGGCCAGATCACGCTGTGCGCTGGGCCCCACCGCCAAAACACCACGCACCAAACACGACCCACTAAAAATCCCGCCACGTGTGCCCACCCCGGTGGGACCCACCTCCCTCCCGCTTTATATACGGCTCATCACGAACGCATC
>OsCHX2
TTCCAACTTGAGATATTCTTATATATTCTTATAAGAATATATATCTGTATATATCTATCTCTTCCATATCTCTATATATTCTTATATATAGAAATATACTCTCCCTAGTTTTAATTATACTTTTCCCCTTTTTAATATATGACACTATTATAAATCAATTTATAACGAAGTAAATGGTTATTACATAACTCGGAGGTATTATGTACTTCGAAAATTCATATATTTTTTTCAATAATCACTTGCATGCTTTTTACCTTGGTCGTCTGCATGTCATTCGTTTTCTTTTCTTTTTTCTTTTTCTTGGTATATTGTTCAACTCACGCATCAAGTCTGCTTGCTGCCTCGCTCAACTTTTATTGACGTCTCACATTCCACGTTGTTACCTCACTCGGCTTTTATTGATCACACACTCTCTCATCAACCTTTTTCTCCTCTGTGCGGATATTTTTTTTCTTGTATTATATAAAAAAAGAAAGAAAATAAAAGCAATGCATGGGCTGTATAGTACTCATATAGGGGATGCTAGAACTGGAATAGCAAAAAGGACATATGAGACCCCTCTTGTCACCAAAATACAAAATCATTCCTCAACCAAAAAACCAGTTCTGTAAATTGAAGAGTCCGATATGTCTGATTTTTTTCGTTGAGAGATGATTTTGTATAATTTGGTGACAAGATAAAGACCTCGGATATACTTTTTTTTTAATTACAACTGGAATACCGTACAGCACTAGAAGGTCCCAAGTATAGTAGGCCGAATGGGCGGCCCGGCCCAGCGCGGTACGGGCCCACCAAAAGCACGGCCCATTAGGCACGGTTCCATAGCGGGCCGTGCCGTGCCAGCCCACGTGCCGTCCCTCCGGCCCAAGCACGGCCCAAGGGGACGTCGTGCCGTGCCGTGCCGGCACGGGCCCATTAGTGGCACGTGGGCCGGCGCCGGCCCGAAGGCACGCGGGAGGTCGAAAGTCGCGCCGTCGTCTACCGCCCGCCTGGCGCGCGACGCGTGGAGGCGAAAGATTGGAGCCGCGGCTCGCCCGATGCGGCACGGGCGCACGGCGGCGACGCAAGCGTGCATAAGAACGGGAGATTTTGACCAAAAAAATATGCGAAAAGAAAAGGAATGCATGTTGGTTGGGTGCATCAGTGCATGCATGTTTTTGACGTCGCCGAGGTCATTTATGCAGCAATACTAAGGGAGAATTAATTCAAGAAGCAATTATGATGCATGTTAGTTGGGGTGGATGCACGCATGCACTGCCTATTCGGTTCCTGTGCATGCCACACAAACTAACCATGCACGCTTGCATGCTGTAAAAAAGGAGCGAGTTTTAACTAATCTCGGGCTGCGCTGCGGTTGGTGGCTGGGGACGGCGCTACAGGCTGCGGCATGCGGCCCGATGGCTTCGGCCTCTCGTGCTGTGCCGGGCCACGCGTCGGGCCGTGCTGGCCCACGGGCTTAGGCGTCGGCCCAGGCACGGCACGCCCGAGCACGGCCCATAAGCTCACGGGCCCGTGCTGTGCCGTGTCGGTTACTGTAGCATCGTGCTTGGGCGGGCCCGACAGAGCACGGCCCATTTGGCCAGCTATATGGGAGAGAGAGCAAACGAACGGAATAAGTTCACCAGAGGTCCCTTAATTTGATAGCGAGATTTTTTGAGGTCCCTAAACCCCAAAACCAGAAATGTGTGCCCCTCAACTCTCACAAACCGTTCACGGGAGGTCCCTCGGCAGTATTTTTGCCCGGTTTTGCTGACGTGGCATACTAGTCAGCAAAAAAAATTAAAAAAAGTACGTGGGACCCACATGTAAGTGACAAAAATATGAGGTCAGATCCTACTCAGCATCCCTTTTTCTCTCCTCCTCTTTCGTCTTTATATTTGCCGCAGAGGGGAGCGGCAGCGGCGGAGCGAGGCGGCGGAGCGGCGGGCGAGCGGCTCGGAGGAGCAGAGGGGCTTGGGACCGGGCGAGCGGCGCTGACGGCGGTGTCGCCTTACCAGACG
>OsCHX1
TCACTGCCATCGCCGCCCCTTTCCTCTTCGGCCATCGTCTCTATCCACGCCTCTCATCCTGGATTTATGGATAGAGTTGGGAAAAGAGGGGAAGGAGGGAAGAGGAGGAAGAAGAGGCTGCTGACATGTGGGGCGCACGTGGTCCCACGCTGACTCAACTGGGTTGGCTGCAAAATCAAAAACTACACTATCCTGGGACCTCATGTATACCGATTTTGTAAGTTGAGAGACACATTTTATCTAGTATCGCGGTCAAAGGACACAATTTAAACTGGATTTTTCACATTTTTGTCCTTTTGAAAAACTTATTTCGCAAATAGACCCCTGAAAAAACTTATCCTAGAAATGGTCCTTTTTGGGGCGCCAGAGTGGCTGGCGCCGTCATCCAACGGGACGGCGCCAGCCTCTCTGGCGCCGTCCTCCTGCCACCGTGGCACACGCGAACCGACGTGGCAGGAGGAGGGCGCCAGCCATGCTGGCGCCGCCCCAGGGAGGACGGCGCCAGCATGGCTGGCGCCGCCGCCTCCATTCCTGTTTCTCTGTATGGAGTTGCAACGGTGTCATTTTTATTTTATTTTTTTGATGTTTTTTCACACTCAGGATCACGATACAACCACAAAAAAAATTTAAACTCGAACTACCACTTAGCTAAGTCTGAAAATATCTAGCATACCACTTAGTCTACTTTGCACCTTCACTAAAATTAGACCATAACTCCTTTAGTAAAACCCTTTGATCAGCATGTTAAACATAATGCACTCTACCACTATATGAAATTACTTAATCTAATTCAAAATATAACCACATGAAATGACATATATAAGTTAAACAATACATAGAGATGCAATTTTTTTATTTTTATTTCATTTTTTTGATATTTTTTTCACACTTAGGAGAACATAGGAACCAACCGTATAAAAAATAAACTCAAACGGACAAAATATGTGACATGCAGAATTTTCCAAAACTCTACCGAAACGGACAAAATATGTCATCTATTAAAATAGGCGTAACTTTCTCATACGGACTCGGAATCAGGCAAATAATATATGCACGGACATCTACAGAAAAAGTTACATCCGATTCTCCCCCGCTTTGCCGGGTTCGGCGATATTAAAACCGACAAATTCCGCTTGCAAGATTGTGTTTTCGAGGAGAGAAGTTTTTCGGTGGAGCTTTGGAAAATTCCACGTGCCACATATTTCGTTCATTTGAGTTTATTTTTTACATAGTTGGTTCCTGTGAGTTCCTAAGTGTGAAGAAAATATCAAAAAAATAAAATAAAAATAAAAAAGTTGCACATCTCTCTCCTCTGCACTAGTTCGGAGAGAGGAGAGGAGAGGAAAAATTCTACATGTCACATATTACGTCCATTTGAGTTCAATTTTTCTATGGTTCTTGTGTGTCCCTAAGCGTGAAAAAAATATCAAACAAATAAAACAAAAATAAAAAATTTCGGGGGGGGCGCCAGCCACTCTGGCGCACTCCCCCTAGCCACCTCAGCATCGCCCCGCCACGTCGGCAGGGGGACGGCGCCAAAGAGGCTGGCGCCGTCCTGTTGAACGACGGCGCCAGCCACTCTGGCGCCCCCAAAAGGACCATTTTTGGGATAAGTTTTTCTAGGGGTCTACTTGCGAAATAAGTTTTTCAAAAGGACCAAAATGTGAAAAATCCAGCAATTTAAACCCGGCCTACATAGGACCTAAAGTGAACATATTCGCAGCATTTTCCGTGTCCCTAAGACCACGGCCCAAAGGGTTGTTTTTGGGCCATGTGGCACGTCTTCAATCCATGCATGCATGGTATGGGCCTTGTACAGAACGCGTGGGCTGCATGGGCCAAAATATAACACGAGATTTGGGCTTCAAATGCAATTTCCGGCCTCAACGAGCACCACGCAACGCGGACATGAAAAATCGGAGACCCTCCACAACTCCAAAGTCCCCGGGCGACCGGCCAAGAAAGCAGCACGACGTCGAAATCGACCCCCCCTCTGACCT
>OsKEA1
CTCTATGTGTTGTGTCAAGTTACTAAATCTCTTCCTCAAGTATACTCTTAATATGTACTCTTGACACCATGAGGAAAGCTGCCTACTATGTTCCAATTTGCAAATGAACCCTATTCAAATTACATAGAATTTAATGTTGACTTATTAGTTTGTTTATGTCAAGGTATGTTGAGAAACATTTTTTTTGGTACAGGCTGTTCTGGAGACTGTAGCTGTCATTACACATGATAAAAAGAAGAATGATTCAGAGCAGGCAAAGTATGGCTGCGATATGAACAGAGCAAGCTGTTAACATTGCTCATTGTTGATCATCCTGCCATCCAAATCTAACTTCTGCTGTGGTTCTTTTGTAGTTCTTCAAAACCTTTTCAAATAGGTGACATGTTTGGAGGTCAGAATGAAAATTCTGATGACTTGGAAACTGTAATAGATAAGGAGGTGTGTTAAATGTAGATGTGCTTAATAACTAGGATACTTTGTTTACACGTTGTGATTGTTCTTGTTATCTTAACAATAGCTTTGTGCAGGATAATGTTTTTGTTATGTCAAATCGTAAAACAAAGTATCCGACACTTCAACTAGATTTAAGGTCAGTTTTCATTCATCCCTTAACATCTGCGTGCCATATGTAATGTGCTTCTGGCTCATAATCTATTGTATGCAAATTTGGAATTGCAGATTGATTAAAGATCTAGTAGTTATAATTGTTTCAGCTACTGCTGGTGGTATCATATTCTCTTGTTTGGGGCAGCCGGTGAGTGGATTTGAGATGCTTAATACTTTATTGCTAAAGATGTTCACCTCAGTAATCTGTAAGCATGATTTGTTATTTTCCAGGTTATTGTTGGCTATCTACTGGCCGGTTCTCTCGTTGGACCTGGAGGCTTGAACTTTATCAGCGAAATGGTTCAGGTAACATGACTAGTTGACAACTGTAGCTTACAGGCCACACTTCTATCTTCTTCGTAGCCTATTTTCTCCATCTTCTGATCTTATTTCACTTTCTTCATGTAGTTCTGTTAAAGGCAATATCTTTTGTAAAACGTCTCGACCAAAAAAAAAAGTTAACAGGCACATTTGAAACACCATATTTTGTGCATACAAGGACCGTATTTTGTTAGCCTAAATGAAACACATTCCATACCTATTCCTGTGTTTATTTTACAATACATGACAGTATTGCTAAATATAGCATAGTCCATAATGGTAATGAACTAATGACAACACAAGAGTAATGCCATGTCAACCCTAAGCTGTGCTACTTGATAGAAGCTCTACATTTATCATGAATTTGAACTATTATGTTCAACTGCAGGTGGAGACTTTTGCGCAATTCGGTGTGGTGTTTCTTCTATTCGCTCTTGGCCTTGAGTTTTCACTGACAAAGGTAATCGTGAATTCATTGCCATTATCTTTTATCTAATGTTTTCTCTTTTCTCAAATATGATTATGAAACTATATAATGTGTCAAAGGTTTACTGACTTGTCTTTCATTCATCAGTTGAAAGCGGTTGGACCTGTCGCTGTAATTGGTGGTCTACTGCAGATTGTTCTGTTCATGTTCTTGTGTGGCCTAACTGCTGCGGTATTAATATTTATTTATTGTCCGTTGATTTTTTTCGTTGTGTTTGCTTCATCATATTCTCTCTTTTATTAGAAAATTACTTATCCACCTTATTGCAATTTTTCCAGTTGTGTGGTGCTAAATCATCGGAGGGAGTATTTGTTGGTGCTTTCTTGTCAATGTCATCTACTGCAGTGGTAATTAATCTGTTCAAGATGACTATCATTCAACATTCATACTTAGACAATTTACTACTACCTTTTGGGATGAATATGTGTTTGACCTGGAGATTGGAGATCGAAGGTGGTCGAATTGTTGGGATTAACACCATTAAATGATTAACTGTTTAGCGAATCGCATTGATATGTTATTAGCTATAATAATGGACACTGAAGATTTTTAATACTGGTGCAACCCTCACAGGTTTCTAAGTTTC
>OsCHX4
ATATATGTAGAAAAAAATAGTAATATTTTTAACCCAAGACAAATTTATTATGAAAATATATATTCAATTATATATTTGGTGAAACTAATTTAATATTATAAATATTACTATATTTGTCTATAAACGTAGTCAAACTTAAAACAATTTGACTTTGACCAAAATCAAAATGTCTTATAACCTAAAACGGAGGGAGTATTTGCCAATGGAAATCGTCATTTGAACCTAACACAATATTAATCAGTACACTTTCTTACTATTTTGGAGGTTAACAGTGGAGTGTCGCTGACAAAAGTCCCGTGGAAATGTTTGAGTTACAACAGGGAAAACATTTTTGTTTGCCATATGCATCCTTCTCCATCTGTTTTTCTTTCTTTTTCTTTTTTTTTAAAAAAAAGAGCACTACACATTGAGCGCTGCAACAATGGGCCGGCGCCAAGCGCATTACTTCACCCCTAATGGGCCGTCATGAACACCTGATGGGTTTAATGTCATGAAACCTGAACTCACGCTCTCTCGCTGCATTTTTTTTTTGCAGCAATTCAAGCCACAATGATCTGGAAGAACGTTGGCCTTCCAAATTTCTTTACATTGTCTCTAGGAAAGGACTTGCAGGTGCATTCAGTTAGTTTCAGTTTCAACAACCCTGCAGTTTTATACTTATGCTGTTTTCATTTAATTCGACTAGTTTCAACAACCTCTAGAATTTCAAATTTAGATAGTAATAATGCATGCATGTGATTAGATAAAAAGTTAGCGCTGACATTTCCCGGTTGCTTTGTTTGCTAGGATTGTGTTGCATCTCATGATTCTCATCTCGATTTCGCGGTAATTTTCAAACAAGTGTACAAGCTTCTCAGGGTACTTCGCATCCAAGCTAGCACTATTGACCTGCATCTCCTTCAGAATTTGCACGATTTGCATGTTTAGTGGATTTGCAAGATTGAAAATCAGTTAGCCAAGTTTGGGACTAAATTATAAGAGCCTAAGAGGTCATCAGTGACCGATTTAATTTGTCAGCCACACCATCAGTTCTAAATTATTTTTGTGGCGTCCACAAATTTGGCCTGCATACTTTTTTAAAAAAATCTGAATTAATCAACCCTGTTATGCCAAAAACGGTTGCTGATGATAACATTTGATTTGTGCGTACGTATCTGCTGACGATAAATTACGACAGAAGCAACTGAAACTACGATATGATGGTCTGAGAAACATCATATGCCTTAACGGACGATCACATTACAGTTGAATTTTCTAGTTACTACTAACTAATTGCTTCTCTAATCGAGTCTCCGCCGTGCAACTCGATCACATGACACATGCATGGTCCATACGCAGTCAAAAAAAACAAAAACAAAAAACAAAAAGAACTTTGCTTTCGTCTAATATATTTGAGGCGCGCAAGCTTTGCGTGATCACGAAAAGAAGTCACAGAAAAACGCAGGCGGTGAATACTCGATCGAATTGAGTTCCCCAAATCGATCTCATCTCATCAACAAATGCTCTCAAAATTCGTCCAATGCATAAGCATGGAAGTGAATGAGTGATCCAATATTTCACAAAAACCCAGCTCTCAAAAGCCCACTGCAACCGCTTAATTACTTGGCTATAAATAAGGTGGTGAAGTGGCCATGAATGGATCACAAAGCTTCACCCACTCCAAACCTCTAACACCTGCAGTGGCCTGCTGCCTATATTTGTCCAATTCGACACCGATCGATCAGCTTAAGAGGCTGAGCTTAATTAATAATCACTAGTGGTCACACGTGTAAGCACTACTAGTTAGCATCAGTTTGCATAATCCCCTCGCATATTTGCAGCTAGCTAGTTATACATATATATGGCAGGAATCTAGCTTGGCTGTGCTTGTTCTTGATCCATCCATCGCCAATTCGCCATGCATGCGTTCTTGCCCTGAGTCGATCTTGTGAATTGGTGGTGGTCGGAGAGATAGATTGGTTGGTTGCGAGGGCGAGGCGGCGGCGGCGGCGGCGAAGGGG
>OsCHX3
TATCTCTCACTCGTACTCGTATGTCATGGTCCCTTTTTTTTACATAGAAAAAAATATCCGTGCGTTGCAACGTGTAAATTAAAATTATAACAAATATAAAAATATTACATGATTAAGATTTAGTTTTACATGATATGAGCTCTTTAAGAAAATATATTCATAATAAAATAAAAAAAGTCCAGCTGAAGGGACTTAAAGTGACCTTATTCCATACAAAGCGTACACGTGGTCCATGAGATGGCCCAATAGTGTGGGCGGCCTAGGAATAGAATCGGGAAGAAAAACTTAAGCTACCTAAAGTGAACTTATTCCGTGTGGGCGGCCTGGGATTGGCGTTCGGTGTGACGCGGGAGAAGCCGGAACCGTCTGATCTGATAGACGGTCCTGATTGACCTCGACCTATATAAAAGTTCAACAGCCCAAACCCTAACCCTAAAATCATTTCCCCTCCCCCCGCTCTCTATCTCTCAAAACAACGTGGCTGCGCCCTGGCATACCGACATCCCTGCGACGGCGGTGGCGGTTCGGCAACGACAACGAAACCCTCCCCTTCCGGCATCGGCGTTTTCTTAGTGTTCTTGAATCTGATCTTGTATTCTTGTATTCTTGTAGCAGTGTTTTCTCTATGATTTATGTCCAAATTTGATGCGGTCTCTCATTATTTTTTTCTTTCTTTTCTTTTTTTTGCCACCGGAGAGGGGTTGAAATGGGATCGATCGCACGTGCGATGGAAATATTTTTTTCGACGAACGAAAACTATAACCCGGAAGCCATACAAATTTTTTAGTTAGGTATATATAGATAGATTGAATTGGACTTCTCTTTTTTTTTCATTTTTTTCTCCCTTTTTTTGTTTTTTTTACCGCGTCACGTATAATCGGATTCGATTTTTTTTCGCTCAATTTCTTTTTCACGCTTTTTTTCACGGACGGACGACGGAAACACATTTAGTTTTTTAAGAAGCAGAGAAGAGATAGAGTCAGAGATAGAGAAACGGAAAACCTTTTTTCCCAACTTTCTTTTTTTGAATCGGACAGAAAAAATGGTCACGCTTGTTTTTTTTGGGGGGATGGACGACGGGATTTTTTTTAATCGGACATAAATCTTTTTTTGCACTATTATTTTTCTTTTTTTACGGTAGACGGAAACCCTTTTATAGCACTTTTTTTTATCGGACATAACAAAATTTTCGCACTTTTTTCGCGCTTGATTTTTTTCCATAAAGAAATCTCTTTTCTTTTTTTTACGGAATTTCCAAGGGAGTCGGAAGTTTTTTTTAATGGGAGTCGGACTTCTTTTTTTGGTTTTTTTCTCATCGTTTCTTTTTGTTTTCACGGACGACGAAAACAGGTTTTACTTTTTAAGTATATATAAGTATATATAATATATAGTAGATAGTAGACTTAGAAAAGTACCCGTGATTGCAACAATTAAAGACGACAGGGAAATTAAGTATTATGTTTCTCTAATCCTATTTTAATGAAAAAGTTGAAGGAATCCCTTTAATAACATTTCATGAAACGAACAACGTAAAGGTAACGAAAGTTTTCAATGAAAAAAAATTTCCTATCCTTCCCATGAGTTAGAGGGTTTCATAGGTAAAATTCATTAGGACCCTTGATATCTTATTTCTGCATAGTCGATTACAACTGTGTATCTTAACTTGAGCACCAGTAAACCTACAGTCACGTACACAATTATGTTGGCTATAGTGAATCCTAGATTGGGTTGACGAAAGGGATGGAAGCTAGGAATGCAATTTAAGGGGATTAAGCAAAACGGTATATTTACAAATAAAAAGTAATTTATCAATAAAACTTTTAGATACGTGTTATTAGCGTTCTAAAAGTAAAGACTGAAAAATAAAATTCAAAAAAACCCCCTCAAATTTAGCTTCAAATTTAAAGTTGATAATTCAAATTTTAACTGATAAATATAAGGCAGGCTATATATAGGATAGCCCGCTATAGGTAGGTAGGTAGGTAGCGTGCTGATCGATC
>OsNHX5
ATGTCGTCGCCGTCCAGGAGGACGGCCTGCAGGTTGCACCCCACGACGACGAGCCGGTTCCGCCGCTCCCTGAGGCGGAACGCGCCGGCGAGGCCGCGGCCCCACGCGCCCTCGCCTTTGGCGGCGTCGTACCGGACGGCGCTGCTGACGATCACCGTGGAGTTTAGGAGGGATATCTCGAGCACCTCAGCGGCGTCGGCGTCGCGCAGGAAGAGCTTCGGTGGGTGGTAGGAGCGGTTGCAGGTGACGGCGAAGCCGGCGAGGTGGCAGCCGGCGCCGACGCCGAACGGGTAGGGGATGACCATGCTGCCGCACGAGCTCGGGCAGCCCGGCAGCGATACGGTTAGCGCGGTTGTTGCCGCCATTGTTGCAGCTTGGAGAAACAGTGCAGCCATAACAAGGATAACAGGAGAGGGCGCCATGGAGCTGATCGATTCAGTGGCTCGATCAGCAGAAGAAATACTGAAGAATGGCTCACCCAAGACGAAGAGTATATACGTCCACGGGTTTTGCTTGACCTGACTGAAGGAGTGAAGCCACGCCACAGATTTTCTTTTGTTCGGCAACCACAGATTTTTCATAGATGGAGATATTGATATCCGATCAGTCACTCAGTCATCGTGCTAGATCAGTACACGCCGCGTTTTCTGACCGTGCTGTTTAATTTGTGACTTTACTAGTAACAGTATATGGGGACTGGATTCTAATAGTACATGGGGAGTGTCTAGATAGTTACTCCCTTCATTTCAAATTGATCATCATATAATGTTTGTGCACCAAGACTAAGGATTATTTAAACTACATTAGTCAACACACCATACAAAATATACACACATTCTCCCATGATGCATATAGTATCGACTAAAACACAAGCATACACCACATTATACGATGTTATATTAATTGTATTATGATGAAATCCATATGTCCACATGGTTATATAATGATCATTTTGAAAAAAAAATGATTTTCCTTATGTGATGTTCAATTTGGGAAGGATCAAAGGGAGTATAATGTTGTGATGATGATGATGATGATATTGGAGTAGTAGACTACTACCCCCGTTTCATAATGTAAGACTTTCTAGTATTGCCCACATACATATAGATGTTAATGAATCTAAACACATACATATGTCTAGATTCATTAACATATAAATGAATGTAGACAATGCTAGAAAGTCTTATATTATGAAATGGAGGAAGTATTTACTGTTACATGCTAGTTTGTTCTAGCTCATCCTTGTTCTTTGAAAAACAAATCACGAAGTTGTGCAAGAAAAAAAACTCAAAGGCTTAATCAGTGCTAAAATCTGCGTGAATTGTTATGATTTTTTGAAGAGATCCTGGCTTCGTCACTAGTAAGTAGTTACAGATCAGATAAAGATGATGATTTAGCCCAAAAGGTGTTACTGATCACACTACTTGTACTTTCCGCAAGTCATGCACTCGATCAAATCGGCAAAACTTAACAACTATATCAAATTATCAACCAGAAGCTACGGGACCACCTATATATTTGTCGACAAATTTTCTTCTAAAAATTTAACATATATAATTATAGTACAATCGTAGTGTAATTACACTGTAACTTATATGTAATTACACTGTAACTTGCATGTAACTACAGTGTAATTTGTATATAAGTTTCATGTAATTTTGAATCATTAAATCTATTACAAGATTTGTTTTGGTGAGGAAGAAAAAAAATCACAGCATACAGTATAATTACACTACGATTATACTGTAATTATATCTGTTAAATTTTTGGGAGAAAATTTGTCGATAAATATATAACAAAATCGTTTTGGAAGGCCCGTCTCTTCCTTCCCGCCGATTCCATTCCATTCCACCCGCGAATTCTAGGCACCGGGCCAGTGCCCAGTGGGCCCCTCGATTCCAGGCCCAATCTGACCCGTCGGATCCACAGTCGAACGCATCTGGACCGCCCGTCTCCGCGGTGGGCCCAGCCCACAACGGGAGGGAGGAGAGGAGAGAGGA
>OsCHX12
AAAAATCATATTAATCCATTTTTTTTAAAAAAAGCTAATACTTAATTAATCATGCAATAAAACAAACTTCGTTTTGCGTGCCGGAACAACCCCTCCTCCGAACACAGCCTAGATCTACGTCAGCAGGCTACAAGGTAATTTACATTATATTTGTGCTAGTTGAGTTAGAAAAACAGAAGATTAAGAGAGAGAAAGACACGTGGGACTAATTTACCGCCTGTCTGCACACATGCCCATATTCCACTGCACGCGCACCCATGCATTTTTTTCTTTTCTCAATTTGTTTCAGGTAGAAGAGAAATATAGATAAGGAGAAAGAAGATATGGTGGTGGGCATATAAACAATAAAGAAATGAATCTTTGAGATGTGTTATAAGAAGAGAGAATATTCGGTGGTGGGGCCATAAATAATAAACAAATAAATCTTTAAGATGTGCTAGAGCTGTTTGTTGTAAAGATTGTAAGTTAACCTCTAAAATAAAAGGAGTAAAATACAGCAGCGATCCTTAAACTTATCGTGAGGTTTCACTTAGGTCCACGAGTTTGTAAAACGTACATCAAGGTCCCTAAACTTGATTTATTGTATCATCCCGGTTCAAAGTCTCATTTGACCGTGGTCTTACATACGTGGCACGCCACGTGGACGATGACATGAAATTTTTTTTATTTTTTTCTCCCTTCTTCTCTTTTTTTTCTCCCTTCTTCCTTTTGTTTTTCTCTCCAGCGGCCGCTGCACCACGAGCTCCACAGTCGCGCCTCCATCTCCTTTTCCATCAGCCTCCGCTCCACTCGTCGAGCCGCCGTGCCGAAGGCAAGCACGCGACAGGAGGGAGGACAGTGGCGCTGACGGGAGGGAGGGGACGGCGGCGACTTGGGGAGGAGGATGGCGGTGCTGACGGGAGGGAGGGGGACGACGGCGCATAGATGTCCTCCTCAATCTCCTCCGGGGTGAGCGCCACCAAGAACGGCACGCTTTCTGGCGTCGGGACGAGGACGGCATGGGCACCGCCGCCGCCCACAACATGGAGGCGGTTGGGCGCCACCGTGTCCGCTGTAGCGGGTTCCACAGCCTCGTTGCACCGTCCGCTTGCAGCTGTGGCAGGGCGAGAAGTGGAGGCGGAGGTGGGGCCTTGAGCTCAGGCTCGGAGTCCATCTCTGCAGGTAGGCTCTCGGGCTTCGTTGTTGTCGGCGGCGGCGAGGGTGGGGCCTAGGCTAGGGCACGCGGAGACGGTCGGCAGCGTCTCGTAGGTGACCCATGAGCTTTACCCAAAGCTCCTCGATCCCACCATCGAAGGGAGTTGGCGGCGGCGGCGACGGCTGCCCCCACGGCTCGAGGTGGTGCGTCGACGTCGCGGCGGGCAGCTTCGCCCGCGGATCCGCCGTCGCCGCCATGGCCAGCTTATCGTCAGCAGCTACGGTGGCACGGCGCGGCGCGGAGAGGCGGCGGCGGCCGAGTCAGCGAGGAGGAGACGAGCGGCAGAGAGAGAGAGAAGAGGAGAGGAGGTTTTGTGGCCACAGTGGGTCCAAAAAAAAGGGGAGAGGAGAAAAAAAATTCCATGTCATCGTCCACGTGGCATGCCACATAGGCAAGACCACGGTCAAACGCGGCTTTGGACCGGGATGATACAATAAACCAAGTTTAGAGACCTCGATGTGCACTTTGCAAGTTCGTGGGACTAAGTGAAACCTCCTGAGAAGTTTAAGGAAATTTACTTGAAAAAAAGATTGTAAGTTAAGTTTACTACAAATGATGTCGACGATATTTAAAGCTAGGCGATACTATTGATCTTGTTCTTAGGACAGTAATAGAGTGGGTTCTCTTAAATAGAAAAAGACACGCATGTTGTAAGCCATACGATGACTTAGCACAGGTCAGAGGGAGGTTACATTTGTTTATGTACAACGGTGATTACTATGAATCATCAACAAAACAAAACATAACATAAACCTGGGTTGACAACCACCTTTCTCCAACATGGTGCTGGAAGTGTGGAACAACT
>OsNHX4
TAACATTCAAGGTGATTTTAATTTCTCCTTGGTCTTGGTGTCAAAAGTAATATGTGTAATTTTCCATTTGCGAATATGCCTTTTGGCTTATTCCATCAAACAGCCAAACGATGGGGCTGTAAGTTGACCCATATAGACGGAATAATGTTCTATAGTATTTCTGTAAAAATATGGCCGTTCTCTTCTCTTCCCTACCGAACCGGCCTACCCCCACCCTGTATTACTCTGCATCCGACCCCTTCCCCTGTATTACTCTTGATCCCATTGCAATTCATGGGTATAGCACTAATGTGTAAAAAAGGTAGAACATTATTCTCCACAATTTATTCTAATAACAAAGTGGAGAAAGTGTGTAGAAAAAAGGTGGTGCGTACAAATTGAAAAAAATTACCTCAAAATACCTTCTATAAATATTGATATTCAGAGGTGGGTCCCTAAGCCACCTGCATGTGAAAAATGCTTTTTCTTAAAGAGAAAGAAAAATAAAATAGAACAACGTCGATTTAGATCCATCGGAGAGCACATCTACATTAGAGAGTACCATGGCCAAGCTCAAAACATCAACATGCACTAGAACATGAACAAGCAACGACTTCAATATGAGCAGCATAACATGAACAACAACAGTTTCGCCATCATCGTCTCAGTCCTTGCGCGAACACCACCGCCAAGCACCACAGCCTCAATCTAGATCTGGTTATGACCGCAGCTATAGGAACAGCAAGTGGTTCAGAATGCATTTAGATCCGGTACTCCTGATCGGCGCTCCCAAGCATTGGTGCACAAGATCCGACCTCCTCCATCTTCCTTCCCTCCCCCTCTGCACTTCACCGACACCACTGCCCTTCTCCTAGTAAGCTTGAGGTGAGTGGAGAGAGAGAAAGAGGGAGGGAGGGAGGGATGAGAGGTTGGGGAGAGACCAAGGAAGATGAGGGCTCAGATCTCACCTTGGTTGTCCCACTCTCCTATCGGAATCCATGCCAGCACCCCTCCCAGATGGTACCTAGCCCTGTGCTGGGCCTCCTCATTCTCGCCACAGTATCTATTGTAGGGATGGCAATTTTACCCATGATGGAAACAATTATATATATATAACCACCATGATGCAATGAAGAAAAGTCAATTGACTCATTGCATCGTCTTCCCTATCCCTATGGCGCCTATGAAGAACAATACAAGGGTGCTATGGCTAGCAATTCTAGTGGTCATGTCCATCACCTTCTTCTACCAGCATGCAATAGGGAGGAGCATAAGTATGCTTTTATCTATTTTATCTCCCGAATGATCACATGATCGTCCGCTCCCCGGTTGGGCAGTAAGCGTCGGAGAAGGTCAATCACATATTGGAATTAGAAATTGTGTTCTGCATAGGTTTATTGGATGGTCCAGATCTAAATTGGTCATGTTCTCTGATTAGTGAGTGCCCTGCCTATCAATGCGTGCTCTTCTGTAAAGACCGTGGTTTCAAGGAGGGTGAAAGCTGCTACAAGATCAAATGAGATATCTTCTGTAGCTGTGGACATATCCCATGGATTCCGCCTCCGGGGATACCACATGTTTAGAGTTTTTCTTTTAAAAAATATTGACCGCTAAGGGTCTAAGAGATGATGCTGTGATGAGGTGGATCATAAATTTATAATAGAGATGATGCTGTGATGAGGTAGATCATAAATTTATAATAGTCTCGTATGGAACCATTGTTTTAAGATGTTTTTGATGCTTAGCAAAGTTACATGTTCTTTTATCTTAACTGTTAACACTATCATGCTTTAAAAAAGAACACATCAGTTTGATAAGGAAAATAATTACAATGATCACAGTTCATAAAATAGCATGAAAAAAACAAGCAAATATTATGGGTTGGAATCAATAGAATCCCTTCCAAGTTAGTCGGAAGCTTTAAACCTTTTAAAATGGAAAAGTTATAACTTAGAGGCCCACCAGCAGCGCCAGCGCAACAAGGCAGAAAAATAAAAAAAGCCGAAGAACTAAAATTCTCC
>OsNHX2
GAGTAAAAAGAAAAAATAATAAAACATTAGGGTTTATTTATCAAATGATACATGTGTTTTAGTGTGAAACATATTGATATGTTAAATATTATAAAAGTGTGAGATAGATTTATTAAAATATTGTGCAAATGATATGAATGGTGATGATTGGATATGCATGCATTTTAATTTGTAGAATTAAATAAAGTGTAGATCATGTTGTATGCTTACATGAGATTAAATATGCTAGTGGGTGATGATGTGGCATGGTTGCATGTTGAGCTTTAGATTTAGTGGGCTTTAATTTTATAGAAATCATAGATTTGAAATACTACCTCCGTACGATATCATACAAATGACTTTTTTATATAATAGATGAAGAAATTCCATTATATTCCTAGACAAAGGTAGTAGTGACAACTATAACGTAAAGAGGATCTGAAGAAGCAAATTATGGTTCTCGATGTGCCTGACTACCACGGGTAGAACGTTGGTACCTTTTGTGCCCTCAAAAATTAATGAAAGGTCATGCTTCAAAAGAACTTTACATCTAACTAAACAAACAAAATCCAGTAACTCAATAGACACAGTCAACCAAACAACACGATTGTATCTCCCTATAGCGTAGAGCTAAATTTAGCTTGCTAAGACACAAGTTTTTACAGTTAGGATAAATACGTGCAGGCAAGGGTAAACCTACTTATTAGACAGGGTGGATCAACCGGCCTAGCTATCACCTGTATGATCCCATACCCTAGAACCCTTATAGTATCGGGCCATCCATATAGTCATCACCCATCAACCTATAAACAACCCAAATAAGACATATTAGGCGGTCAATCATTGTTTCATCTTCTAACTTGTGATCACATGCCCCTTCACCCTAAGCCTTTGACCATTCATCTTCATTGCCTCCCGCTCGAGGTTTATCCTCTTCATCACGTCGTTGACTATGTCAACCGCCGGTGCTACTCTACGTACCGTCGACGAGCCATGCGCAGTGGCCCTGAGGACGCGTCCGGCACTTTGCTAGTCTACCTTGCAGCTTGCAATGTGGTGTCCGACTATGGATGTCCCTAGCCAGTAGCCGGCTAGGGTTAGGTGATTTTAGAATTGTACTCCATTTTAAATGTTTGGATGTTCTTTTTTTGTCTTTACTTATTGATTGTGCTATTTTTTATGTGATTAAAATATAAATAAGGTACGATACATGATACGTTATCTTTTCCTGAGCATCCTGCTCCATCTTTATTTTAGAGTCGCATCCGTCGAGGTATATAGATAATCAAATATACATCCCAAGTTAGTATAGAAAAGAACATACGTTATAAGGCTGTGTTCGGTTTGGAGAGTTGGAAACTCTCCCCCTACACGTAAAATAGAGCGATCCATTATTGCATGATTAATTAAGTATTATTTTTTAGAAAAACAAAAGATCAATATGATTTTCATAAAGCAACTCTCGTATATAAATCTTTTACAAAAGTCATACCATTTAAGCAGTTTGGGAGACGGGCGCATTTGATTCGAAAAAGATAAATCGGGAAAGCTACTAATAATCAGTTAAAAACGAGTAATTAAATTAATAATAATTTACCTCTACCTACCTGGTAGAACCGAAAATTCTCCGCCGAAAGCAGAGTCCGTAGTTCTTAAAAAAAAAAAGAAAAAGCAGAGTCCGTGAAGCATTTACGCGTGGTCTCTGAAGTATATAACGGTCTGTCAAATGTGCACTGCAAGTCTGCAACACGTCTGCGCGTTGCGCACCGAGCATGAATACCAAAATAAGCATGCCAGCATCAGCATATATCCCGTGCATACCCATATACGTGGCACCATCTGACGCCGCCAGCTCACCCTGACACGCACGCCACGTGCGCCACCGCCGTCCCCGAGGCGCCCCCCTCCCCCCCCCCCCCCCCCCCCCCCCCCCGGCCCCCGGCCTCGCGCCAAAATCCCCCGTCACGCCGCTTCACCGCAGCGATACACGCAGCAGAGAGAACAGAGAGGGGAATGCGAGG
>OsKEA3
TCTTGAAAAACTTTAAGGAGCAGCTGATAAAAGAAATGTACTAGGGCAGAGGAGGTGGGGCCTTCTCTAAAAAGGAGTATATAGATGATACATTTAGAAAAAGTCTTCCATCATGGTGTCGTACAAGTCATTTTGTACGGTGGTGTAGCATTGCATCACACAATGATCCTATAGCAGCTGGTACGTTGAATGACCAGCAGTACTAAAAATGCATTCAAGTACATTGCATTTGCATACAGCTAGTTAACGTAAGAAGCAAATTAAACGATATTTCCGTACAAACTTCCAACAGTGCATAGAATGGGCGGAGGATATGATCTACAAAAGGAAAAAATCACCACCATCGAGATATATCGATTTTACTTTGAATAATAGTGGAATTTCTTTTTTGGCTAACCGTGAATGTTTTTCACAATCACAATACATTGATGACAGCTCTCAACTCTGTGAGTAATTTCATTCGTCTTGACTTGAGTGTAATGCTAATTTCCGAGCCTAGCCATTTACAAGATTATTCGGTTTGACCACACCTCTTATTTCAAGCCCAATAAAGATCGACTCGTTAGTTTCATTGACTATAGTTATCTTCTATTCCGTCTCGTACCTTGATATGCACTAGTCACATGTTATTTTACTATGGCTATGTTAGGATAACACCCTTCATGCATGGTTCTTGCTCCTCCTATGCATTTTCGATCAAAGTCAAATACTCACTCAGCCCCTTGGTCATCTCATTGTTGTTCTTGTCACCACATCTCTCTCATACTATAGTTGACACTCCAAGCTGCAACTAATGTTAATTTGAATCCATTGCTTCTTGCCATTCTCAACATGATCCTCCCTCCTTTCCTCCAGCTTCTCGTCTGGAAGTGATGAATGAGGAGTGCATGACATTGTGATAATTTGATGAAAGTAATCTCGTTGGGCTCATCAACGAATAACCAACCAATTATAAAAAAAAAGCAACAAATGACTCAAAATGGATATGACAAGAGCACCAGTAAGACGAGTTGTATTATGTTGCTATGACATGCCTTTTAAGCTTGAGCAGCCAAATGAAGGCAATATATTATGGCTTAAGTTGGGGCAACAAGCGCAACAAGCATGCCACATTCTAAACTTGTTTACGGGTTGAACCAATTCTGGATAAAAGTCATTTCGCTTGCTTAGTTTGGTAAGAGGAAACTATCTATTGAAACTAGTTTCCCTGTATCAAAAAGAATCAACTTAAGATAAGATGTAACATATCCTAGAACGATGAATCTGAACAAGTGTTAAAAGTGGAATGGTAATAAATTTCTTCAATGCTAATGAAGAATTTTGTAACAAAGTGAATATGTTGTAACTTTTTTATGACAAACTAAAAGCATACCCCCTTATCCCAAAATGTAGCTATGAATATATACAATTATCTAGATTCATAGTTAAAGTAACTACTATATGGTACTATCTAAATTCATAGCTATATTTTGGAATGGAGCGATTAGTTTTGCAAAAGAAAAAAATCTAACTGTTGTTCAATGTTTTATTTCTAAAAAACTGTTGCTCAATAATGAGAAATTGAGAATGCCCTAAGGTGAATACCTATGTTTTTTTATACACTGTTTTACTCTGATGTTCTCTTCAAAAATTGAATTGTTTCAACTGAAAACAATTGTCACTGAACAAATGAACCCCTATATCACGTTTGTAAATCTTACCGGCATACTCTCTCCATCTAAAAATACCAGCCTAATACAGAATGTAACGCATTTTAGTATCCAAATTCGTTATATTAGAATGTGTCATATCCAGTGCTATGTTGATATTTTCTCAGACGAAGGGAGTGTACTACCATGACACCCAACAAAATGGGCCCTCAAAACCCTCCCCACAAAAAAGAAAAGAAAAATTGGTGAAGAAATGAAACGAAATTGTTAGGTCGCCAATCCCATTAGCAACAGATCTCAGATACAGACACACACACCCCCCCTACATATTGCCGCAAATCCAATCCCGCT
>OsCHX16
CATTTTACTAATGTGGGTGAACTGCAGCTTCCTAAATTTGCCATAAAACTAAAAGCAACATAAAGCTGTATTATTAATCCATTTTTTTAAAAAAAACTGAAGGATCTAACTTCTGCAAGCAAGTTTTTTTTTACAACTTCTAGATGCCCCAGCTACTCCCCCTGTTCATCTGTTTGGCTGCAAAATTAGCTGAGGGACGGCTCTCCCAACTCCCAGGTCCCACCATAAGAAGAGAACAGCAAACACTGACGAATGTAAAAAAAAAAAAAAACCAAAACCAAAAGGGAGGTAGCTCAAGAATAGGCATGCAAGATGGAAATGCAAATCTGAAACATCCACATGGTATTCCCAGACCTAGGCAGTATATTAACGCGAGGAATAGAGGGGGGAAAAGAAGCATACCAACCTTGACCTTGGCTACTGGCTGGCTAAGTGGCTAGCACCGCATTGAGTGACGGAGCCGTACAGCCGCACAAGCCTGAGGCCTCCGCTGCGCCGCCCGCGGAAGAAGAACAAGTCCGGTCCGGATGCGCTGTTAACAACCTCGGCGAGTCGCCCTAGACCCTAGTGCACTGGCTGGCTGCGGCTCCGACTCCTCTTGTCTCTGCGGTGGCCTGAGCCGGCCATGGTCATCTCATTCTCATCGGAAAGGGAAAGGGAAATGGACTTTCTATTATCTGGGCCCAGCCTGCCCACCTTCCCTCTCGAATAAATAGCCCATTTATAGCCCACGATTGCACGTTCCACAGCCCGCGCTCTTCCTCTCATCTCAGAATTTTTTTATTAAAATATTTAAAAATTATTTTCTATTCGGAAAATTTACAAAAACTAGTTGTCCATTGCCCTCTGGGAGGGCGATTTTGCCGAAGTGGCAGATAGCCATTGGCCCTCCTGTAACGGCCGGCCACTGAGGAGAGGAAATTTGCAGGCGGCCCCTTCGTCGCCCTTTGGGACAGCGATTTTTTTTCTGTGCAAGGGGCCACCTGCAAAAGGACCCCTGCACAGTAGAAATCCACTCGACTTCTCCATCCCTCTCTCCTCCTCTTCCAAATGCTCCTCATCACCTCCACCACCCGCACCACCACCCTCCTCTTCTCCCCTCTCCGCCTCCCCACCTACATCTTCCAGATCCTTGCCGACTCAGTCCTCGGCCACCTCCCTCACTTGTCCAACCTTGTCTTCCCCATCCGCAACCTCTTCATCCTCGAGTCATGGCCTTTCTCGACCTCGTGTACTACACCTTCATCGTCGGCTTCAAGATCGAGGTCCCCACCATCATCCACGTCGGCATCCGCAGCTTCAACTTTGGCTTCACTATCAGCTGCACGCTCCCGCCCTTCCTCCTCGACGCAAATGAAATAACGTTTTTCAAAATCACATAGATTCTAGCACAAAATTAGGTACTACGCCATCCAAACTAGAATAAAAGCTCATTGGCTACCAATTCCAAGTGTATAGCACCAATGCACATAGTATTCTATTGTTCATGTGAAAACATCATACACCAAGTGTGGAACCAATTAAAACACATAAAGATAACATGCATAATGTTAAACAATTTCTTATGGTTAAAAACTATATCATTACGGAAACACCAGATTGACCAATATAGCACACTAGCTCCAAATAAAATCTTTTTTGGAGGGGCCTAGGCACTCCCCAGCCAATCACCAAAATATATTTTGCATTGTGAGGAGGGGGATATTGAAGACAAAGAAGACACATCGCCAAGCAAAATATGCAACGTGGTAGTAAAAAAAAAGATATTGGAGTAAAAGATTCCCCTCCATTTTCTCTATGTGAGGTTATCTTTCGTTAAGATTATTTTTTTAAAAGCAACCACATAAACACTTTGATTTTTAGTGGTGCCTTTTACCTCCCATTGTTGTCCTTTGATAGGCATGCAACCCATCTAAACCTCTGCATGCAAAAATCCAAAAATAGCACACTCCTCTTTCCCTTCCCTCCCATCAAATGAGAGATCGACGATGTATCTTATC
>OsCHX17
TTAGGATCGTGAAAAAGTTAACTCTTACTAAATAGTTGAAGACTGTTACATTTGTTACTAATCCAAAAACTTGGCAAAATTTACTTGAGGACACTAGAGTGGTGGCATTTGCTTCAGGACATTCAATTATAGTTTAGTTATGTGTTTGTTTGCAAAAATGTACTCCAACTATTTAATATATATCCTCTTCTGATATAGAGATAAAATTTAAAAGAAACAACTTTACCCTTGAGTCACCTTGCAAGATTTGAATTTGAATACATTTTAGATGAATTTAGACACATATTATACAAAATTTAAAACTTACCCAAATTGCGACATGTTGGTACAGAGTTTTATCTCTCCATTGAAAGAGTATATATATATACACTAAAATAATGGTGGAAGTATTTATTTTTTTTCAAGCAACCACAAAACTAGAGTGACTTAGATAAAACCATGAAACTAGAGTGTAAGAGAACAAATGCCATAAATTTAGAGTGTCATGTAACAAATTTTATCGAAATTTAATTTCCTGAGTTAGATTGCTGGCAGAGAAAGGGAAAAAAAAAACGCTGTTCTCTAGCCTCTAGGTATATATGCATGCATATATGATATAATAGTGCGGCAATGAATCCAACTTTTGTGCACGTGTTAGTTTCTAGATGGCTATGAACAAACTGAACTACTCCCTCCGTTTCAGGTATCATAACATGTTTTAACTTTCGTCAAAGTCAATCTGCTTCAAATTTGACTAAGTTTGTAGAAAAAATAATACTCCCTCCATCTATTTTTGATAGTCATATTTCATCTTGGCACACAGACCAACGATAACTGATTCTACTTATCATCCATCTAAACATGCTACTAGTCATTCCTCGTAAACAAGCGATCATTAATATTTACATTTCTCGATACTCATGTAGCCAATCTTGTGTGGAAGAATGAAGAGTCACGCATTAAATCCAAGAAATCCATTAAGATGATAAGTTGTTGGATTGAAATATGCCTATCAAAAATAAATTTTTCAGATTTAAAAATATGACTATCAAAAGTAGATGGAGGGAGTAGCATTTTCAACCCAAGACAAATTTATTATGAAAATATATTTAATTATTGATTTAATGAAACTAATTTAATATTATAAATATTACTATATTTTTCTATAAGCTTAATTAAATTTGAAGTAGTTTAACTTTTGACAAAAGTCAAAACGTTTTATAACTTGAAACGGAGGGAGTAGCTAGCTACTAGTACTATTATATACCGTGTCTAAAATCTCAGATTCTCTCTGCTTGCATTGTGTGTACGCATGTTTTTTAGATTTTCCATCGTGTAGACAAGGCATGGGCAATGTCAACGCTTGGTATGCATTATTGCCCTAAACTAATCTCAAACAATCTAACCTATAAGCAAGCAGTAGAGGCTGCATTTTTTAAAAAAATTTTCTTGTATGCATGTGGGATTATTAGAGTTTTGCTTCTACGTACTGCTCCCTTCGTCTCATAATAAATAAGGGATTTTGCTCTTTAAATTTATCCTAAAATATAATAGATTTTGAAATCCAGAGACAATATTTATATTCTCCCTTACCAACTTTATTTCTTTACATTTTAAAGTAACTTGTTTTCGTTAAAAAACACTATTTAACAGTTTAAAATGCATTGATAACAAAAAATCAAGATAAACTTATATTCTAATTAAAAAAGAACACCGTTTTACAATCGCTTATACTCGACACACACACATTTCAAGATTCCATCTTTAAAACATTTTGAATATGAATTGAATTTTACTTGCTAAAAATTATATCATTGAATTGCCATTTGAATTTACTTTCATATGTTCATAATTTTGTTAATATATAATAAAAAATTATAAGATAACCGTATCAATCTTAACCCTGTCTTATATTATGGGACATAATAATAATAAAAAAAAATCCCCTCTTGTGTCTTGTCTCGACCGACTTGTAGCAGTAGTAGTATTTGTAACCGCCTTCTTCATCGTCTCCTTCTCCT
>OsKEA4
GGTTCGTGTGGTTTCTGTCAAAATAACACGTATTGTAACTGCAGCCGGATCGTGTTATGGAGTTCTGCAACAACAATGACTTACAGTTAATTGTGCGAGCACATGAGTGTGTGATGGATGGTTTTGAGCGTTTTGCTCAAGGTCACCTAATCACTCTCTTCTCAGCAACAAATTACTGTGGTAATGATATGCTATTCTGACTTGGTCTGTTCGCGATTATCTCTTCAAGTTTGATTGTCCTGTTACTTAATATGATATGTATGCAGGTACGGCAAACAATGCGGGTGCAATCTTGGTTCTAGGAAGAGATCTTGTAGTAGTTCCGAAACTCATCCATCCTTTGCCGCCTGCCATTACATCTCCCGAGACCTCTCCAGAGCATCATCTTGAGGACACATGGATGCAGGTAACTCCTCTTTTATCATGTGATGCTCTTGGATTTGCAATAGGGTATTCCTGTCTATACGCTTCTAAGTTCTAACACCATCTTGTGTTAAAATCAGGAACTAAATGCCAACAGGCCGCCAACTCCAACAAGGGGCCGCCCTCAAGCAGCAAACAATGACCGAGGCTCTCTTGCATGGATATAGTAGCTTTGGCATGCGCTGAATTTATTCATTCCAAGTCCTCATCATTGGGTTCTGGCTAAGCTACATTTATCCGTTCTGCACAGAGGCAGACGATCTGTGCTCAAGAGACGTGCTAGCCCACAACAATTGCCAACTTGGAGGTCGTTTGCAGAGGAGAGCTAAGCTACAGAAAGAACCAAGGGTGGAGAAACTTCGCCAATCACCACCGACAGCGCTCTCCAATTTCTTTTCCCAAATCATGAGAAGTAAATGAACATATTCTTGGTCGTTCATCGGAAGATCCTACCTGCGAGGCTTCGCCCCTGTATATACTCAGATGATGCCCCAGCGGATAGGTGAGTGGGGTGTATGTGTTTTGGTCAACCGATTTGAGGAACAGAAGGGATAGTGTAACTAGTGGTTATTGTACTAGGTATTCTTTTCCTGTGTCTAGATTTTGTTTTTACCATGTTGGAAAAGTATTGGAGTGGCCAAAGGAGTAAACTTATTGGATGGGGTCCATCTAGTTGTTGTATAATAGCTGTCTCACCTATTTGTGTTATCACGCCTTCCTCCCATTTGTAATACTACCTGTCTCTGGTGCTGACATGATGTACAATATTATCCTTGTCGTCAAAATTTTGTGTAGTGAACAAAGTTGGTGATTGTTTGATTTGTTAGGGGTGGTAAGAGCAGCCTTGTATTGTACTGTCCAATTTTTGATCTTCATCTTTGTGCCACACTCCTATGATCTTGGGTTTGATCTTTTTCAGCTTTGGATATGAGCCAGGCTAAATTTGAATTTTATAACTTAATTTAGAGGTCTTTTTGGTAGCTCTTTGTTATTAAGCCTTAGCTTATGTGTTACTTCATGCTGAATGTGGAATGGAACGATGAATATATGAATGATCTGTGATAATTGTTCGATGTAAAAAAAAACAAATTGACTATTACAAAGAAAGTTAAAAAAAATGTTTTAAACAAGTATTATAAGAAATTTATATATTGAAAGTTTTTATAAAATAATTGTCATGAATACTGTCACAAAATCGTGTAATCCATCGCCAATACATCCTTTCAGTCCAAATAAACGGGTTGATGACTTGATGTTAAGAAGACCATGAATGTTGCATTTTTACTCGTTGGCCGGCACGACTGCCTCTGAAATATCAATGTCCCGTAAAAATTTCCCCATCTCTCTCTCTCTCTCTCTTTGTTCAAAAAAACAAAAAATATACACGCTGCAGTGCACTAGTCCACACGAGTTTATTACTCCAGTAGTAGTAGTAAACAAAAAAAACTAAGAAAGCGAAGCGTGGAAGCAAGCAAACGCAGAAAGCGATCGAGAGGCCGAGGCGCTCCCGCGCGGCGCGCCGCTCGCCTCAACATCTTATCTTCTTCTTCTTCTTCTTCTTCTTCTTCTTCTTCCCC
>OsNHX7
AATTTCTCTAAAAATATATGTTGACACATGTATAGCAAATCAGAAAAAAAAAGATGTAAATGACACGTTAATTTTTTAAATAACATTTGATCATTCTTTTTATTTAAAAAATAGTGTAAATATGTTAAAATAAATTCATATATAAAGTTCTTTTGATGATAAAATATTTCATAACAAAATAAATTATAGTTATATAATTTTTTAATAAAATGATGAATGGTCAAATGTTATCTTAAAAGACAAACGACATTATCTATTGAAAACAGACACGTCACAACATCCCATTAAAAAAGGTTGTAGATTACATAACCTCTAAAGGAAGAAACAAAAAGATAAGTTAGATAACTCTCTTGTAAAATTAATTAATTAGCTCGGTTGGCGTGGTTATCAGATCGTTGATCAGGTTCGTGATGGCGGAAGGAAGTTAAATGGGCGGGCAGACAAGACAGCGCCACCTACGATCTGAACAATGTACTCCACGCAGCATTCGGTCAAACATATCTCGTCACATATAGATAGAGGTGGGCTATATTTAGATATAAAGTTTGGATCCAAATTTCAGTCTTTTTTTATCATGTCAATTTGTCATACACACATAACTTTTCAGTCACATCATCTTCAATTTCAACCAAAATCAAAACTTTACGCTGAACTACATACATAACTTTTCAGTCACATCATCTCCAATTTCAACCAAAATCTAAACTTTACGCTGAACTAAACACAGCCGTGGTGTTTGAATCTTCTGAAAATAAAGATAAAAATTAAGTGTTTCATACAAAACGAGGTGATAATAACGTGTGATTAATTAAGTTTAATTATTATAAACTTGAAAAATGAATTAATGTAATATTTTAGGATAACTTTAATATATAAAGTTTTTGTACGAAACACACTGTTTAGTAGTTTGAAAAGCGTACCATAAGTATCCATAAGTTTATCTAACTTTTGTAGGAGAAAAGAACAGGGCCAGAGTCAGTCTAGTATTGATACTGATGTGGTATTAGTTTTTTAATTAGCCAGGGGTTGTATTTTGTATTGGCAAAATGCCTGCAGACGATGTTGTACGAGTATCTAGCATCAGCACATAGTACATGGCAATAATTTGCCTACAGATACAGATGCCGATCTGATTCCTTTTCTATTCTACTAGCGGCTCAAATAATCTTCATGTATTTTTCTATACTTCCTTAGTCAGATGAGATTAGATCAGAGATCAAGCGAGTAGAGTACATGGGTACTAAAAGTGCAGTTTACTTTTCTTTAAGATGCACTCGATAACGCAATGATAAAAGATATGTAGTTTTAACTCCAAGTTCCCTGTTCAATCTTTAAATGCTCACAAATTTTTTTAGAAAAATGCTTAGAAGGATGTCTTTTCCTTTAAATCTCGATTTTCAGTTTACCTTTTCTTTTTCTAGTAGACTATAGATTTGTACTTCCTATGTCCCAAAATATAAACATTTTTAGCATAGTGATAAGTTAAATATTTTTTAACTTTGACTATTAATAGTAAAAAATAAAAAAGATCAATAATGTGAAAATGATGTTATTGGGATTCATCATTAAACAAACTATCATAATATATACAACTCTTTTTATTTAAAACATCTTACTTTTATAGATATTGTTGGTCAAAGTAACATCTTAAAGGTCGTGTTAGAGTAAAAAAATGCTTGTATTTTACTAGGATGGAGGGAATAATTCTTTTTACTCTTTATCAAAATGAAACTCTGCACATTCTTGTCCAGATTGTTTCAAAAGAAGAGGAATGAGATTGAGATCTGATGTTACAAAGGATCTTAATTTTACACACAACACTGCAAGGCATTATGGCAATACCTAGGTTTGTTTGACACCACAGAATGAGTCTATACACAGGGTTCATAGCCAAAAAAAAAGCCCAAAAGTAAAGTCATGGATGCTAAGTGCAGTTTACTTGTGAACCTGAAGAGGAAAATCTATTCTCCGTTGTTACAAAAGAATCTTAATTCTACGCA
>OsCHX15
GCACGGCGACGGACAGCGCATGGCTGGCGGCGGGCGACGGCACGCGCGGGGCGGCGGCGGCCATCTCTCTCTTGCGCCGCTCGCCTAGCCATCCGCCGCCCTTCTCGTCGGCGGCGAGAGAGGAGGGAGCGGCGGCGAGAGGAGGGCATCCGGGTGGTCGGCGGCGGTGACACGGATGGCGGCGTCAATGGCGTCGGGTTCCGGGGGGCTCCCCAGCAGCGAGCACTGCGTCAGAGAAGAAGGCGGCGGCGCCCCGGGCGGACCCGACAAGGAAGTCCTCCTCCTCGTGGTTTCCTTCCCCCTCTCGGCTCTCCCTCTCCTCGCCGTCCTCATCGCGAGGCTAACCTGACGGGGACCCTGAGCTCGTTGGAGATCGAGGAGACGTAGAGCGCGAACTCCCGCTCCTCGTAGAACCCGACGAGGTATATCTGCGCCAGGTTGGGGATCTGCAGCAGCGGGGATCCAAGATGCTTAGAATTTTTTTCTTTCTTTTCTCACACAACAAGAGAAATCAATGGGAGTTAAATCTGCCATACGCGGCGGCACGCGGAGATTGGGTGGTGCACCATGGGCTGGCCAGCGAGCGGGAACAGCGGCTTGGGCACGTTCAGCGACAGCAGCCGGAACCTTGTCCCTTGCAAAAAAACCACGCCCACGCCGTGTGTTAGATGGTAACGCGAGTACCCACCGCGTCGCTGGCCGGCGGAGGAGGAGGAGGAGTGGGGGGGAGGGGGGGTGGACGCGCGCGGATCTGCCTTTACCTTTGGTCGGCCCGCCGACCATGATGACGGCGACGACCCGCTGCTTGGAGCCAGCCATGGCTATCTACCCCGTCCGTCTGCGCGTGGTGAGGCGCCGGCGGCGAAGTGGAGGTGGTGGCGAGTGGTGAGATTTGCAGCGAGGCGAGGCGGAGGGCGATGGGAGCGTGGACTCGAGCGCGCGGGGTGCGTTTTTTTCTTTTTAGAAGAGAGAAGACGGCGGCGCAGGCGAACCTGGACGCGCCGGGGCAGCGACCGACGTCACCGACCCAACGAGCGAGCGATCGTGGCTGCGCGTCGTTGGAGATGGCGATGCGATGGGGTTGGACGCTTGGACTTGAGCGAGCCGGCCTGCTCCGCCGCCCATCCGCGCCGTCCGCTGCCCAGGAAGGAGGGAGAGAGAGAGAGAGGGGAGTGAGGCTGACATGTGGGTCCACGCTTTATATTATTTTTCCGAGATATAATTGCCACGTAAGCGCCACGTCAACGCCATGTGGAACGGAGACCTAGTCAAACAAGCCACGTAGGCACCACATCAGCCAAAACCGCCTTTAAAACCACCAAGGGACCACGTTTACCTGGTTTTCGTAAGTTAGGGGACGGGTCATACTCGGTTTTGCGGTCAAGGGACGAAAATTAGACTGGACGACAAATAAAGGGACCCAAAGTGAACTTATTCCTTCCATGTGAGGCTCTGAATTTTAGAGATGTAACGGGATTGTGGCGTACTGATATAGTTGGGCCCGAATGGCACTGTCACGTACATGCTGGCCCTTATTAGTTGGGCCGGAATGAACATGCGGCCGATTATTGCCCGATGGAATACATGTGGCCCATCTATCCATCCTAGTTGGCGTGCATACGATGATGGTTGACTGCTGGGCCCAGTTGTTGACTTCCACCTAGGCTTGGCTAGCTCGTCCTTTTCCTCTTCTTCCAATCAACAATGGCGGTCTTCAGTTGCATTGCATATTTGCATGCATCGTCGATCTTTCCGTCTATTTGCATTGCCCTCTCATCCGCACAACTAAAAACAGCCATCCTCTTCTCTCTGCACCTTCCACACCACACGCTAGCAATCTACGGCTAGGGCTACCTCCTCCATCGATCATGGCTTCCCTCCCTCATGCACGCTGCTGACGCTGCAATGCTCCTCCTCTGCGGCTGCGGCTAGATCATTCATTCCAACGTACAATTAAATTAACAAGAATTGAATCGAAGGACATTGGTTTGATCGTCCGG
>OsCHX18
TTTGTCCAACAGTAAAATTGATTTTTGTAGTAGTTGAACATTGATGACTTAACTAGGATATCCATAAAAAAAACGTAGACCTTTACGTAGGCCATGACACAAAGTAAGGTCGTAAGGTCGGACGAAAGTACAATGTGTCCATCTGACATACAAAATTGTCGCGTTACTTGTCAAGAAAAGGCTAATTGAATTAAATGACTTCATTATATACATAGTCATTGATTAACTTTAGGCCTGGTCAGCTCATATATCTTCCTATGTATATACTTCCTTCGTTTCAAAATATTTGACACACCATTCATCTTATTCAAAAAATATAAGTATTTATTTATTCTTTTCATATCATTTGATTTATTGTAAAATATACTTTCATGTACACATATAGTTTTACATATTTCACAATTTTTTTTAATAAGATGAATGGTCAAACATGTACTAAAAAGTCAACGGTATCAAATATTTTGAAACGGAGGGAGTAGTTAATTACTGCTAACATCGATTATTAAGTATTCTCTTGCATTTGCGCATGGTACGCACGTGGTTACACATTCGTCTCAAGAGACAATAATGTTTTACCCCCATGAACATATACAGTATATATATGCGTGTGCAAATTTATTACGTGAGGTAGGAAAATGAAAGTGACCACTAATTATTAGCTTTGTTTATTACCCCACTTGATTTGAGATAAAAGCATGTGCGCAATTGTGATGGAAAACCAAAAGTCTAGAAGACCATTTGACATTATTAGATAGAGCAATGCTGTAAGTACTTCAAGAAATTCTTGCTAAGTTTTTACAAACAACATTTTCAACCGTTTGATTAAATTGGTGAAGATAACAATAGATCAAATTAACATTTGTAGAACATTTGCACTCAACCGGCACGAATATATGATTAGAGCGATGGGCAGAGGAATTCTTTTTTTAATTGCACCCAATTGCCACGCCAAGACCGGTGGGTGGCTGCGTACTTTGGCCACGTCGGTTCCAATGGCATAGCGAAAATGTTCATTTTTGAAAATAAGTTCCTGGAAGGTCTATTATTGAAATTATTTATTAAAAAGAACTAAAAAAATTTCAAGGGATATACCCCGATCACAAAATCCATACATATATGATGTGTTTGGAGGATGTAGGGATTGGTTGATATATATAAGAATGCAAATGAAGTTTTCAAGAGATCAAGTGATTTTTATACATGTTCGGGATCCCTGATTACTGGTAATAGTCCTACTCCTGTTGGGCAGAGGCTAGTGTTACCATTATATGTCAATATCACATGTAGGAGGATCGATTCCCTTTTCTAAGACAATTAATGATAGGTACCTTTGGGGAGATATACAATAGTCGCTAATATCAGTCTCATAACTTTGCTAGAATAAAACGTTCATGTTAAGCTCAACATCGGTTCGTTGTGTTTATAGAATAAAAGTTTACTATATGATGGTGGGGAAAGGAAAGCATAATAAAAATGTTTTGGTAAATAGTAAATGCTTATGTTTATATAGAGCTTAATTAATTTGTTGTCTCCTTAATTTCTCATCTTAAAAAGTAGTAGCCTAGCTAAGAGGTGAAAGACAAGGTCCACTGCTCTTCAACGGTCGTAATTAAGTGGATGAGCTCTCGCTAGGGATGAGTTGAGTTGAGAGTTGAGAGAGGAGATAGAGGAATGTGGAAGAAGTTAAAGACGGGACTAATAATATTCCTATATATATGTACTAGGAAAGAGAAGGCCGCAAAATGCTCCCTACCAAAGACCCCTGTTTCATGAGCTTGTGGAGTGTTGATGCATGCATTGCAGCCATGGAGATAGGAAATTTGTGCATGCAATGCAATGCAATGCACGTACCCCTTTGATTTGATTTGATTTGATTGAATTAATTTGAGTCCGATCTGATCCGTGCATGCATGTATATTCAATATATAATTCATCTGCCGGATTAATTGCAATGAATTGAATTGAAGATCGATCAAGATCAATAGTAATCGATGGGAGGA
>OsNHX1
TCTTGGAAAACTTCCCTTGAGTCTATCTCTCTCGTTTGAATCCTGCGTTTTTCCTGCGGTCCAATCAAACGGCCATTCCTGTGTTTTTCTTGTGTTTTGCAATCCTTTGTTTTACACTTGCATTCCTATCAGAATCCTATGTTTTTCCCATTCCTCCGTTTTTTCAATCCTACGATTCAAAGGGGCCCTAAAAATGGATTTAAGATAGATCAAACAAGCAAACCATTAACTCAAAACATTATTTAAGAGTTTATGGCTCCTTTGAAATGTGGGGATGAGAAAACACAGCAATAGGAACAAATGTAGGAATAGAATGTTATACTTAGGGAGTTCTTATGGGATTTCGAAAAGTTGTTTGATTATCATGAAGTAAGATATCATGCTTATTTTCCTCTAAAATTAATCTTGTAAGGTTCATTCCACATGAATTCCTAAGAAATTGATAGGAAACATTTTTTATTTCAAATAACTCTATAGGATTATTTTTCATAGGATAAAATCCTCTATAATTCATATGGTTTTTCCTTTGTTTCAATCATGCTAAGACTGTGTCTGTCTCATGGAGTTGGGAATTGACCCCCTAATCACGAAAAATGGAGCAACATAGCACATAATTAATTAAGTATAGCTTAAAAAACTTTTTAAAGGATTAATATGATTTTTAAAAATAATTTTTCTATAGAGATTACACGCGACAAACAAGAGAGGGAAATAGGGAACATGAATAAACGAACTCAGTCAGCCCTGTTCGAATTTTAGAATGAAGGGAGTCCTATAGTCCCGTTCTTTTCTCCAATAAAAGTTGAAAGAATATTAAGACTTTCGTGTCACTTTTTCAAACTGCTAAACGGTGTGTTTTGTGCGAAAACTTTCTATATAAAAATTACTCTAAAATATCATATTAATCTATTTTTTAAGTTTGTAATAATTAAAACTCAATCAATCATACGTTAATACCACCTCGTTTTGCGTAAAAAACCTCATCTTCATCTTCCGGAGAAAAGAACACCACCTATGTCTGTACTACTCTACTCCCTCCGTCCCCTAATATAAGTAATTTTGACATTTTACTTGCACTGTTTGACTATTCGTCTTATTAAAAAAAATAGAATTATTATTTATTTTATTTGTGATTTACTTTATTATTCAAAGTACTTGAAGTATAACTTTTATTTTTTATATTGTATAAATTTTTTAAAATAAAATAAGTGGTCAAACGTTTAAAAATAGGGAATATTTTTTATATTAGGGGATGAAGGAAGTATAACTTTACCGTTATATTCTGTTCTTGTCTTTAATAGCAGTGGACGACGACCACACATGATACACGATACCCTTCTCTCCTTTCATTTCATCTTGCCTCTTCGACAGGGCGACACTCATGAATCATCATCCGAACGATCTAAGAGCAAGTATAATAGTGAACTATAAGCTTACTATACTTAGGTGAAGAAAAGAGGTAGTGGAAAATTAAGTATGTTGGCTCTTATGCAAGAGCTAGCTTATCACAAGCTCCAAGACAAATCCATTAAATGCATAAGTAAGAGATAGAGAGAGGAGAAGAAAATTGCAGCCAACCTTATAGCCAATCTATTATATATGTTGGCTTTAAAATAAAATAATAGTAGAAAGTGGACTCTATTATTATCCTTCCTCTAATCACCCATCCATTCGCCATCATTGCTTCCCAATACCCCATATTGGTCTCCATTCATTCCATTATCTAAGAAAAAATATTATTGGTCTCCATCCCCGGGTGGGCCCCACACACACCCCGTGCCACGTCGGCCTCACACCCCTCAGGTTAAACCAAAACCAAAACCAAAACCACAGGACGGCAACCCAGCCACAGCCACTGACAGGCGGGGCCAACCCGGTTCAGGGCCCCACCCGTCATCCACATGGGTCTCCTCCCTTCCTCTGCCTGGTGGGGCCCGTTTGACCGTTTGACAGGTGGCGCGATTTTCGTTAATTAATTCCCCTCCGTTTCTCACGGCCTC
>OsCHX9
GTGGTGGATTGTGTTGTGCAAGGGGTATTGTCACAACTCCTTTCCGAGGTACCGTGGTGGTATTGAGGCACATGGTGACATGTTGTGGGGCTGTGTCTTGTGGGTACAGTGGTACACCTCTGGCCAGAGTAAAACTATTCGAATAGCCGTGCCCGCGGTTATGGGCGGGTTGAGCAATGTTTTTCGTGATTAGTCTCACACCTCTCACAATAATTATGGATGTTATACCTGGTAATAATTTGCTTAGCTCCTGGTTTGGAGTTAGATCTGTACAGCCGGGTATGGTTGTTCAGGATGGTTGGGCCTGTGCAGCATGGGTGTGTTGTTCAGTGTTGATTAAAATTTCTGATTAATTACTCCACTGTTTTATTTCTCTTAAATGTTTTGCTAAATGCTGCTTTTGCAAATGAGCCTATATTATGCCATCCTTTGGTATCCTTGTGCACTTGCATATTTGCTGTGTGGCTTGTTGAGTATGTCATATGCTCATTCTTGCAATAATCAATCAACCTCAGTTGAAGAAAAAGGATCTAGGAGGAGAAGACGTTTGGCTTATACCCCAGCTGAGCTGCCTGTGGGAGTGGAGCTGGAGCTTCGCTAGATTTTATTTTCCGCTGCAGTTTTCTTCATGGTGAGGACTAAGTGCCTCTTAAGTAAGTATTTATCGTTTTAGTTAATTTGATGAATCTGTATATTAAATTGTCAGTTTGTGTACCTCGGCTGATTCCTGGACGAGGATTTTATGCACAAATAAGTTCGGAAATTACTAGTGAATTTTCGGGCGTGACAGCGACGTAGCCTGCACGAATCCACGCCGCGGCGTAGCTTACGCCCGTCGTCGCCTCCCGAAGTCGCCGACGAAATCTCCGCCGAAATCGCCGGACGAGACGATGAGGAAAAAGGCAAAAAGCAAAATGAATCTCTCACACACTCTCTCTCTCTAGTCTGATTCAGACAATCTCTCTCTCCGGTGCGGATTTCAAAATTTGAATAGTGTATGTGGGTCCCACCATTAACACACTCTCACAAAAAAATCTCTCTCTGTCGGCAACACAAAGTGGGTCCCACAAAAATGTAAAAAAAAAAAGAAGCCCATTTAGCCCACGTATGGAAGCCCGAACTTACAATAATCAAAAGCCCACATACAAAAGAAAACAAAAGTCTAGATAGCACGAATCTCAAACAAAATCCAAGGGACCAAAAAACGAATGATACAGCCTAACAAAAACATGCGATAGCCATATAGCCTTTCCGATAAAAAATTGGTTAACATTTTTTCTTTCCCCTAAATTTGTGCAACTTCTGTTGTATGTTGGTTGATATGCAGAGATGAGACTATATCAGCATTATTATTATAAGTTGTTAACTAGTTGTAGTGATGGATATGGGCATAAAGAAGCAAGTTATATGTGGAGGAATGTAGGCAGTTGGCATGGCCGCACATGCACGTATGATGGAACTGAGAGTGAGTTGGTACGATGGCACCACCTCTCCACATTATCATTAATGTTTCCTATTGTTTGTTTTGTTTGTGTCTCGACGAGATGTATAAATTTGGTTGGTACAATATTACAAATATTAATATATATATATATATATATATATATATATATATATATATATATATATATATATATATATATATATATATATTATGAAACGTACATTGTACGTGCATGTTTATACTAGTATAATATATAAAACAGAGGGAGTACTACATATTTTCCCTATCATGGGTAAACAGTACAGTGAACTCGGCCCATTTAGGCCCACCCACCTGTATTTGGATCGAGACCCAAACCAGCCCACGAAAATTTGGGCCGCAAAATACGGGTGGGCCGGCCTATACACTTTTGTGATAGTGAACATGCAGCTTTCACTTCAACTGGTTTAGCTGCGACGGCCAGGGCACGTCAAAATTAGGCAGTGTGGGGATCGGATCGCACGCGCCACGGGGAGCCGGACGAAAACGAGAAGCTCACAGCCACCGCCGCGCGCCA
>OsCHX8
GAACGGCGACACGCCTGAGCCTGACGCCGCCGGCGGTGCCCGTGCCCGGGCGTCTCGGCGAGCGAAACGGGGACCGGGCAGCTACCGCGGCGTGCGGCAGCGCCGGTGGGGCAAGTGGGTCTCGGAGATCCGCGAGCCCAACCGCGGGAAGCGGCACTGGCTGGGCACCTTCGGCAGCGCCGTCGACGCCGCCCTCGCCTACGACAAGGCCGCCGCGTCCATCCTCGGTCCCCGCGCGGTCCTCAACTTCCCGGCATTCAGCCCTCCTGCCGCCGCCATCGCCGCGCCGGAGCAATGCGAACCCCCGTTCTGTTCTCCTGCCACCACCGCCGCCGCCACTGCGCCGGAGCAACGCCAAACCCCGGGCTGTTCTCCTGCAGCCGTCGCCGGCAGCGGCGGCGGCGCAGTGTTCGAGGAGCGTGACGTGAAGCCGGTGGTGTTGCCGTTGCCGTTGCCGGCCATACTCCAGGATGGCGGCGGCACGGAGGCAATGGCGCAGCATTGGGATTGGGAGTGGGACGCGTCTTGGCCTGAGCTGGAGATGTTCGAGTGTCTGGATGACATCGCCATGTACCTCGACGTCGACGCTGTGATGACGACTCGGGATTGCAAGGTTGAGGAGCTCGACGCCGACATCGTCGACTCGCCGCTGTGGACACTGTCGGACTGAAATGGCAAATGTGGCAGCCATCTAGACAGGTTTCTTTTGGTGAGAGATTTTCCAGTAGATGAGTTAGCTTTCGTTTTGCTTAGCTGATAGCCATGTAGACCGTTAACAACGCTTATATGTAGTTTACTAATATATTATTAGTCTTCATTTTGCATTAGGAAAAAGTATAACTGATAGCATTCAAATGTAAATAGTAGAACTGAAACCAAAATACTACTATATTTATCCGGAGAGAATTGCACTTTGGACTACTTTTACTCTTAAAGAGTTTTACATCGAATCACCTTTAATCAAATCATTTTTACTTTAGGCTAACTAAATTTGTCTTTGTTGCGATCTGGATTACCCCATATCACTTCTTCAGCATATCAATAAACTTGAGCACATCAGATCCAAGAAGCCAACAAACTCCCCTCACCTATGAAGTAGGTTGCCAGTATTAGGATCCTAGTATCATTTTGCTTAAAGTAGTATCGTATCGTAGTATTGGAATACTATATAAGATTTTCTTCTTTTTTTAAGTTTAATTAATATTTATATTAATTACATATAGCCATTATATATAAAAAAATTGTAGTAATAATATATGTCATGCAAATAGATACATTTATCAAGAGAAACCACGTTGGTTTTGATATATTTAACAGACTTTTATATAAACTTAAGCATATTTATTTACATTATTTTTAAACCATCTTATTTTAAATAATATTTTGTAATATCGTAAGGATCGTAGAATCCGGATACCACCAAAGATTTCGTAGGATCGTATAGTAATGAATAGTAGAATTGAGATACTATGAAAATTAGGATACTAGGTGGGATCGGTACCATTTCGACTTGGTAGAATCGTAGTATTCTAAGATGCTAGGATACAAATCGGGATACTGTCAACCTATAAACATACTGTACATTTACGGGAGGATATATGATAAATATGGCTAGAGAATATTCAGGTGGATACCATAAATATGATTAGCTAGAGAAGAGAGAAGTGTTTCAAAGTACAACAAATGTAAAGTGAGCTAGAGGTAGTTCAAAGTGTAATTTATCCAGTTATTATCTTCATCAAGCATAGACTGTTTTGTGTTAATTCCATATTTCTATGGATATGTTCATTGATTCATATCTGTATAAGCCACAGTAAAAGTACACTACACCAATTTTAGATTTACTATTATTAACAACATAGATTCTCCTGCAGGAACTCTCTACAGCATCAGCAATTTACAGCCACAAAAATGGAGCTAAACAAACTGAGTTTAATATATTCTCGAGGATACCAAGTTCTGAACCTTTTTGACATGTCATTGATTTCTCCTCTCTTCTC
>OsCHX7
TTGGTCAAAGTCAAACTGCTTTAAGCTTTAAGTTTAACTAAGTTTATAGATAAATATAGGAATATTTACATTAATATTAGTTTTATTAAATTAATAATTAAATATATTTTTTGAATAAATTTATTTTCGATCAAAAATATTACTATTTTTTTATAAACATGGTCAAACTTAAATTAGTTTAACTTTGACAAAAATCAAAACATCTTGTAATTTAAAACGGAGGGAGTAACGTCTTGTGATTGACTTGTGTATCAGCCATGGACTCGAGATCGTATCAGGATTAGGGTTCTGGAAAGTTTGAGGCCCGGAGTACATACATATACGCTTCTGAGATAGTTGCATGCGTGATGCAATGCTTTGGTGATCTTGCTAGCTAGCTTTTGATAGATACATTACTAAGGTGGCCACTGGACACTCACTAACCCTGCCTGGGTTAGTGGGGGTGCAGGGATTCTGCGGCATTCTAATTTCTGACTTTGTTCATATGTTGAAAACTGCATGAACAACAGCATATATAATAGCTGAAGTTATCCTGATTTTCTGCACAATATATATAATCAGTTTTGTGCACACAATTTCTTGAAAAATACTATCATAATATTGTAAATTTATTGGATCACTAATTTATTCTAATACAGAATTAATGCCCAGAATTTTAAAGATTTATTCAAATCGTATGCAGACATTAATCATTTAAAATAGTATAGATTTGTCTATCCGTAACGACTCAAGATTGCCATCTGCATGTAAGCTTGGTCAGTCGTTACAAAGAATTAGTCACAGATGTGACCAATCATCTGTAACGGTTGGAGGCCCTGTTATAGACGAGTTTCATCTGTAACGGCTGCTTGTCTTGAGCCGTTACAGATGTCGATGCATTTTTCTGAAAAAAAAGAAAGAAATTCAGATCCAATTAACCGAGGCAATGCAAGCATCAATAAAATGATCTACACTCAACTTTGCTTGAAGAGTCGAAGTCTCTAACACAAGATAACCTCATCACATATAAGAACTAGAAACTCATCACAAAACATCAATACAACATGAACAAGACGAACACAAACAGCGATGAACACGGACTTACCTGCCAAATCAAAAATTAAAAAACAACACAAACATTCAGCAGCTAGCAAGCCTCCATATATGCTTGAGCTCCGAATCAGCCGGGCCACCAGCTCCTCGCCGCCACGACACCATGAGCCGCTATACACCCCCACCATCGTTTGAGACACCATGCCCGAGTCGCCATAGTTTGGTCAGGCAGCTAAGGAAGGTGCCACGATCTCAAGGAAGGAGAGGCTAACTGGAGTCTGATCTCCGTGCAGGCGATCGTCGTCCATCGATCGATACATTTTGAGGAACACATAAAAATGCTTGTATTTTAGAACAAATTAAGGAAGCAACATTGATTTACTATTTCTTAACAAATCCCGGCCCATTTCTCTTATACAGTTATGACCACGATCGATCGTAATGATATTTACTAGGGGCTGTGGTGAGATCGAAGCCACATGCATGCATGCAGGGCTACTTGTTATTCCTTTCCAATATATTCACACATGTGTCCGATCACTCGATCATTCGTTGACTTTAACCGTGCTGTGCATCCCATTAATTGGATTAATCTCTAGCCACACGTAGTACAGGGGCGGTAGGCAGCGCAATACTATACGAGAGTTCGATCGATCGATCCCAACAACACCCACATGTCCGTCCAAATCTAGCAAAGCCCCCTCCCACAATGATGGAGAAACGCACCGATCGATCGATCGAGCTACTAGTAGCAACCACTAACGTTATACTCATCGATGGCTCATCCGGTGCACGAGCTATAGCTAGCCGGCCAGGTCGCATCATATCATATCACCGCATCCATTTCTCCTCGCCTATAAATTCGCAGTACAGCAGCGTTACGTTTGTATCAAACCACAGCGTACGCCCTCAACCTCAAGCCAGCACGCACGCCCTCATCAAGTGTACGAGCTATAGGTAGAGCTAGC
>OsCHX5
GGAATCATGGTATAGTCTGAAAGTCTGAAGTTTACTGTGGAAGAGAGCCCTGTCATGTTGCTTTTGGTGAATGGTGCTGCGCTTTAATTAATTTTATGGGAGGTCAAAAGAAAATTGAAGTGAAACAATCATGAATATATGGTTGAATGAATAGATTTTGGAAGTGGACAGATGCTTCTCGTGTTCGATCGTCACTCAACAATTTGGTAATCACGCCTTAATTGGTCGATCGACGCCAGAATAACATGGCTAGTTTAATCTTACTTAATTTCGGGAATCGGATAATCTTATCGGTGAGCAATATTAGTATACAATCTGCTCCATGATGCAGGATAAATTACTTTTCAGATACAAGCGGATATAGTTCACTGTTGGTGGCAGATATAGTTAACTAGATTAATACTAACAGTTTGGTGATGATGCTCTCCTACGTGAACCAAGGCGTCATCTAGAACAGATTTTCTGAGATTTGGACTAGTAAACTTTACGAAAATGAAAATCTTGTAAAACCAACGTATTCCAAAGGAATCATCGGTGCATTTTCTTTTCCCAGTTACATGATAGACGCACACTCACCGACTCACGCAAACCATTACACCGTAACACTACGCTCGCACCTTTCAACACATGTTCAAAAAGACGGAAATCAGTGGCATATCCTTAATCAATATTAGTAAAATTTAAATTCTGCTAAAAGTCCACATATAAGTGTGATATTTTAGGTACTAGGATTTAAACCCAGGCTTTCCAGGTATATGTTCTTTTCGAGCAAATATAATACTGGATTATTGAACGTCTGAAACATGCTTCCCTTTTAAATTGTGCCATTGTTAAAGAAAAACTTTATAAGAAGTAATTCATTCGTTTAACCCCTTGAACAATGATCACAAATCATCCATTTATGTATACCCATTTAACTATTTAGAAAAAAAAATAAAGTCAGCCACTACTCATCTTTTCTAAAACTATAAGCATTTCTAAGCTACAAATCTACATAATTGTCTATGATTGTATGTCATAAGATTGAGATAGCGATTATACAACTTTTGCTAATTATGAATAGAGATTCACAAATATACTTCAATAAATATATACTCCTTATCCTATATTGGTTATTTGTTATTTTAGTTGGGTGTTTTTAATTTTATTTAAAATACACTTGTTTAGAGTGCTACGTTATAATAATAGGCTGTAGGTTTATTCTATTCTATTATTTTTGAAAGAAAAAAAAGCAATGGCTAGCGATAGATGGATAGATGGCGCACTGCGATGGCGACGAAAAAATTCAAGCAGGAGGTGGCGCCGGTGGTGCAGGGGAACTGGGCAACGTCTCCAACTCTAGTCTAGAGAGCTATAGCGGCGTGCCACGTGTCCCATTTTACCTATTACTAGAATACTAGATTATTAACCTGTTGCTTGTTTGTGGTTGACTCCTGAGAAAGTTGGAGAAGGTTGTTCATATTATTGTCAAAATAAATCTTATTAAATTTTTATAAGTTGACAATATCATTAAAATTTTAACATAATTTATTATGTGTTTAAAAAAATTTAACAACAAACTAAATGTAAGAATTTTTTAATAATTTTGTCAAAAAAAATAATATGGTTAAATATATCGTTGAACAGCCCCGTAGAATTAGGGCTAGTCGATTGCCATATAAAGAAATAAAAATAAGTAAAAGCTAACATTTAGCAATTTTGATGTTTTTAATGTGATTTTTTTCATTATTAACTTTTTAAGAGATAAAAAATGATTTAGTCGTTACGATTTATAATAAGCTTTTATCATTCGATGTGGCACTTACTTTCAACGCAAGTACTCTTAATTTTAAATAAACAAGTAAAAACTCTAACGAAAAAAAAAGCTATCTGATTTTGATCTCTCCATTTTTAAGTTATTTTTTTTGACTTTCGACAAGCTCCTACCGTATAGATTAAAAAAAAGAAAAAAAAAAACAGAGTCGCTTACATATATATGGCCCAGAGGCAGTGATTGTCAC
>OsCHX6
GTGGGTTATGTGGCTTAAAGTTGTAATTTCTTCAGACTGCTGCATTCATCTTGTGATATGTCTCTCAATTGAAGGCCGCCACGAGCTTTGTCCCTACTATCCAGCAGCAATTGCTGACTTCTTGTGATCCATTGCAAGTCTGTGTTGCTATAAGAAAGATAATTGTGTGATTGTTCAATTGCTAATCCAATGGTTAGGTGCACCGGCTGCTGGCGTCACTTGGAAGGACATGGTGGACTTGCACGTGCGTTTCCCACGTGCATTGGCTTGAGGTTAAGCCAATTTTCAAGGAAGGGAGGATGTTGGGGAGGCTATGGTGACGATGACTACAACATGTGCTCCCTCGAAGATGAAGTCAAATAAGGTGTTGGCAATCAAGATGACGAGGAACAGAGCGGTACAGCAAGAAGGTGCCTTCACTGAAGAGAAGCAACCACACAAGAACAATCTAAATATCACGGGCCGATGTGGACTATGTAACGATTGTTCTATCTTGGGCCAGTCGTGGCGTGCCTACGGAGGAGAGAAGGTAGGTGAAGTATAACTGTACACCGTCCACTGTTAGCAAACTGAACTAGAACCTGGCGGCATTGGTGGCGGCAACTCCGTCTTGTTGGGCGAGAGATAATTCCAAAATCTATTCCAGATATTTCATGTGTTCCTGTGGTGTTCTAGTATTCTTCCTCCTGTTTTGCGAGATGCGCTAACATTCTTTAGAATATATTTATTAATATGGATATGAAATTGGGCTATGAAAGCTTCTAATCAGTCTATATGTATGGTAACAATCTGAAAGAAAATGAACATATACAAATTGTCAAAAAAAGGGATTGCTGCTTCTTGCTTTCGCTAGGTACATTATTGTACTATCTATTCTTGCAGACGAAGAAGGCAAAGGTGTTGAGATTCAGAATCAGTACATTGAATAAGACGGGCTATTTTTCTTACAGAAAATTTGAAAACCTTCATGCCACGCTTGTCATGGTTAATTAATTGTAGAGTGGTATGTAGCATAAACTATTGTTTTAATCGATGGAATTTGCTATGCATTTCATGAAGAAGTTCTAATGGGTGAACATGGAGGCTTGAAGTTCTAATTGCCTAGAAAACTTAAAATCTGAAGATATTTTAGTGTTTTTTTTTCGGGAGCGTATCCTATGCACACAGGCCCTCGCGTGTACACACCGTGTACACCAACTAAAAATTATCACAAAAAATTCTAGGAAAATTCATACATGTACTTTCAATAGTATTACATCTACATGCAAAGTCGCATCTTCAAATTCATTCTACATAGAGAATAACAAAAAAAGATAAAATTATGACAAAATTGCAACCTTAAAACTGTCAGATTTTTTTTTGTTACGGCTAAAATATAATGAATTTGATGTTAAGATTTTAACCCTAGGTGTAATACAATTGAAAGTATGTGTATGATTTTTTCTAGATTTTTTGGTGACATTTTTTAGTTGGTGTGCACGTGTGTACACGTGAGGGCCTGTGTGCATAGGATATGTTGGCTTTTTTTTCAGCATGTCTTGTTAAATTTTATCTCGTAGAGGTATTCTTTTGGTATTATAAACTCTGCATGGTATGTATAGGCATTTTCTTGAGACATTTTAAGCTTTGCATAGGCACTTTCAAAACTAGATATTAGTAACGCAAGGTACAAACGTACCAAATTAAATTATTTTTGTTAACTAAAACATCAAAAGTTTTCTGGCCACTTACAAGAAGATAATGAGAACCAAAATATTGCACACTCAAGTAACTCATCAACCGTTGGTTCAAACAGGGTCCGAGAGCAGCAACCACGTGTTTCATGAAATATATCGCGCGATGTCAGGCGCCCGACGGCATAGTCGCATAGTTGCCTCCTGCCGTAATCTGCTCACCGTTCTGATTGATCCTAGGTGCTGCATGCCCAAATGACTTATCGTCTTGGCTAAAAATACTAGCATATGCGATAAATAGACACATATGGATGCATGCACAATGGC
>OsCHX14
TTCTAGAAAATAAAAAAAAAATAAACCCCAATGATAATCATATTCGATTTTTAAAATCTTAATGACAATAAAAAGGAGAAGCAGCAGCCGCCGACGGTTGGCGGGACTTCTAGAAAATAAAAAAAAATGAATTCCAACGATAGTTATGTTCGATTTTTAGAATCCTAATGATAATAAAGACTAGGTGGCGGATGGGCCGTAGAGGAGTATAGTGGCATCGTTTGATGGGACTTCTAAAAATTATAAAAAATGAAACCCTACAAGACAGTGAACTATAAAAACTATAAGGTCCAATTTTTAAAGGTTCGAAACTTCTAAAAAGTAAAAAAAAAATCCAATGATAATAATATTCGATTTTAAAATCTTAATGACAATAAAGAAGGGAGACAGCGGGCGAGCCATAAAAGAGTACAATGGTAAAGCCGCTGACGGTTTGGCGGGACTTCTAGAAAGTAAAAAATGAACCCGAATGATAATTATGTTCGATTTTTAAAATTTCAATGACAATAAAGAGAAAAGACAGTGGACGGGCCGTAGAGGAGTATAATGGCGGCGTTTGATGAGACTTTTAGGAATTATAAAAACGAAACCCAATGAGACAATAAACTCTAAAAACTATAAGATCCAATTTTTAAAAGGTTCCAAGGAGAATAAATGATAATAGTAGATCGAGCAAGCAAATAAAAAAGGATATGACATAAGTAAGGGTAGTAACTGGTGTGACTTTTCAAAAACTATTTAATTAGAAATTCGGGGATGAGAAGATTTGTTCTTTCAAAGTCTTAAGACAATAAGATAGCTATTTAAATAATTTTAAGTAAAATCATACGAAAAAATATATGATTTTGTTTGGGTGCTAGTCGCGCAATTACGCGGGCCACCCAGCTAGTTTCAGTAGAAAGAAAGAAAACACATCCAACAAGTTTCAGAAGTTAAAAAAAAAGAATTAAAAAAGATGTGATGGGACAAACCCCCAACTTCCACTAATAAAAGTATCAACTGAAATAACGTTTTCAAAATCACATAGATTCTAGCATAAAATTTCGTAGGTACTACACCATCCAAACTGGAATAAAAGCTCCGTGGCTACCAATTCCAAGAGTGCAACACCAGTACGCATAGCATCATGTTGTTCCTGTGAAAGCATCATACACCAAGAGTGAAGTCGATTGGAACACATAAAGATAACCTACATAATGGTAGATAATTTCTTATGGTTAAAAATTATCGTTACGACAACGTCAGATTGACCAACATAGCGCACTAGTTCCAAATAAAATCATTATTTTGTGGCCCTAGGCACTCCCCTTAGGTTGTGTTCTTTTGAAGGGGTTGGTAACCTCCATACATAAAACGGAGTGATAGATTAACACATGATTAATTAAGTATTAACTATAAAGAACTTGAAAATGTATTAATATGAATTTTTAAAGCAACTTTCATATAGAAAGTTTTTGCAAAAAATTGTATTGTTTAATATTTTGAAAAACGTGCACGTGGAAAATGAGGGATGTGAGTAAGAAACTTACGGGAAAGAACACAACCGTAGCCAATTACCCAAAATATTTTTTGCGTTGCGGGGAGAGGGATATTAAAGGCAAAGGATACATCGCCAAGCAAAACATGCAACATGACAGTAAAAAAAAGATGTTGGAGTAAAAAATAAACAACATTACTTGTTCCCCTCCATTTTCTCTATGTGAGATTATCTTTCGTTAAGATTATTTTTTGTGAAGCAACAACGTAAACACTTTGATTTTTAGTGGTACCTTGTACCTCCCATTGTGGTCCTTTGATAGGCATGCAACCCATCTAAACCTCTACATGCAGAAATCCAAAAATAGCACACTCCTCTTTCCCTTCCCTCACATCGAACGAGTGATCGATGGTGTATCTTATCACTCCTCCCCTCACCTCACCTTACCTGAGAACACCACCCATTGCCGGAGTTGATACCAAACAAGGAATTCATCAATGGCAACGCATACGGTGACGGATCC
>OsCHX13
TGTCGGTGTAGCCGCATATAGCCGAAGGCGAAAAAAAAATATTTACGCCATGGTGTGAAGACAAAAACTGTAATTGTTAGCATCTTGCACCTTGTAGATGTCAGAGGATGCCATTGGGGACGTCTTGCATATGTCAGAGGACGTCGTTGGCGATGAGGCCACCACTTTGGTTGGTCCTTCTGCGCCGTATAGCGGTCATCACAATAGTGATGCCGGGTTGATGCAGTCGTTGTAGTCGTACATGACGTGATCGATGCCGTTGTCGGTGACGCGGTCGTTGCCGTCGTAGAGGACACGGTCGATGTCGTCGATGAAGCGTCTTGCAGATTAATCTGTCAGAGGATGCGAGGTGTCCATCTATGTAGACGAGTCGGCAGCGGCAAGTTGATGAAATGATGTAGAATCGGCGAAGACGATCGTCCTGGAGAGCTCGGCGACTTGACTTGGACTCCGCGAAGACGTCGCAGATGATCGGCCGGTGTCTTGATGCAGGTGTGCAGCACAGGCGTGTGCACATGTTGGCGACGAACAGCATCAGGCCCTTGCTTCTTGTGAAGTAGGCGATGCAGATCGATCCATGGATGAGGCCGGATGGTATGATGCTTGTTGACGTTGTCTGCTCCTGTAACACCTGCCGCATTGCTCCTGACGATCATATGGTTTTCTGTGGCTAGCTAATAGATCTAAAACTAATTATTAGAAAACGCATCTAATGATATGCGGTAAACTAATCTGTAAATGATTGGAGAGGCTAGCTAGCTAATGCGGTGCGGTGCCCCAGGGAGAAATTGATCTCATCTCCCTGGGGCAGCGCGGATGGAACCTAGCTGGAACCGAGGATCGATCGACGTTTGTCTACGGCTCTGATACCATGTAGAAAATCTAATACGTTGTATTTTGGTATTTTCTGATATATTGGATCGACCCTCTCATGGGGTATATATAGGAGTACATAGGGGATAGAGACTTGGAGTACAATACAAATAAGAGTAGATTTATCTCTAGGATTCTATCTCTAGGACTCTATCTTATCTCTAGGATTCTATCTCTAGGATATATCTTATCTCTATAATTTGTATTTGACTCTTATCTCTAACTACCATATTATACTTCTAACAATGAGAAGCAATTGTTATCCACCTGAAAGAACATGTATGTCAAGACATTTGAGGATGTGGACGAGGAGCTGAGGCAACATTCTTGAATTGGTTGCATTTGTAGTGGCACAACCGCTGTCACTGTCGTTACACATGTATTAGTACTACGATTACAGAATCTTTCAACTATTTTTGCACCGGCAAGAGTCTTGTCCATATAGTAGAACTACACCATCTCTACCTAAAACTAAGATTCTGAAATCATAGCATGCAAGACATTGAACATTGAACTTGCCAAATTTTGTGCGTATGTCATATATAGTTATAGTTTGTAGGGATAAATACAAAACTCTCGAACCCTTGAATTGCCCTGTTTTCCCATTGCTATGCTTTTGCGTAAGGTGATCACCTGATGATTGCAAATTTGGGTGATCCGTGTGCTGTTCTATGCCCAATTGCAGTCCAACTCACCACTGACTGGAAACCAAATACTATTCCAGGTGAGCCTCTGAATTTTAGAGATGTAACGGGATTGTGGCGTACTGATATAGTTGGGCCGAATGGAATTGTCACGTACATGCGGGCCCTTATTAGTTGGGCCGGAATGAACATGCGGCCGACGATTATTGCCCGATGGAATACATGTGGCCCATCTATCCATCCTAGTTGGCGTGCACACGATGATGGTTGACTGCTGGGCCCAGTTGTTGACTTCCACCTTTGCTTGGTTAGCTCGTCCTTTCCTCTTCTTCCAAGTTCCAACCAACAATGGCGGTCCTCAGTTGCATCGCATATTTGCATGCAACGTCGATCTCTCTATTTGCATTGCCCTCTCATCCGCACAACTAAAAACAGCCATCCTCTTCTCTCTGCACCTTCCACACCACACACCTCCTCCATCAT
>OsNHX6
TGAACATTGACAGAGTGGTAGTATAGTAACAAGATACATGTGTTCTAATGATGTTGCTGAACAGCTAACAGTGATGTCTTAATACTTTAACTAACTGAATACAAAACAAAAAAAAAAAATCATGCCAGTTCTTTTTCTCTAAACTGCAAACTGAGAACTCAACCTACTTTTTTTGTTCAGATCTGAATATTCTGAAAGGAAATAAAAGTTTTGTTGTATCTGCTTTCTGTTACCATTTTTTCTTACCATTTCTTTTCTGAAAATTTGGCTGCATGTAGTTGTTCTAGAATATTTCCTGAAAGCACTTGAGTGACAACATACTGGGACAATTCTGAGTTCTCTCCAGAATTGTACACATGCTGCAGTAAGCTTGGCTGGCTGTGTACATCCAAACGGATGTAGAGGCCGGTTTAATCCATTATCTAAAAAAAAATGCTGCACAGTAAGCTTTGTTCTCAGGTGTGCAGAACTGTTGGCTAAAGAATATATTCCCACTTAATCTGGAGGACTTATGTATATAATCACTAAAATTTTAAGTGTTGCCTTTGCTTGTCACAGAAGTCATCTTCCACAGGTAGGGGCATGTAACTTCAGTTCAGCATCTCAAATAGAAACGGAGAAATGTAACACTTAAATCTACTAGAAGAGCAATGGAAAAAGCAGAACTCCAAAACAGTAGTCTGATCATATGTAACTATCATGCTGACTGCTGAGAGAGAAAGAACAAGTGAATAACAGAGACATAAAGTTACAAATATCTACTCGTTCTTTTATTTAAGCTAAAAATGCTACATATATCTTCCCTTTTGTCTGAAAGAGAAGTACACAAATATCTGTGGCCTAAAGGAAACATGCCCCCATCCCCTTTGATCCCAAAGTGATGGGCATTCAATTTTTGCTGCAGCTTGCCTATATTAATTGTGATCCAACCAATAGTATTAGTATAGGATAAAGACCATTACCTGCTTGTCCGGCATGTCAGATTGTCCAACAACTCCAGAATTCAGAGAATTCACAGTTTTTGTATCTTCCCCTGCATCAATGTACAGGCATCTGGCAAGAAGAAGCCAAGAACATGTTACATGTCGAGTGGCAACTGGCGAGGGAGATCTCAAGAACTTCCAATGCAGAATCTAATGTATATAACTGAAGAAACGTCAAGTTCATGGATGGATTCATCAGTACTCTAGGATCCAGATGGTTTCCAAGAACACACAGACTGAAGCTACGCAAATCAGATTCAGAGTTCAAAGTTCAAACTGAGATTGACAGTGGAATCCCTGAGCAGCAAATCTTTCATGTTCCCTGGATCTCAGGGCGAATCAGGTGGTGTTTGGATCCAGGGACTTAACTTTAGTCCCTGTCTTTAGACACTAATTTAGAGTATTAAATATAGACTACTTACAAAACTAATTACATAAATGAAAGCTAATTCACGAGACAAATTTTTTAAGCCTAATTAATCCATAATTAGAGAATGTTTACTGTAGCATCACATAGGCTAATCATGGATTAGTTAGGCTCAATAGATTCGTCTCACGAATTAGTCCAGGATTATGGATGGGTTTTATTAATAGTCTACGTTTAATATTTATAATTAATATTCAAACATCCGATGTGATAGGGACTTAAAAGTTTTAGTCCCATCTAAACAGGGCCTCAAACTGTATCCAAAATCTTTCGCTTTCCCCCTCTCCCAGATTCAGATTGAATTCACATCACCAATAATAATAATAATAATAATAATAATAATAATAATAATAATAATAATAATAATAATAACACAATAGTAATTTCCAGAAGGAAACCTATTAAACACAAGAAGAAGAATCCCAGTGGTTGGTTGACACGTGGAGGCGGACATATGGACCCACGTGGATAGGGAGCAGCACGGCCACGTGGCCCACAGGTGGGTCCCACGGTCCGACTGGGTGGTGGGCCCAGCCGCACCAGATCCCATCCCTTCTCTTCTTCTTCTCCCTCCTGTCACATACAAAAAT
