# Supplementary material for: Genome-wide identification and characterization of cation-proton antiporter (CPA) gene family in rice (Oryza sativa L.) and their expression profiles in response to phytohormones
Source: PLoS One. 2025 Jan 24;20(1):e0317008. doi: 10.1371/journal.pone.0317008 (PMC11761165; doi:10.1371/journal.pone.0317008)
Supplement: S8 Data — (XLSX) [file pone.0317008.s008.xlsx]

## Sheet: Sheet1
S8 Data. The predicted cis-acting regulatory elements of the 5' untranslated regions (UTRs) (2.0 kb genomic sequences) of OsCPA gene family members of O. sativa. (XLSX)
Term	Function	Group	OsKEA1	OsKEA2	OsKEA3	OsKEA4	OsNHX1	OsNHX2	OsNHX3	OsNHX4	OsNHX5	OsNHX6	OsNHX7	OsCHX1	OsCHX2	OsCHX3	OsCHX4	OsCHX5	OsCHX6	OsCHX7	OsCHX8	OsCHX9	OsCHX10	OsCHX11	OsCHX12	OsCHX13	OsCHX14	OsCHX15	OsCHX16	OsCHX17	OsCHX18
3-AF1 binding site	light responsive element	Light Responsiveness	0	0	0	0	0	0	0	0	0	0	0	0	0	0	0	0	0	0	0	0	0	0	0	0	0	0	0	0	0
AAAC-motif	light responsive element		0	0	0	0	0	0	0	0	0	0	0	0	0	0	0	0	0	0	0	0	0	0	0	0	0	0	0	0	0
ACA-motif	part of a light responsive module		0	0	0	0	0	0	0	0	0	0	0	0	0	0	0	0	0	0	0	0	0	0	0	0	0	0	0	0	0
ACE	part of a light responsive element		0	0	0	0	0	0	0	0	1	0	0	0	0	0	1	1	1	0	0	1	0	0	2	0	0	1	0	0	0
AE-box	part of a light response element		0	1	0	1	0	0	1	0	0	0	1	0	0	0	0	0	0	0	0	0	0	0	0	0	1	0	0	1	0
AT1-motif	part of a light responsive element		0	0	0	0	1	0	0	0	0	0	0	0	0	1	0	0	0	0	0	0	0	0	0	0	0	0	1	0	0
ATC-motif	part of a light responsive element		1	0	1	0	0	0	0	0	0	0	0	0	0	0	0	0	0	0	0	0	0	0	0	0	0	0	0	0	0
ATCT-motif	part of a light responsive element		0	0	1	0	0	0	0	0	0	0	0	1	0	1	0	0	1	0	0	0	1	0	0	1	0	0	0	0	0
Box 4	part of a light responsive element		2	0	0	0	5	3	2	0	1	4	5	0	1	0	3	2	2	6	2	3	0	1	2	1	2	0	1	1	4
Box II	part of a light responsive element		1	0	1	0	0	0	0	0	0	2	0	0	0	0	0	0	0	0	0	1	0	0	2	0	0	0	0	0	0
CAG-motif	part of a light responsive element		0	0	0	0	0	0	0	0	0	0	0	0	0	0	0	0	0	0	0	0	0	0	0	0	0	0	0	0	0
chs-CMA1a	part of a light responsive element		0	0	0	1	0	0	0	0	0	0	0	1	0	0	0	1	0	0	0	1	0	0	0	0	1	0	0	0	0
chs-CMA2a	light responsive element		0	0	0	0	0	0	0	0	0	0	0	0	0	0	0	0	0	0	0	0	0	0	0	0	0	0	0	0	1
chs-Unit 1 m1	part of a light responsive element		0	0	0	0	0	0	0	0	0	0	0	0	0	0	0	0	0	0	0	0	0	0	0	0	0	0	0	0	0
GA-motif	part of a light responsive element		1	0	0	0	0	1	0	1	0	0	1	0	0	0	0	0	0	1	0	0	0	0	1	0	0	0	0	0	0
Gap-box	part of a light responsive element		0	0	0	0	0	0	0	0	0	0	0	0	0	0	0	0	0	0	0	0	0	0	0	0	0	0	0	0	0
GATA-motif	part of a light responsive element		0	0	1	1	2	0	1	2	0	2	1	0	0	2	0	1	1	0	0	1	0	0	0	0	0	0	0	0	1
GATT-motif	part of a light responsive element		0	0	0	0	0	0	0	0	0	0	0	0	0	0	0	0	0	0	0	0	0	0	0	0	0	0	0	0	0
G-Box	light responsive element		1	1	1	0	0	1	4	0	0	3	2	2	3	4	1	1	5	0	1	0	2	0	4	0	2	3	3	1	1
G-box	part of a light responsive element		0	2	0	4	2	7	6	0	1	6	2	8	6	6	3	5	6	3	1	5	1	3	8	2	1	7	1	1	4
GT1-motif	part of a light responsive element		0	1	0	0	1	0	2	0	0	0	0	0	0	0	3	4	3	3	0	1	1	0	1	0	1	0	1	1	0
GTGGC-motif	part of gapA in (gapA-CMA1) involved with light responsiveness		0	0	0	0	0	0	1	2	1	0	0	0	0	0	0	0	0	1	0	0	0	0	1	0	0	0	0	0	0
I-box	cis-acting element involved in light responsiveness		1	0	1	1	0	1	0	0	0	0	0	1	0	0	0	2	0	0	0	1	0	0	1	0	0	0	0	0	1
LAMP-element	part of a module for light response		1	0	0	0	0	0	0	0	0	0	1	0	0	0	0	0	0	0	0	0	0	0	0	0	0	0	0	0	0
L-box	part of a conserved DNA module involved in light responsiveness		0	0	0	0	0	0	0	0	0	0	0	0	0	0	0	0	0	0	1	0	0	0	0	0	0	0	0	0	0
LS7	part of a conserved DNA module involved in light responsiveness		0	0	0	0	0	0	0	0	0	0	0	0	0	0	0	0	0	0	0	0	0	0	0	0	0	0	0	0	0
MRE	part of a conserved DNA module involved in light responsiveness		0	0	0	0	0	0	0	0	0	0	0	0	0	0	2	0	0	0	0	0	0	0	0	0	1	0	0	0	0
C-box	cis-acting regulatory element involved in light responsiveness		0	0	0	0	0	0	0	0	0	0	0	0	0	0	0	0	0	0	1	0	0	0	0	0	0	0	0	0	0
Sp1	cis-acting regulatory element involved in light responsiveness		0	0	1	1	0	0	0	0	1	0	1	2	3	2	0	0	0	1	1	1	0	0	1	0	0	4	2	0	0
TCCC-motif	cis-acting regulatory element involved in light responsiveness		0	0	0	0	0	1	0	0	0	2	0	0	2	1	0	0	0	0	0	0	0	1	2	2	1	2	0	1	0
TCT-motif	MYB binding site involved in light responsiveness		0	0	4	1	2	0	0	0	1	1	1	0	0	0	1	2	1	0	0	0	0	2	1	0	1	0	0	2	0
4cl-CMA1c	light responsive element		0	0	0	0	0	0	0	0	0	0	0	0	0	0	0	0	0	0	0	0	0	0	0	0	0	0	0	0	0
3-AF3 binding site	part of a conserved DNA module array (CMA3)	Tissue Specific Expression	0	0	0	0	0	0	0	0	0	0	0	0	0	0	0	0	0	0	0	0	0	0	0	0	0	0	0	1	0
A-box	cis-acting regulatory element		0	0	0	0	2	1	0	0	3	0	0	5	2	1	0	0	1	1	0	0	4	1	3	0	1	4	1	0	0
ARE	cis-acting regulatory element essential for the anaerobic induction		0	2	0	2	6	0	3	1	0	1	0	0	2	1	0	2	0	1	4	3	2	1	1	2	0	5	2	1	1
AT-rich element	binding site of AT-rich DNA binding protein (ATBP-1)		0	0	0	0	0	1	0	0	0	0	0	0	0	0	0	0	0	0	0	0	0	0	0	0	0	1	0	0	0
AT-rich sequence	element for maximal elicitor-mediated activation (2copies)		0	0	0	0	0	0	0	0	0	0	0	0	0	0	0	0	0	0	0	0	0	0	0	0	0	0	0	0	0
Box III	protein binding site		0	0	0	0	0	0	0	0	0	0	0	0	0	0	0	0	0	0	1	0	0	0	0	0	0	0	0	0	0
Box II -like sequence	cis-acting regulatory element		0	0	0	0	0	0	0	0	0	0	0	0	0	0	0	0	0	0	0	0	0	0	0	0	0	0	0	0	0
CAT-box	cis-acting regulatory element related to meristem expression		0	0	0	1	1	1	1	0	1	1	0	3	1	0	2	2	1	1	1	0	2	2	1	1	1	0	3	0	0
CCAAT-box	MYBHv1 binding site		1	0	0	0	0	0	1	0	1	0	1	2	0	0	0	0	1	0	2	0	0	1	1	1	0	0	0	0	2
circadian	cis-acting regulatory element involved in circadian control		0	0	0	0	0	0	0	0	0	0	0	0	0	0	0	0	0	0	1	0	1	0	0	0	0	0	0	0	0
GCN4_motif	cis-regulatory element involved in endosperm expression		0	0	1	0	0	0	0	1	0	0	0	1	0	0	0	0	0	0	0	0	0	0	0	0	0	0	0	1	0
HD-Zip 1	element involved in differentiation of the palisade mesophyll cells		0	0	0	0	0	1	0	0	0	0	0	0	0	0	0	0	0	0	0	0	0	0	0	0	0	0	0	0	0
HD-Zip 3	protein binding site		0	0	0	0	0	0	0	0	0	0	0	0	0	0	0	0	0	0	0	0	0	0	0	0	0	0	0	0	0
MBSI	MYB binding site involved in flavonoid biosynthetic genes regulation		0	0	0	0	0	1	0	0	0	0	0	0	0	0	0	0	0	0	0	0	1	0	0	0	0	0	0	0	0
motif I	cis-acting regulatory element root specific		0	0	0	0	0	0	0	0	0	0	0	0	0	0	0	0	0	0	1	0	0	0	0	0	0	0	0	0	0
MSA-like	cis-acting element involved in cell cycle regulation		0	0	0	0	3	0	1	0	0	0	0	0	0	0	0	0	0	0	0	0	0	0	0	0	0	0	0	0	1
NON-box	cis-acting regulatory element related to meristem specific activation		0	0	0	0	0	0	0	0	0	0	0	0	0	0	0	0	0	0	0	0	0	0	0	1	0	1	1	0	0
O2-site	cis-acting regulatory element involved in zein metabolism regulation		3	0	0	1	1	1	2	1	0	0	2	0	0	0	2	0	0	0	1	2	0	0	2	2	0	2	0	0	0
RY-element	cis-acting regulatory element involved in seed-specific regulation		0	0	1	0	0	0	0	0	0	0	0	2	1	0	3	0	0	2	0	0	1	1	0	0	0	0	0	0	1
P-box	gibberellin-responsive element	Phytohormone Responsiveness	1	1	1	0	0	1	0	1	1	1	0	3	0	0	0	0	0	0	0	0	0	1	1	0	0	0	2	0	0
TGA-element	auxin-responsive element		0	1	0	2	0	1	0	1	0	0	1	1	0	1	0	1	0	2	0	0	0	0	0	4	0	1	0	0	0
ABRE	cis-acting element involved in the abscisic acid responsiveness		2	2	1	3	3	8	8	0	0	8	3	9	8	11	2	5	11	1	2	6	4	4	8	3	3	6	3	2	6
AuxRR-core	cis-acting regulatory element involved in auxin responsiveness		0	1	0	1	0	0	1	0	0	1	0	0	0	1	1	0	0	0	0	0	0	0	0	0	0	0	0	0	0
CGTCA-motif	cis-acting regulatory element involved in the MeJA-responsiveness		0	2	0	1	1	2	2	0	3	1	2	1	4	3	3	2	3	0	3	1	7	2	4	4	3	7	2	1	0
GARE-motif	gibberellin-responsive element		0	0	1	0	0	0	1	0	0	0	0	0	0	0	0	0	0	0	0	1	0	1	0	0	0	0	0	0	0
GC-motif	enhancer-like element involved in anoxic specific inducibility		0	0	0	0	0	3	0	0	1	0	0	2	0	1	0	0	0	0	1	0	0	1	0	0	0	1	0	0	0
TATC-box	cis-acting element involved in gibberellin-responsiveness		0	0	1	0	0	0	0	1	0	0	0	1	0	0	0	0	0	0	0	0	0	0	0	0	0	0	0	0	0
SARE	cis-acting element involved in salicylic acid responsiveness		1	0	0	0	0	0	0	0	0	0	0	0	0	0	0	0	0	0	0	0	0	0	0	0	0	0	0	0	0
TCA-element	cis-acting element involved in salicylic acid responsiveness		1	2	0	0	0	1	0	2	0	0	1	0	0	0	1	1	0	0	1	0	2	1	2	0	2	0	1	2	0
TGA-box	part of an auxin-responsive element		0	0	0	0	0	0	0	0	0	0	0	0	0	0	0	0	0	0	0	0	0	0	0	0	0	0	0	0	0
TGACG-motif	cis-acting regulatory element involved in the MeJA-responsiveness		0	2	0	1	1	2	2	0	3	1	2	1	4	3	3	2	3	0	3	1	7	2	4	4	3	7	2	1	0
DRE core	cis-acting element involved in dehydration, low-temp, salt stresses	Stress Responsiveness	0	0	0	0	0	0	0	0	0	0	0	0	0	0	0	0	0	0	0	0	0	0	0	0	0	0	0	0	0
DRE	cis-acting element involved in dehydration, low-temp, salt stresses		0	0	0	0	0	0	0	0	0	0	0	0	0	1	0	0	0	0	0	0	0	0	0	0	0	0	0	0	0
LTR	cis-acting element involved in low-temperature responsiveness		0	1	0	1	0	2	1	0	0	0	0	3	0	0	0	1	1	0	0	2	3	0	0	0	0	0	0	0	0
MBS	MYB binding site involved in drought-inducibility		4	1	1	0	0	0	1	0	0	1	0	1	1	1	2	0	0	0	0	3	0	0	0	2	1	2	0	0	0
TC-rich repeats	cis-acting element involved in defense and stress responsiveness		0	0	0	0	0	0	0	0	1	2	0	0	0	1	0	0	1	1	1	0	0	1	0	0	1	0	0	1	0
WUN-motif	wound-responsive element		0	0	0	0	0	0	0	0	0	0	0	0	0	0	0	0	0	0	0	0	0	0	1	0	0	0	1	0	1
													1

## Sheet: Sheet2
Term	OsKEA1	OsKEA2	OsKEA3	OsKEA4	OsNHX1	OsNHX2	OsNHX3	OsNHX4	OsNHX5	OsNHX6	OsNHX7	OsCHX1	OsCHX2	OsCHX3	OsCHX4	OsCHX5	OsCHX6	OsCHX7	OsCHX8	OsCHX9	OsCHX10	OsCHX11	OsCHX12	OsCHX13	OsCHX14	OsCHX15	OsCHX16	OsCHX17	OsCHX18
ACE	0	0	0	0	0	0	0	0	1	0	0	0	0	0	1	1	1	0	0	1	0	0	2	0	0	1	0	0	0
AE-box	0	1	0	1	0	0	1	0	0	0	1	0	0	0	0	0	0	0	0	0	0	0	0	0	1	0	0	1	0
AT1-motif	0	0	0	0	1	0	0	0	0	0	0	0	0	1	0	0	0	0	0	0	0	0	0	0	0	0	1	0	0
ATC-motif	1	0	1	0	0	0	0	0	0	0	0	0	0	0	0	0	0	0	0	0	0	0	0	0	0	0	0	0	0
ATCT-motif	0	0	1	0	0	0	0	0	0	0	0	1	0	1	0	0	1	0	0	0	1	0	0	1	0	0	0	0	0
Box 4	2	0	0	0	5	3	2	0	1	4	5	0	1	0	3	2	2	6	2	3	0	1	2	1	2	0	1	1	4
Box II	1	0	1	0	0	0	0	0	0	2	0	0	0	0	0	0	0	0	0	1	0	0	2	0	0	0	0	0	0
chs-CMA1a	0	0	0	1	0	0	0	0	0	0	0	1	0	0	0	1	0	0	0	1	0	0	0	0	1	0	0	0	0
chs-CMA2a	0	0	0	0	0	0	0	0	0	0	0	0	0	0	0	0	0	0	0	0	0	0	0	0	0	0	0	0	1
GA-motif	1	0	0	0	0	1	0	1	0	0	1	0	0	0	0	0	0	1	0	0	0	0	1	0	0	0	0	0	0
Gap-box	0	0	0	0	0	0	0	0	0	0	0	0	0	0	0	0	0	0	0	0	0	0	0	0	0	0	0	0	0
GATA-motif	0	0	1	1	2	0	1	2	0	2	1	0	0	2	0	1	1	0	0	1	0	0	0	0	0	0	0	0	1
G-Box	1	1	1	0	0	1	4	0	0	3	2	2	3	4	1	1	5	0	1	0	2	0	4	0	2	3	3	1	1
G-box	0	2	0	4	2	7	6	0	1	6	2	8	6	6	3	5	6	3	1	5	1	3	8	2	1	7	1	1	4
GT1-motif	0	1	0	0	1	0	2	0	0	0	0	0	0	0	3	4	3	3	0	1	1	0	1	0	1	0	1	1	0
GTGGC-motif	0	0	0	0	0	0	1	2	1	0	0	0	0	0	0	0	0	1	0	0	0	0	1	0	0	0	0	0	0
I-box	1	0	1	1	0	1	0	0	0	0	0	1	0	0	0	2	0	0	0	1	0	0	1	0	0	0	0	0	1
LAMP-element	1	0	0	0	0	0	0	0	0	0	1	0	0	0	0	0	0	0	0	0	0	0	0	0	0	0	0	0	0
L-box	0	0	0	0	0	0	0	0	0	0	0	0	0	0	0	0	0	0	1	0	0	0	0	0	0	0	0	0	0
MRE	0	0	0	0	0	0	0	0	0	0	0	0	0	0	2	0	0	0	0	0	0	0	0	0	1	0	0	0	0
C-box	0	0	0	0	0	0	0	0	0	0	0	0	0	0	0	0	0	0	1	0	0	0	0	0	0	0	0	0	0
Sp1	0	0	1	1	0	0	0	0	1	0	1	2	3	2	0	0	0	1	1	1	0	0	1	0	0	4	2	0	0
TCCC-motif	0	0	0	0	0	1	0	0	0	2	0	0	2	1	0	0	0	0	0	0	0	1	2	2	1	2	0	1	0
TCT-motif	0	0	4	1	2	0	0	0	1	1	1	0	0	0	1	2	1	0	0	0	0	2	1	0	1	0	0	2	0
3-AF3 binding site	0	0	0	0	0	0	0	0	0	0	0	0	0	0	0	0	0	0	0	0	0	0	0	0	0	0	0	1	0
A-box	0	0	0	0	2	1	0	0	3	0	0	5	2	1	0	0	1	1	0	0	4	1	3	0	1	4	1	0	0
ARE	0	2	0	2	6	0	3	1	0	1	0	0	2	1	0	2	0	1	4	3	2	1	1	2	0	5	2	1	1
AT-rich element	0	0	0	0	0	1	0	0	0	0	0	0	0	0	0	0	0	0	0	0	0	0	0	0	0	1	0	0	0
Box III	0	0	0	0	0	0	0	0	0	0	0	0	0	0	0	0	0	0	1	0	0	0	0	0	0	0	0	0	0
CAT-box	0	0	0	1	1	1	1	0	1	1	0	3	1	0	2	2	1	1	1	0	2	2	1	1	1	0	3	0	0
CCAAT-box	1	0	0	0	0	0	1	0	1	0	1	2	0	0	0	0	1	0	2	0	0	1	1	1	0	0	0	0	2
circadian	0	0	0	0	0	0	0	0	0	0	0	0	0	0	0	0	0	0	1	0	1	0	0	0	0	0	0	0	0
GCN4_motif	0	0	1	0	0	0	0	1	0	0	0	1	0	0	0	0	0	0	0	0	0	0	0	0	0	0	0	1	0
HD-Zip 1	0	0	0	0	0	1	0	0	0	0	0	0	0	0	0	0	0	0	0	0	0	0	0	0	0	0	0	0	0
MBSI	0	0	0	0	0	1	0	0	0	0	0	0	0	0	0	0	0	0	0	0	1	0	0	0	0	0	0	0	0
motif I	0	0	0	0	0	0	0	0	0	0	0	0	0	0	0	0	0	0	1	0	0	0	0	0	0	0	0	0	0
MSA-like	0	0	0	0	3	0	1	0	0	0	0	0	0	0	0	0	0	0	0	0	0	0	0	0	0	0	0	0	1
NON-box	0	0	0	0	0	0	0	0	0	0	0	0	0	0	0	0	0	0	0	0	0	0	0	1	0	1	1	0	0
O2-site	3	0	0	1	1	1	2	1	0	0	2	0	0	0	2	0	0	0	1	2	0	0	2	2	0	2	0	0	0
RY-element	0	0	1	0	0	0	0	0	0	0	0	2	1	0	3	0	0	2	0	0	1	1	0	0	0	0	0	0	1
P-box	1	1	1	0	0	1	0	1	1	1	0	3	0	0	0	0	0	0	0	0	0	1	1	0	0	0	2	0	0
TGA-element	0	1	0	2	0	1	0	1	0	0	1	1	0	1	0	1	0	2	0	0	0	0	0	4	0	1	0	0	0
ABRE	2	2	1	3	3	8	8	0	0	8	3	9	8	11	2	5	11	1	2	6	4	4	8	3	3	6	3	2	6
AuxRR-core	0	1	0	1	0	0	1	0	0	1	0	0	0	1	1	0	0	0	0	0	0	0	0	0	0	0	0	0	0
CGTCA-motif	0	2	0	1	1	2	2	0	3	1	2	1	4	3	3	2	3	0	3	1	7	2	4	4	3	7	2	1	0
GARE-motif	0	0	1	0	0	0	1	0	0	0	0	0	0	0	0	0	0	0	0	1	0	1	0	0	0	0	0	0	0
GC-motif	0	0	0	0	0	3	0	0	1	0	0	2	0	1	0	0	0	0	1	0	0	1	0	0	0	1	0	0	0
TATC-box	0	0	1	0	0	0	0	1	0	0	0	1	0	0	0	0	0	0	0	0	0	0	0	0	0	0	0	0	0
SARE	1	0	0	0	0	0	0	0	0	0	0	0	0	0	0	0	0	0	0	0	0	0	0	0	0	0	0	0	0
TCA-element	1	2	0	0	0	1	0	2	0	0	1	0	0	0	1	1	0	0	1	0	2	1	2	0	2	0	1	2	0
TGACG-motif	0	2	0	1	1	2	2	0	3	1	2	1	4	3	3	2	3	0	3	1	7	2	4	4	3	7	2	1	0
DRE	0	0	0	0	0	0	0	0	0	0	0	0	0	1	0	0	0	0	0	0	0	0	0	0	0	0	0	0	0
LTR	0	1	0	1	0	2	1	0	0	0	0	3	0	0	0	1	1	0	0	2	3	0	0	0	0	0	0	0	0
MBS	4	1	1	0	0	0	1	0	0	1	0	1	1	1	2	0	0	0	0	3	0	0	0	2	1	2	0	0	0
TC-rich repeats	0	0	0	0	0	0	0	0	1	2	0	0	0	1	0	0	1	1	1	0	0	1	0	0	1	0	0	1	0
WUN-motif	0	0	0	0	0	0	0	0	0	0	0	0	0	0	0	0	0	0	0	0	0	0	1	0	0	0	1	0	1

## Sheet: Sheet3
Term	ACE	AE-box	AT1-motif	ATC-motif	ATCT-motif	Box 4	Box II	chs-CMA1a	chs-CMA2a	GA-motif	Gap-box	GATA-motif	G-Box	G-box	GT1-motif	GTGGC-motif	I-box	LAMP-element	L-box	MRE	C-box	Sp1	TCCC-motif	TCT-motif	3-AF3 binding site	A-box	ARE	AT-rich element	Box III	CAT-box	CCAAT-box	circadian	GCN4_motif	HD-Zip 1	MBSI	motif I	MSA-like	NON-box	O2-site	RY-element	P-box	TGA-element	ABRE	AuxRR-core	CGTCA-motif	GARE-motif	GC-motif	TATC-box	SARE
OsKEA1	0	0	0	1	0	2	1	0	0	1	0	0	1	0	0	0	1	1	0	0	0	0	0	0	0	0	0	0	0	0	1	0	0	0	0	0	0	0	3	0	1	0	2	0	0	0	0	0	1
OsKEA2	0	1	0	0	0	0	0	0	0	0	0	0	1	2	1	0	0	0	0	0	0	0	0	0	0	0	2	0	0	0	0	0	0	0	0	0	0	0	0	0	1	1	2	1	2	0	0	0	0
OsKEA3	0	0	0	1	1	0	1	0	0	0	0	1	1	0	0	0	1	0	0	0	0	1	0	4	0	0	0	0	0	0	0	0	1	0	0	0	0	0	0	1	1	0	1	0	0	1	0	1	0
OsKEA4	0	1	0	0	0	0	0	1	0	0	0	1	0	4	0	0	1	0	0	0	0	1	0	1	0	0	2	0	0	1	0	0	0	0	0	0	0	0	1	0	0	2	3	1	1	0	0	0	0
OsNHX1	0	0	1	0	0	5	0	0	0	0	0	2	0	2	1	0	0	0	0	0	0	0	0	2	0	2	6	0	0	1	0	0	0	0	0	0	3	0	1	0	0	0	3	0	1	0	0	0	0
OsNHX2	0	0	0	0	0	3	0	0	0	1	0	0	1	7	0	0	1	0	0	0	0	0	1	0	0	1	0	1	0	1	0	0	0	1	1	0	0	0	1	0	1	1	8	0	2	0	3	0	0
OsNHX3	0	1	0	0	0	2	0	0	0	0	0	1	4	6	2	1	0	0	0	0	0	0	0	0	0	0	3	0	0	1	1	0	0	0	0	0	1	0	2	0	0	0	8	1	2	1	0	0	0
OsNHX4	0	0	0	0	0	0	0	0	0	1	0	2	0	0	0	2	0	0	0	0	0	0	0	0	0	0	1	0	0	0	0	0	1	0	0	0	0	0	1	0	1	1	0	0	0	0	0	1	0
OsNHX5	1	0	0	0	0	1	0	0	0	0	0	0	0	1	0	1	0	0	0	0	0	1	0	1	0	3	0	0	0	1	1	0	0	0	0	0	0	0	0	0	1	0	0	0	3	0	1	0	0
OsNHX6	0	0	0	0	0	4	2	0	0	0	0	2	3	6	0	0	0	0	0	0	0	0	2	1	0	0	1	0	0	1	0	0	0	0	0	0	0	0	0	0	1	0	8	1	1	0	0	0	0
OsNHX7	0	1	0	0	0	5	0	0	0	1	0	1	2	2	0	0	0	1	0	0	0	1	0	1	0	0	0	0	0	0	1	0	0	0	0	0	0	0	2	0	0	1	3	0	2	0	0	0	0
OsCHX1	0	0	0	0	1	0	0	1	0	0	0	0	2	8	0	0	1	0	0	0	0	2	0	0	0	5	0	0	0	3	2	0	1	0	0	0	0	0	0	2	3	1	9	0	1	0	2	1	0
OsCHX2	0	0	0	0	0	1	0	0	0	0	0	0	3	6	0	0	0	0	0	0	0	3	2	0	0	2	2	0	0	1	0	0	0	0	0	0	0	0	0	1	0	0	8	0	4	0	0	0	0
OsCHX3	0	0	1	0	1	0	0	0	0	0	0	2	4	6	0	0	0	0	0	0	0	2	1	0	0	1	1	0	0	0	0	0	0	0	0	0	0	0	0	0	0	1	11	1	3	0	1	0	0
OsCHX4	1	0	0	0	0	3	0	0	0	0	0	0	1	3	3	0	0	0	0	2	0	0	0	1	0	0	0	0	0	2	0	0	0	0	0	0	0	0	2	3	0	0	2	1	3	0	0	0	0
OsCHX5	1	0	0	0	0	2	0	1	0	0	0	1	1	5	4	0	2	0	0	0	0	0	0	2	0	0	2	0	0	2	0	0	0	0	0	0	0	0	0	0	0	1	5	0	2	0	0	0	0
OsCHX6	1	0	0	0	1	2	0	0	0	0	0	1	5	6	3	0	0	0	0	0	0	0	0	1	0	1	0	0	0	1	1	0	0	0	0	0	0	0	0	0	0	0	11	0	3	0	0	0	0
OsCHX7	0	0	0	0	0	6	0	0	0	1	0	0	0	3	3	1	0	0	0	0	0	1	0	0	0	1	1	0	0	1	0	0	0	0	0	0	0	0	0	2	0	2	1	0	0	0	0	0	0
OsCHX8	0	0	0	0	0	2	0	0	0	0	0	0	1	1	0	0	0	0	1	0	1	1	0	0	0	0	4	0	1	1	2	1	0	0	0	1	0	0	1	0	0	0	2	0	3	0	1	0	0
OsCHX9	1	0	0	0	0	3	1	1	0	0	0	1	0	5	1	0	1	0	0	0	0	1	0	0	0	0	3	0	0	0	0	0	0	0	0	0	0	0	2	0	0	0	6	0	1	1	0	0	0
OsCHX10	0	0	0	0	1	0	0	0	0	0	0	0	2	1	1	0	0	0	0	0	0	0	0	0	0	4	2	0	0	2	0	1	0	0	1	0	0	0	0	1	0	0	4	0	7	0	0	0	0
OsCHX11	0	0	0	0	0	1	0	0	0	0	0	0	0	3	0	0	0	0	0	0	0	0	1	2	0	1	1	0	0	2	1	0	0	0	0	0	0	0	0	1	1	0	4	0	2	1	1	0	0
OsCHX12	2	0	0	0	0	2	2	0	0	1	0	0	4	8	1	1	1	0	0	0	0	1	2	1	0	3	1	0	0	1	1	0	0	0	0	0	0	0	2	0	1	0	8	0	4	0	0	0	0
OsCHX13	0	0	0	0	1	1	0	0	0	0	0	0	0	2	0	0	0	0	0	0	0	0	2	0	0	0	2	0	0	1	1	0	0	0	0	0	0	1	2	0	0	4	3	0	4	0	0	0	0
OsCHX14	0	1	0	0	0	2	0	1	0	0	0	0	2	1	1	0	0	0	0	1	0	0	1	1	0	1	0	0	0	1	0	0	0	0	0	0	0	0	0	0	0	0	3	0	3	0	0	0	0
OsCHX15	1	0	0	0	0	0	0	0	0	0	0	0	3	7	0	0	0	0	0	0	0	4	2	0	0	4	5	1	0	0	0	0	0	0	0	0	0	1	2	0	0	1	6	0	7	0	1	0	0
OsCHX16	0	0	1	0	0	1	0	0	0	0	0	0	3	1	1	0	0	0	0	0	0	2	0	0	0	1	2	0	0	3	0	0	0	0	0	0	0	1	0	0	2	0	3	0	2	0	0	0	0
OsCHX17	0	1	0	0	0	1	0	0	0	0	0	0	1	1	1	0	0	0	0	0	0	0	1	2	1	0	1	0	0	0	0	0	1	0	0	0	0	0	0	0	0	0	2	0	1	0	0	0	0
OsCHX18	0	0	0	0	0	4	0	0	1	0	0	1	1	4	0	0	1	0	0	0	0	0	0	0	0	0	1	0	0	0	2	0	0	0	0	0	1	0	0	1	0	0	6	0	0	0	0	0	0
[truncated: 7 more columns]
