# Supplementary material for: Genome-wide identification and characterization of cation-proton antiporter (CPA) gene family in rice (Oryza sativa L.) and their expression profiles in response to phytohormones
Source: PLoS One. 2025 Jan 24;20(1):e0317008. doi: 10.1371/journal.pone.0317008 (PMC11761165; doi:10.1371/journal.pone.0317008)
Supplement: S10 Data — (XLSX) [file pone.0317008.s010.xlsx]

## Sheet: raw
S10 Data. The details GO analysis of the predicted OsCPA genes was performed using the Plant Transcription Factor Database (Plant TFDB, http://planttfdb.cbi.pku.edu.cn//). (XLSX).
GO.ID	Term		Annotated	Count	Expected	p-value	q-value	Aspect	Genes	Origin input
GO:1902600	hydrogen ion transmembrane transport	Biological Processes	120	27	0.17	1e-30	3.223e-28	P	LOC_Os01g60140, LOC_Os02g58660, LOC_Os03g03590, LOC_Os03g61290, LOC_Os04g58620, LOC_Os05g02240, LOC_Os05g05590, LOC_Os05g19500, LOC_Os05g31730, LOC_Os05g39600, LOC_Os05g40650, LOC_Os06g21360, LOC_Os06g36590, LOC_Os07g47100, LOC_Os08g02450, LOC_Os08g43690, LOC_Os09g11450, LOC_Os09g37300, LOC_Os11g01820, LOC_Os11g03070, LOC_Os11g42790, LOC_Os12g01820, LOC_Os12g02840, LOC_Os12g42200, LOC_Os12g42300,…	LOC_OS01G60140, LOC_OS02G58660, LOC_OS03G03590, LOC_OS03G61290, LOC_OS04G58620, LOC_OS05G02240, LOC_OS05G05590, LOC_OS05G19500, LOC_OS05G31730, LOC_OS05G39600, LOC_OS05G40650, LOC_OS06G21360, LOC_OS06G36590, LOC_OS07G47100, LOC_OS08G02450, LOC_OS08G43690, LOC_OS09G11450, LOC_OS09G37300, LOC_OS11G01820, LOC_OS11G03070, LOC_OS11G42790, LOC_OS12G01820, LOC_OS12G02840, LOC_OS12G42200, LOC_OS12G42300,…
GO:0006818	hydrogen transport		185	27	0.26	1e-30	3.223e-28	P	LOC_Os01g60140, LOC_Os02g58660, LOC_Os03g03590, LOC_Os03g61290, LOC_Os04g58620, LOC_Os05g02240, LOC_Os05g05590, LOC_Os05g19500, LOC_Os05g31730, LOC_Os05g39600, LOC_Os05g40650, LOC_Os06g21360, LOC_Os06g36590, LOC_Os07g47100, LOC_Os08g02450, LOC_Os08g43690, LOC_Os09g11450, LOC_Os09g37300, LOC_Os11g01820, LOC_Os11g03070, LOC_Os11g42790, LOC_Os12g01820, LOC_Os12g02840, LOC_Os12g42200, LOC_Os12g42300,…	LOC_OS01G60140, LOC_OS02G58660, LOC_OS03G03590, LOC_OS03G61290, LOC_OS04G58620, LOC_OS05G02240, LOC_OS05G05590, LOC_OS05G19500, LOC_OS05G31730, LOC_OS05G39600, LOC_OS05G40650, LOC_OS06G21360, LOC_OS06G36590, LOC_OS07G47100, LOC_OS08G02450, LOC_OS08G43690, LOC_OS09G11450, LOC_OS09G37300, LOC_OS11G01820, LOC_OS11G03070, LOC_OS11G42790, LOC_OS12G01820, LOC_OS12G02840, LOC_OS12G42200, LOC_OS12G42300,…
GO:0015992	proton transport		185	27	0.26	1e-30	3.223e-28	P	LOC_Os01g60140, LOC_Os02g58660, LOC_Os03g03590, LOC_Os03g61290, LOC_Os04g58620, LOC_Os05g02240, LOC_Os05g05590, LOC_Os05g19500, LOC_Os05g31730, LOC_Os05g39600, LOC_Os05g40650, LOC_Os06g21360, LOC_Os06g36590, LOC_Os07g47100, LOC_Os08g02450, LOC_Os08g43690, LOC_Os09g11450, LOC_Os09g37300, LOC_Os11g01820, LOC_Os11g03070, LOC_Os11g42790, LOC_Os12g01820, LOC_Os12g02840, LOC_Os12g42200, LOC_Os12g42300,…	LOC_OS01G60140, LOC_OS02G58660, LOC_OS03G03590, LOC_OS03G61290, LOC_OS04G58620, LOC_OS05G02240, LOC_OS05G05590, LOC_OS05G19500, LOC_OS05G31730, LOC_OS05G39600, LOC_OS05G40650, LOC_OS06G21360, LOC_OS06G36590, LOC_OS07G47100, LOC_OS08G02450, LOC_OS08G43690, LOC_OS09G11450, LOC_OS09G37300, LOC_OS11G01820, LOC_OS11G03070, LOC_OS11G42790, LOC_OS12G01820, LOC_OS12G02840, LOC_OS12G42200, LOC_OS12G42300,…
GO:0098662	inorganic cation transmembrane transport		262	27	0.37	1e-30	3.223e-28	P	LOC_Os01g60140, LOC_Os02g58660, LOC_Os03g03590, LOC_Os03g61290, LOC_Os04g58620, LOC_Os05g02240, LOC_Os05g05590, LOC_Os05g19500, LOC_Os05g31730, LOC_Os05g39600, LOC_Os05g40650, LOC_Os06g21360, LOC_Os06g36590, LOC_Os07g47100, LOC_Os08g02450, LOC_Os08g43690, LOC_Os09g11450, LOC_Os09g37300, LOC_Os11g01820, LOC_Os11g03070, LOC_Os11g42790, LOC_Os12g01820, LOC_Os12g02840, LOC_Os12g42200, LOC_Os12g42300,…	LOC_OS01G60140, LOC_OS02G58660, LOC_OS03G03590, LOC_OS03G61290, LOC_OS04G58620, LOC_OS05G02240, LOC_OS05G05590, LOC_OS05G19500, LOC_OS05G31730, LOC_OS05G39600, LOC_OS05G40650, LOC_OS06G21360, LOC_OS06G36590, LOC_OS07G47100, LOC_OS08G02450, LOC_OS08G43690, LOC_OS09G11450, LOC_OS09G37300, LOC_OS11G01820, LOC_OS11G03070, LOC_OS11G42790, LOC_OS12G01820, LOC_OS12G02840, LOC_OS12G42200, LOC_OS12G42300,…
GO:0015672	monovalent inorganic cation transport		276	27	0.39	1e-30	3.223e-28	P	LOC_Os01g60140, LOC_Os02g58660, LOC_Os03g03590, LOC_Os03g61290, LOC_Os04g58620, LOC_Os05g02240, LOC_Os05g05590, LOC_Os05g19500, LOC_Os05g31730, LOC_Os05g39600, LOC_Os05g40650, LOC_Os06g21360, LOC_Os06g36590, LOC_Os07g47100, LOC_Os08g02450, LOC_Os08g43690, LOC_Os09g11450, LOC_Os09g37300, LOC_Os11g01820, LOC_Os11g03070, LOC_Os11g42790, LOC_Os12g01820, LOC_Os12g02840, LOC_Os12g42200, LOC_Os12g42300,…	LOC_OS01G60140, LOC_OS02G58660, LOC_OS03G03590, LOC_OS03G61290, LOC_OS04G58620, LOC_OS05G02240, LOC_OS05G05590, LOC_OS05G19500, LOC_OS05G31730, LOC_OS05G39600, LOC_OS05G40650, LOC_OS06G21360, LOC_OS06G36590, LOC_OS07G47100, LOC_OS08G02450, LOC_OS08G43690, LOC_OS09G11450, LOC_OS09G37300, LOC_OS11G01820, LOC_OS11G03070, LOC_OS11G42790, LOC_OS12G01820, LOC_OS12G02840, LOC_OS12G42200, LOC_OS12G42300,…
GO:0098660	inorganic ion transmembrane transport		277	27	0.39	1e-30	3.223e-28	P	LOC_Os01g60140, LOC_Os02g58660, LOC_Os03g03590, LOC_Os03g61290, LOC_Os04g58620, LOC_Os05g02240, LOC_Os05g05590, LOC_Os05g19500, LOC_Os05g31730, LOC_Os05g39600, LOC_Os05g40650, LOC_Os06g21360, LOC_Os06g36590, LOC_Os07g47100, LOC_Os08g02450, LOC_Os08g43690, LOC_Os09g11450, LOC_Os09g37300, LOC_Os11g01820, LOC_Os11g03070, LOC_Os11g42790, LOC_Os12g01820, LOC_Os12g02840, LOC_Os12g42200, LOC_Os12g42300,…	LOC_OS01G60140, LOC_OS02G58660, LOC_OS03G03590, LOC_OS03G61290, LOC_OS04G58620, LOC_OS05G02240, LOC_OS05G05590, LOC_OS05G19500, LOC_OS05G31730, LOC_OS05G39600, LOC_OS05G40650, LOC_OS06G21360, LOC_OS06G36590, LOC_OS07G47100, LOC_OS08G02450, LOC_OS08G43690, LOC_OS09G11450, LOC_OS09G37300, LOC_OS11G01820, LOC_OS11G03070, LOC_OS11G42790, LOC_OS12G01820, LOC_OS12G02840, LOC_OS12G42200, LOC_OS12G42300,…
GO:0098655	cation transmembrane transport		279	27	0.39	1e-30	3.223e-28	P	LOC_Os01g60140, LOC_Os02g58660, LOC_Os03g03590, LOC_Os03g61290, LOC_Os04g58620, LOC_Os05g02240, LOC_Os05g05590, LOC_Os05g19500, LOC_Os05g31730, LOC_Os05g39600, LOC_Os05g40650, LOC_Os06g21360, LOC_Os06g36590, LOC_Os07g47100, LOC_Os08g02450, LOC_Os08g43690, LOC_Os09g11450, LOC_Os09g37300, LOC_Os11g01820, LOC_Os11g03070, LOC_Os11g42790, LOC_Os12g01820, LOC_Os12g02840, LOC_Os12g42200, LOC_Os12g42300,…	LOC_OS01G60140, LOC_OS02G58660, LOC_OS03G03590, LOC_OS03G61290, LOC_OS04G58620, LOC_OS05G02240, LOC_OS05G05590, LOC_OS05G19500, LOC_OS05G31730, LOC_OS05G39600, LOC_OS05G40650, LOC_OS06G21360, LOC_OS06G36590, LOC_OS07G47100, LOC_OS08G02450, LOC_OS08G43690, LOC_OS09G11450, LOC_OS09G37300, LOC_OS11G01820, LOC_OS11G03070, LOC_OS11G42790, LOC_OS12G01820, LOC_OS12G02840, LOC_OS12G42200, LOC_OS12G42300,…
GO:0006885	regulation of pH		44	19	0.06	1e-30	3.223e-28	P	LOC_Os01g60140, LOC_Os02g58660, LOC_Os03g61290, LOC_Os05g02240, LOC_Os05g05590, LOC_Os05g19500, LOC_Os05g31730, LOC_Os05g39600, LOC_Os05g40650, LOC_Os06g21360, LOC_Os07g47100, LOC_Os08g02450, LOC_Os08g43690, LOC_Os09g11450, LOC_Os09g37300, LOC_Os11g01820, LOC_Os11g42790, LOC_Os12g02840, LOC_Os12g42200	LOC_OS01G60140, LOC_OS02G58660, LOC_OS03G61290, LOC_OS05G02240, LOC_OS05G05590, LOC_OS05G19500, LOC_OS05G31730, LOC_OS05G39600, LOC_OS05G40650, LOC_OS06G21360, LOC_OS07G47100, LOC_OS08G02450, LOC_OS08G43690, LOC_OS09G11450, LOC_OS09G37300, LOC_OS11G01820, LOC_OS11G42790, LOC_OS12G02840, LOC_OS12G42200
GO:0006812	cation transport		520	28	0.73	1e-30	3.223e-28	P	LOC_Os01g60140, LOC_Os02g58660, LOC_Os03g03590, LOC_Os03g61290, LOC_Os04g58620, LOC_Os05g02240, LOC_Os05g05590, LOC_Os05g19500, LOC_Os05g31730, LOC_Os05g39600, LOC_Os05g40650, LOC_Os06g21360, LOC_Os06g36590, LOC_Os07g47100, LOC_Os08g02450, LOC_Os08g43690, LOC_Os09g11450, LOC_Os09g30446, LOC_Os09g37300, LOC_Os11g01820, LOC_Os11g03070, LOC_Os11g42790, LOC_Os12g01820, LOC_Os12g02840, LOC_Os12g42200,…	LOC_OS01G60140, LOC_OS02G58660, LOC_OS03G03590, LOC_OS03G61290, LOC_OS04G58620, LOC_OS05G02240, LOC_OS05G05590, LOC_OS05G19500, LOC_OS05G31730, LOC_OS05G39600, LOC_OS05G40650, LOC_OS06G21360, LOC_OS06G36590, LOC_OS07G47100, LOC_OS08G02450, LOC_OS08G43690, LOC_OS09G11450, LOC_OS09G30446, LOC_OS09G37300, LOC_OS11G01820, LOC_OS11G03070, LOC_OS11G42790, LOC_OS12G01820, LOC_OS12G02840, LOC_OS12G42200,…
GO:0055067	monovalent inorganic cation homeostasis		57	19	0.08	1e-30	3.223e-28	P	LOC_Os01g60140, LOC_Os02g58660, LOC_Os03g61290, LOC_Os05g02240, LOC_Os05g05590, LOC_Os05g19500, LOC_Os05g31730, LOC_Os05g39600, LOC_Os05g40650, LOC_Os06g21360, LOC_Os07g47100, LOC_Os08g02450, LOC_Os08g43690, LOC_Os09g11450, LOC_Os09g37300, LOC_Os11g01820, LOC_Os11g42790, LOC_Os12g02840, LOC_Os12g42200	LOC_OS01G60140, LOC_OS02G58660, LOC_OS03G61290, LOC_OS05G02240, LOC_OS05G05590, LOC_OS05G19500, LOC_OS05G31730, LOC_OS05G39600, LOC_OS05G40650, LOC_OS06G21360, LOC_OS07G47100, LOC_OS08G02450, LOC_OS08G43690, LOC_OS09G11450, LOC_OS09G37300, LOC_OS11G01820, LOC_OS11G42790, LOC_OS12G02840, LOC_OS12G42200
GO:0034220	ion transmembrane transport		477	27	0.67	1e-30	3.223e-28	P	LOC_Os01g60140, LOC_Os02g58660, LOC_Os03g03590, LOC_Os03g61290, LOC_Os04g58620, LOC_Os05g02240, LOC_Os05g05590, LOC_Os05g19500, LOC_Os05g31730, LOC_Os05g39600, LOC_Os05g40650, LOC_Os06g21360, LOC_Os06g36590, LOC_Os07g47100, LOC_Os08g02450, LOC_Os08g43690, LOC_Os09g11450, LOC_Os09g37300, LOC_Os11g01820, LOC_Os11g03070, LOC_Os11g42790, LOC_Os12g01820, LOC_Os12g02840, LOC_Os12g42200, LOC_Os12g42300,…	LOC_OS01G60140, LOC_OS02G58660, LOC_OS03G03590, LOC_OS03G61290, LOC_OS04G58620, LOC_OS05G02240, LOC_OS05G05590, LOC_OS05G19500, LOC_OS05G31730, LOC_OS05G39600, LOC_OS05G40650, LOC_OS06G21360, LOC_OS06G36590, LOC_OS07G47100, LOC_OS08G02450, LOC_OS08G43690, LOC_OS09G11450, LOC_OS09G37300, LOC_OS11G01820, LOC_OS11G03070, LOC_OS11G42790, LOC_OS12G01820, LOC_OS12G02840, LOC_OS12G42200, LOC_OS12G42300,…
GO:0006811	ion transport		834	28	1.17	1e-30	3.223e-28	P	LOC_Os01g60140, LOC_Os02g58660, LOC_Os03g03590, LOC_Os03g61290, LOC_Os04g58620, LOC_Os05g02240, LOC_Os05g05590, LOC_Os05g19500, LOC_Os05g31730, LOC_Os05g39600, LOC_Os05g40650, LOC_Os06g21360, LOC_Os06g36590, LOC_Os07g47100, LOC_Os08g02450, LOC_Os08g43690, LOC_Os09g11450, LOC_Os09g30446, LOC_Os09g37300, LOC_Os11g01820, LOC_Os11g03070, LOC_Os11g42790, LOC_Os12g01820, LOC_Os12g02840, LOC_Os12g42200,…	LOC_OS01G60140, LOC_OS02G58660, LOC_OS03G03590, LOC_OS03G61290, LOC_OS04G58620, LOC_OS05G02240, LOC_OS05G05590, LOC_OS05G19500, LOC_OS05G31730, LOC_OS05G39600, LOC_OS05G40650, LOC_OS06G21360, LOC_OS06G36590, LOC_OS07G47100, LOC_OS08G02450, LOC_OS08G43690, LOC_OS09G11450, LOC_OS09G30446, LOC_OS09G37300, LOC_OS11G01820, LOC_OS11G03070, LOC_OS11G42790, LOC_OS12G01820, LOC_OS12G02840, LOC_OS12G42200,…
GO:0055085	transmembrane transport		1073	28	1.51	1e-30	3.223e-28	P	LOC_Os01g60140, LOC_Os02g58660, LOC_Os03g03590, LOC_Os03g61290, LOC_Os04g58620, LOC_Os05g02240, LOC_Os05g05590, LOC_Os05g19500, LOC_Os05g31730, LOC_Os05g39600, LOC_Os05g40650, LOC_Os06g21360, LOC_Os06g36590, LOC_Os07g47100, LOC_Os08g02450, LOC_Os08g43690, LOC_Os09g11450, LOC_Os09g30446, LOC_Os09g37300, LOC_Os11g01820, LOC_Os11g03070, LOC_Os11g42790, LOC_Os12g01820, LOC_Os12g02840, LOC_Os12g42200,…	LOC_OS01G60140, LOC_OS02G58660, LOC_OS03G03590, LOC_OS03G61290, LOC_OS04G58620, LOC_OS05G02240, LOC_OS05G05590, LOC_OS05G19500, LOC_OS05G31730, LOC_OS05G39600, LOC_OS05G40650, LOC_OS06G21360, LOC_OS06G36590, LOC_OS07G47100, LOC_OS08G02450, LOC_OS08G43690, LOC_OS09G11450, LOC_OS09G30446, LOC_OS09G37300, LOC_OS11G01820, LOC_OS11G03070, LOC_OS11G42790, LOC_OS12G01820, LOC_OS12G02840, LOC_OS12G42200,…
GO:0055080	cation homeostasis		197	19	0.28	1e-30	3.223e-28	P	LOC_Os01g60140, LOC_Os02g58660, LOC_Os03g61290, LOC_Os05g02240, LOC_Os05g05590, LOC_Os05g19500, LOC_Os05g31730, LOC_Os05g39600, LOC_Os05g40650, LOC_Os06g21360, LOC_Os07g47100, LOC_Os08g02450, LOC_Os08g43690, LOC_Os09g11450, LOC_Os09g37300, LOC_Os11g01820, LOC_Os11g42790, LOC_Os12g02840, LOC_Os12g42200	LOC_OS01G60140, LOC_OS02G58660, LOC_OS03G61290, LOC_OS05G02240, LOC_OS05G05590, LOC_OS05G19500, LOC_OS05G31730, LOC_OS05G39600, LOC_OS05G40650, LOC_OS06G21360, LOC_OS07G47100, LOC_OS08G02450, LOC_OS08G43690, LOC_OS09G11450, LOC_OS09G37300, LOC_OS11G01820, LOC_OS11G42790, LOC_OS12G02840, LOC_OS12G42200
GO:0098771	inorganic ion homeostasis		208	19	0.29	1e-30	3.223e-28	P	LOC_Os01g60140, LOC_Os02g58660, LOC_Os03g61290, LOC_Os05g02240, LOC_Os05g05590, LOC_Os05g19500, LOC_Os05g31730, LOC_Os05g39600, LOC_Os05g40650, LOC_Os06g21360, LOC_Os07g47100, LOC_Os08g02450, LOC_Os08g43690, LOC_Os09g11450, LOC_Os09g37300, LOC_Os11g01820, LOC_Os11g42790, LOC_Os12g02840, LOC_Os12g42200	LOC_OS01G60140, LOC_OS02G58660, LOC_OS03G61290, LOC_OS05G02240, LOC_OS05G05590, LOC_OS05G19500, LOC_OS05G31730, LOC_OS05G39600, LOC_OS05G40650, LOC_OS06G21360, LOC_OS07G47100, LOC_OS08G02450, LOC_OS08G43690, LOC_OS09G11450, LOC_OS09G37300, LOC_OS11G01820, LOC_OS11G42790, LOC_OS12G02840, LOC_OS12G42200
GO:0050801	ion homeostasis		224	19	0.32	1e-30	3.223e-28	P	LOC_Os01g60140, LOC_Os02g58660, LOC_Os03g61290, LOC_Os05g02240, LOC_Os05g05590, LOC_Os05g19500, LOC_Os05g31730, LOC_Os05g39600, LOC_Os05g40650, LOC_Os06g21360, LOC_Os07g47100, LOC_Os08g02450, LOC_Os08g43690, LOC_Os09g11450, LOC_Os09g37300, LOC_Os11g01820, LOC_Os11g42790, LOC_Os12g02840, LOC_Os12g42200	LOC_OS01G60140, LOC_OS02G58660, LOC_OS03G61290, LOC_OS05G02240, LOC_OS05G05590, LOC_OS05G19500, LOC_OS05G31730, LOC_OS05G39600, LOC_OS05G40650, LOC_OS06G21360, LOC_OS07G47100, LOC_OS08G02450, LOC_OS08G43690, LOC_OS09G11450, LOC_OS09G37300, LOC_OS11G01820, LOC_OS11G42790, LOC_OS12G02840, LOC_OS12G42200
GO:0044765	single-organism transport		1782	28	2.51	3.8e-30	1.153e-27	P	LOC_Os01g60140, LOC_Os02g58660, LOC_Os03g03590, LOC_Os03g61290, LOC_Os04g58620, LOC_Os05g02240, LOC_Os05g05590, LOC_Os05g19500, LOC_Os05g31730, LOC_Os05g39600, LOC_Os05g40650, LOC_Os06g21360, LOC_Os06g36590, LOC_Os07g47100, LOC_Os08g02450, LOC_Os08g43690, LOC_Os09g11450, LOC_Os09g30446, LOC_Os09g37300, LOC_Os11g01820, LOC_Os11g03070, LOC_Os11g42790, LOC_Os12g01820, LOC_Os12g02840, LOC_Os12g42200,…	LOC_OS01G60140, LOC_OS02G58660, LOC_OS03G03590, LOC_OS03G61290, LOC_OS04G58620, LOC_OS05G02240, LOC_OS05G05590, LOC_OS05G19500, LOC_OS05G31730, LOC_OS05G39600, LOC_OS05G40650, LOC_OS06G21360, LOC_OS06G36590, LOC_OS07G47100, LOC_OS08G02450, LOC_OS08G43690, LOC_OS09G11450, LOC_OS09G30446, LOC_OS09G37300, LOC_OS11G01820, LOC_OS11G03070, LOC_OS11G42790, LOC_OS12G01820, LOC_OS12G02840, LOC_OS12G42200,…
GO:1902578	single-organism localization		1808	28	2.54	5.7e-30	1.633e-27	P	LOC_Os01g60140, LOC_Os02g58660, LOC_Os03g03590, LOC_Os03g61290, LOC_Os04g58620, LOC_Os05g02240, LOC_Os05g05590, LOC_Os05g19500, LOC_Os05g31730, LOC_Os05g39600, LOC_Os05g40650, LOC_Os06g21360, LOC_Os06g36590, LOC_Os07g47100, LOC_Os08g02450, LOC_Os08g43690, LOC_Os09g11450, LOC_Os09g30446, LOC_Os09g37300, LOC_Os11g01820, LOC_Os11g03070, LOC_Os11g42790, LOC_Os12g01820, LOC_Os12g02840, LOC_Os12g42200,…	LOC_OS01G60140, LOC_OS02G58660, LOC_OS03G03590, LOC_OS03G61290, LOC_OS04G58620, LOC_OS05G02240, LOC_OS05G05590, LOC_OS05G19500, LOC_OS05G31730, LOC_OS05G39600, LOC_OS05G40650, LOC_OS06G21360, LOC_OS06G36590, LOC_OS07G47100, LOC_OS08G02450, LOC_OS08G43690, LOC_OS09G11450, LOC_OS09G30446, LOC_OS09G37300, LOC_OS11G01820, LOC_OS11G03070, LOC_OS11G42790, LOC_OS12G01820, LOC_OS12G02840, LOC_OS12G42200,…
GO:0048878	chemical homeostasis		345	19	0.49	1.3e-27	3.528e-25	P	LOC_Os01g60140, LOC_Os02g58660, LOC_Os03g61290, LOC_Os05g02240, LOC_Os05g05590, LOC_Os05g19500, LOC_Os05g31730, LOC_Os05g39600, LOC_Os05g40650, LOC_Os06g21360, LOC_Os07g47100, LOC_Os08g02450, LOC_Os08g43690, LOC_Os09g11450, LOC_Os09g37300, LOC_Os11g01820, LOC_Os11g42790, LOC_Os12g02840, LOC_Os12g42200	LOC_OS01G60140, LOC_OS02G58660, LOC_OS03G61290, LOC_OS05G02240, LOC_OS05G05590, LOC_OS05G19500, LOC_OS05G31730, LOC_OS05G39600, LOC_OS05G40650, LOC_OS06G21360, LOC_OS07G47100, LOC_OS08G02450, LOC_OS08G43690, LOC_OS09G11450, LOC_OS09G37300, LOC_OS11G01820, LOC_OS11G42790, LOC_OS12G02840, LOC_OS12G42200
GO:0006810	transport		2229	28	3.14	2.1e-27	5.414e-25	P	LOC_Os01g60140, LOC_Os02g58660, LOC_Os03g03590, LOC_Os03g61290, LOC_Os04g58620, LOC_Os05g02240, LOC_Os05g05590, LOC_Os05g19500, LOC_Os05g31730, LOC_Os05g39600, LOC_Os05g40650, LOC_Os06g21360, LOC_Os06g36590, LOC_Os07g47100, LOC_Os08g02450, LOC_Os08g43690, LOC_Os09g11450, LOC_Os09g30446, LOC_Os09g37300, LOC_Os11g01820, LOC_Os11g03070, LOC_Os11g42790, LOC_Os12g01820, LOC_Os12g02840, LOC_Os12g42200,…	LOC_OS01G60140, LOC_OS02G58660, LOC_OS03G03590, LOC_OS03G61290, LOC_OS04G58620, LOC_OS05G02240, LOC_OS05G05590, LOC_OS05G19500, LOC_OS05G31730, LOC_OS05G39600, LOC_OS05G40650, LOC_OS06G21360, LOC_OS06G36590, LOC_OS07G47100, LOC_OS08G02450, LOC_OS08G43690, LOC_OS09G11450, LOC_OS09G30446, LOC_OS09G37300, LOC_OS11G01820, LOC_OS11G03070, LOC_OS11G42790, LOC_OS12G01820, LOC_OS12G02840, LOC_OS12G42200,…
GO:0051234	establishment of localization		2255	28	3.17	2.9e-27	7.12e-25	P	LOC_Os01g60140, LOC_Os02g58660, LOC_Os03g03590, LOC_Os03g61290, LOC_Os04g58620, LOC_Os05g02240, LOC_Os05g05590, LOC_Os05g19500, LOC_Os05g31730, LOC_Os05g39600, LOC_Os05g40650, LOC_Os06g21360, LOC_Os06g36590, LOC_Os07g47100, LOC_Os08g02450, LOC_Os08g43690, LOC_Os09g11450, LOC_Os09g30446, LOC_Os09g37300, LOC_Os11g01820, LOC_Os11g03070, LOC_Os11g42790, LOC_Os12g01820, LOC_Os12g02840, LOC_Os12g42200,…	LOC_OS01G60140, LOC_OS02G58660, LOC_OS03G03590, LOC_OS03G61290, LOC_OS04G58620, LOC_OS05G02240, LOC_OS05G05590, LOC_OS05G19500, LOC_OS05G31730, LOC_OS05G39600, LOC_OS05G40650, LOC_OS06G21360, LOC_OS06G36590, LOC_OS07G47100, LOC_OS08G02450, LOC_OS08G43690, LOC_OS09G11450, LOC_OS09G30446, LOC_OS09G37300, LOC_OS11G01820, LOC_OS11G03070, LOC_OS11G42790, LOC_OS12G01820, LOC_OS12G02840, LOC_OS12G42200,…
GO:0051179	localization		2325	28	3.27	6.8e-27	1.594e-24	P	LOC_Os01g60140, LOC_Os02g58660, LOC_Os03g03590, LOC_Os03g61290, LOC_Os04g58620, LOC_Os05g02240, LOC_Os05g05590, LOC_Os05g19500, LOC_Os05g31730, LOC_Os05g39600, LOC_Os05g40650, LOC_Os06g21360, LOC_Os06g36590, LOC_Os07g47100, LOC_Os08g02450, LOC_Os08g43690, LOC_Os09g11450, LOC_Os09g30446, LOC_Os09g37300, LOC_Os11g01820, LOC_Os11g03070, LOC_Os11g42790, LOC_Os12g01820, LOC_Os12g02840, LOC_Os12g42200,…	LOC_OS01G60140, LOC_OS02G58660, LOC_OS03G03590, LOC_OS03G61290, LOC_OS04G58620, LOC_OS05G02240, LOC_OS05G05590, LOC_OS05G19500, LOC_OS05G31730, LOC_OS05G39600, LOC_OS05G40650, LOC_OS06G21360, LOC_OS06G36590, LOC_OS07G47100, LOC_OS08G02450, LOC_OS08G43690, LOC_OS09G11450, LOC_OS09G30446, LOC_OS09G37300, LOC_OS11G01820, LOC_OS11G03070, LOC_OS11G42790, LOC_OS12G01820, LOC_OS12G02840, LOC_OS12G42200,…
GO:0042592	homeostatic process		595	19	0.84	4.4e-23	9.864e-21	P	LOC_Os01g60140, LOC_Os02g58660, LOC_Os03g61290, LOC_Os05g02240, LOC_Os05g05590, LOC_Os05g19500, LOC_Os05g31730, LOC_Os05g39600, LOC_Os05g40650, LOC_Os06g21360, LOC_Os07g47100, LOC_Os08g02450, LOC_Os08g43690, LOC_Os09g11450, LOC_Os09g37300, LOC_Os11g01820, LOC_Os11g42790, LOC_Os12g02840, LOC_Os12g42200	LOC_OS01G60140, LOC_OS02G58660, LOC_OS03G61290, LOC_OS05G02240, LOC_OS05G05590, LOC_OS05G19500, LOC_OS05G31730, LOC_OS05G39600, LOC_OS05G40650, LOC_OS06G21360, LOC_OS07G47100, LOC_OS08G02450, LOC_OS08G43690, LOC_OS09G11450, LOC_OS09G37300, LOC_OS11G01820, LOC_OS11G42790, LOC_OS12G02840, LOC_OS12G42200
GO:0065008	regulation of biological quality		894	19	1.26	9.8e-20	2.105e-17	P	LOC_Os01g60140, LOC_Os02g58660, LOC_Os03g61290, LOC_Os05g02240, LOC_Os05g05590, LOC_Os05g19500, LOC_Os05g31730, LOC_Os05g39600, LOC_Os05g40650, LOC_Os06g21360, LOC_Os07g47100, LOC_Os08g02450, LOC_Os08g43690, LOC_Os09g11450, LOC_Os09g37300, LOC_Os11g01820, LOC_Os11g42790, LOC_Os12g02840, LOC_Os12g42200	LOC_OS01G60140, LOC_OS02G58660, LOC_OS03G61290, LOC_OS05G02240, LOC_OS05G05590, LOC_OS05G19500, LOC_OS05G31730, LOC_OS05G39600, LOC_OS05G40650, LOC_OS06G21360, LOC_OS07G47100, LOC_OS08G02450, LOC_OS08G43690, LOC_OS09G11450, LOC_OS09G37300, LOC_OS11G01820, LOC_OS11G42790, LOC_OS12G02840, LOC_OS12G42200
GO:0044763	single-organism cellular process		6505	28	9.15	2.4e-14	4.95e-12	P	LOC_Os01g60140, LOC_Os02g58660, LOC_Os03g03590, LOC_Os03g61290, LOC_Os04g58620, LOC_Os05g02240, LOC_Os05g05590, LOC_Os05g19500, LOC_Os05g31730, LOC_Os05g39600, LOC_Os05g40650, LOC_Os06g21360, LOC_Os06g36590, LOC_Os07g47100, LOC_Os08g02450, LOC_Os08g43690, LOC_Os09g11450, LOC_Os09g30446, LOC_Os09g37300, LOC_Os11g01820, LOC_Os11g03070, LOC_Os11g42790, LOC_Os12g01820, LOC_Os12g02840, LOC_Os12g42200,…	LOC_OS01G60140, LOC_OS02G58660, LOC_OS03G03590, LOC_OS03G61290, LOC_OS04G58620, LOC_OS05G02240, LOC_OS05G05590, LOC_OS05G19500, LOC_OS05G31730, LOC_OS05G39600, LOC_OS05G40650, LOC_OS06G21360, LOC_OS06G36590, LOC_OS07G47100, LOC_OS08G02450, LOC_OS08G43690, LOC_OS09G11450, LOC_OS09G30446, LOC_OS09G37300, LOC_OS11G01820, LOC_OS11G03070, LOC_OS11G42790, LOC_OS12G01820, LOC_OS12G02840, LOC_OS12G42200,…
GO:0006814	sodium ion transport		19	6	0.03	1.2e-13	2.38e-11	P	LOC_Os05g05590, LOC_Os06g21360, LOC_Os07g47100, LOC_Os09g11450, LOC_Os11g42790, LOC_Os12g44360	LOC_OS05G05590, LOC_OS06G21360, LOC_OS07G47100, LOC_OS09G11450, LOC_OS11G42790, LOC_OS12G44360
GO:0035725	sodium ion transmembrane transport		12	5	0.02	3e-12	5.729e-10	P	LOC_Os05g05590, LOC_Os06g21360, LOC_Os07g47100, LOC_Os09g11450, LOC_Os11g42790	LOC_OS05G05590, LOC_OS06G21360, LOC_OS07G47100, LOC_OS09G11450, LOC_OS11G42790
GO:0044699	single-organism process		8670	28	12.2	7.7e-11	1.418e-08	P	LOC_Os01g60140, LOC_Os02g58660, LOC_Os03g03590, LOC_Os03g61290, LOC_Os04g58620, LOC_Os05g02240, LOC_Os05g05590, LOC_Os05g19500, LOC_Os05g31730, LOC_Os05g39600, LOC_Os05g40650, LOC_Os06g21360, LOC_Os06g36590, LOC_Os07g47100, LOC_Os08g02450, LOC_Os08g43690, LOC_Os09g11450, LOC_Os09g30446, LOC_Os09g37300, LOC_Os11g01820, LOC_Os11g03070, LOC_Os11g42790, LOC_Os12g01820, LOC_Os12g02840, LOC_Os12g42200,…	LOC_OS01G60140, LOC_OS02G58660, LOC_OS03G03590, LOC_OS03G61290, LOC_OS04G58620, LOC_OS05G02240, LOC_OS05G05590, LOC_OS05G19500, LOC_OS05G31730, LOC_OS05G39600, LOC_OS05G40650, LOC_OS06G21360, LOC_OS06G36590, LOC_OS07G47100, LOC_OS08G02450, LOC_OS08G43690, LOC_OS09G11450, LOC_OS09G30446, LOC_OS09G37300, LOC_OS11G01820, LOC_OS11G03070, LOC_OS11G42790, LOC_OS12G01820, LOC_OS12G02840, LOC_OS12G42200,…
GO:0030001	metal ion transport		299	8	0.42	5.7e-09	1.013e-06	P	LOC_Os04g58620, LOC_Os05g05590, LOC_Os06g21360, LOC_Os07g47100, LOC_Os09g11450, LOC_Os11g42790, LOC_Os12g42300, LOC_Os12g44360	LOC_OS04G58620, LOC_OS05G05590, LOC_OS06G21360, LOC_OS07G47100, LOC_OS09G11450, LOC_OS11G42790, LOC_OS12G42300, LOC_OS12G44360
GO:0065007	biological regulation		4429	20	6.23	4e-08	6.875e-06	P	LOC_Os01g60140, LOC_Os02g58660, LOC_Os03g61290, LOC_Os05g02240, LOC_Os05g05590, LOC_Os05g19500, LOC_Os05g31730, LOC_Os05g39600, LOC_Os05g40650, LOC_Os06g21360, LOC_Os07g47100, LOC_Os08g02450, LOC_Os08g43690, LOC_Os09g11450, LOC_Os09g37300, LOC_Os11g01820, LOC_Os11g42790, LOC_Os12g02840, LOC_Os12g42200, LOC_Os12g44360	LOC_OS01G60140, LOC_OS02G58660, LOC_OS03G61290, LOC_OS05G02240, LOC_OS05G05590, LOC_OS05G19500, LOC_OS05G31730, LOC_OS05G39600, LOC_OS05G40650, LOC_OS06G21360, LOC_OS07G47100, LOC_OS08G02450, LOC_OS08G43690, LOC_OS09G11450, LOC_OS09G37300, LOC_OS11G01820, LOC_OS11G42790, LOC_OS12G02840, LOC_OS12G42200, LOC_OS12G44360
GO:0055075	potassium ion homeostasis		14	3	0.02	9e-07	0.0001497	P	LOC_Os05g02240, LOC_Os06g21360, LOC_Os07g47100	LOC_OS05G02240, LOC_OS06G21360, LOC_OS07G47100
GO:0006813	potassium ion transport		68	4	0.1	2.4e-06	0.0003867	P	LOC_Os04g58620, LOC_Os07g47100, LOC_Os12g42300, LOC_Os12g44360	LOC_OS04G58620, LOC_OS07G47100, LOC_OS12G42300, LOC_OS12G44360
GO:0009987	cellular process		15706	28	22.1	0.0013	0.1971	P	LOC_Os01g60140, LOC_Os02g58660, LOC_Os03g03590, LOC_Os03g61290, LOC_Os04g58620, LOC_Os05g02240, LOC_Os05g05590, LOC_Os05g19500, LOC_Os05g31730, LOC_Os05g39600, LOC_Os05g40650, LOC_Os06g21360, LOC_Os06g36590, LOC_Os07g47100, LOC_Os08g02450, LOC_Os08g43690, LOC_Os09g11450, LOC_Os09g30446, LOC_Os09g37300, LOC_Os11g01820, LOC_Os11g03070, LOC_Os11g42790, LOC_Os12g01820, LOC_Os12g02840, LOC_Os12g42200,…	LOC_OS01G60140, LOC_OS02G58660, LOC_OS03G03590, LOC_OS03G61290, LOC_OS04G58620, LOC_OS05G02240, LOC_OS05G05590, LOC_OS05G19500, LOC_OS05G31730, LOC_OS05G39600, LOC_OS05G40650, LOC_OS06G21360, LOC_OS06G36590, LOC_OS07G47100, LOC_OS08G02450, LOC_OS08G43690, LOC_OS09G11450, LOC_OS09G30446, LOC_OS09G37300, LOC_OS11G01820, LOC_OS11G03070, LOC_OS11G42790, LOC_OS12G01820, LOC_OS12G02840, LOC_OS12G42200,…
GO:0055065	metal ion homeostasis		156	3	0.22	0.0013	0.1971	P	LOC_Os05g02240, LOC_Os06g21360, LOC_Os07g47100	LOC_OS05G02240, LOC_OS06G21360, LOC_OS07G47100
GO:0071804	cellular potassium ion transport		56	2	0.08	0.0028	0.3902	P	LOC_Os07g47100, LOC_Os12g44360	LOC_OS07G47100, LOC_OS12G44360
GO:0071805	potassium ion transmembrane transport		56	2	0.08	0.0028	0.3902	P	LOC_Os07g47100, LOC_Os12g44360	LOC_OS07G47100, LOC_OS12G44360
GO:0016021	integral component of membrane	Cellular Component	6272	28	11.24	7.7e-12	5.753e-09	C	LOC_Os01g60140, LOC_Os02g58660, LOC_Os03g03590, LOC_Os03g61290, LOC_Os04g58620, LOC_Os05g02240, LOC_Os05g05590, LOC_Os05g19500, LOC_Os05g31730, LOC_Os05g39600, LOC_Os05g40650, LOC_Os06g21360, LOC_Os06g36590, LOC_Os07g47100, LOC_Os08g02450, LOC_Os08g43690, LOC_Os09g11450, LOC_Os09g30446, LOC_Os09g37300, LOC_Os11g01820, LOC_Os11g03070, LOC_Os11g42790, LOC_Os12g01820, LOC_Os12g02840, LOC_Os12g42200,…	LOC_OS01G60140, LOC_OS02G58660, LOC_OS03G03590, LOC_OS03G61290, LOC_OS04G58620, LOC_OS05G02240, LOC_OS05G05590, LOC_OS05G19500, LOC_OS05G31730, LOC_OS05G39600, LOC_OS05G40650, LOC_OS06G21360, LOC_OS06G36590, LOC_OS07G47100, LOC_OS08G02450, LOC_OS08G43690, LOC_OS09G11450, LOC_OS09G30446, LOC_OS09G37300, LOC_OS11G01820, LOC_OS11G03070, LOC_OS11G42790, LOC_OS12G01820, LOC_OS12G02840, LOC_OS12G42200,…
GO:0031224	intrinsic component of membrane		6396	28	11.46	1.3e-11	5.753e-09	C	LOC_Os01g60140, LOC_Os02g58660, LOC_Os03g03590, LOC_Os03g61290, LOC_Os04g58620, LOC_Os05g02240, LOC_Os05g05590, LOC_Os05g19500, LOC_Os05g31730, LOC_Os05g39600, LOC_Os05g40650, LOC_Os06g21360, LOC_Os06g36590, LOC_Os07g47100, LOC_Os08g02450, LOC_Os08g43690, LOC_Os09g11450, LOC_Os09g30446, LOC_Os09g37300, LOC_Os11g01820, LOC_Os11g03070, LOC_Os11g42790, LOC_Os12g01820, LOC_Os12g02840, LOC_Os12g42200,…	LOC_OS01G60140, LOC_OS02G58660, LOC_OS03G03590, LOC_OS03G61290, LOC_OS04G58620, LOC_OS05G02240, LOC_OS05G05590, LOC_OS05G19500, LOC_OS05G31730, LOC_OS05G39600, LOC_OS05G40650, LOC_OS06G21360, LOC_OS06G36590, LOC_OS07G47100, LOC_OS08G02450, LOC_OS08G43690, LOC_OS09G11450, LOC_OS09G30446, LOC_OS09G37300, LOC_OS11G01820, LOC_OS11G03070, LOC_OS11G42790, LOC_OS12G01820, LOC_OS12G02840, LOC_OS12G42200,…
GO:0044425	membrane part		6768	28	12.13	6.5e-11	1.917e-08	C	LOC_Os01g60140, LOC_Os02g58660, LOC_Os03g03590, LOC_Os03g61290, LOC_Os04g58620, LOC_Os05g02240, LOC_Os05g05590, LOC_Os05g19500, LOC_Os05g31730, LOC_Os05g39600, LOC_Os05g40650, LOC_Os06g21360, LOC_Os06g36590, LOC_Os07g47100, LOC_Os08g02450, LOC_Os08g43690, LOC_Os09g11450, LOC_Os09g30446, LOC_Os09g37300, LOC_Os11g01820, LOC_Os11g03070, LOC_Os11g42790, LOC_Os12g01820, LOC_Os12g02840, LOC_Os12g42200,…	LOC_OS01G60140, LOC_OS02G58660, LOC_OS03G03590, LOC_OS03G61290, LOC_OS04G58620, LOC_OS05G02240, LOC_OS05G05590, LOC_OS05G19500, LOC_OS05G31730, LOC_OS05G39600, LOC_OS05G40650, LOC_OS06G21360, LOC_OS06G36590, LOC_OS07G47100, LOC_OS08G02450, LOC_OS08G43690, LOC_OS09G11450, LOC_OS09G30446, LOC_OS09G37300, LOC_OS11G01820, LOC_OS11G03070, LOC_OS11G42790, LOC_OS12G01820, LOC_OS12G02840, LOC_OS12G42200,…
GO:0012505	endomembrane system		1364	15	2.44	1.5e-09	3.319e-07	C	LOC_Os01g60140, LOC_Os02g58660, LOC_Os03g61290, LOC_Os05g02240, LOC_Os05g19500, LOC_Os05g31730, LOC_Os05g39600, LOC_Os05g40650, LOC_Os08g02450, LOC_Os08g43690, LOC_Os09g11450, LOC_Os09g37300, LOC_Os11g01820, LOC_Os12g02840, LOC_Os12g42200	LOC_OS01G60140, LOC_OS02G58660, LOC_OS03G61290, LOC_OS05G02240, LOC_OS05G19500, LOC_OS05G31730, LOC_OS05G39600, LOC_OS05G40650, LOC_OS08G02450, LOC_OS08G43690, LOC_OS09G11450, LOC_OS09G37300, LOC_OS11G01820, LOC_OS12G02840, LOC_OS12G42200
GO:0016020	membrane		8287	28	14.85	1.9e-08	3.363e-06	C	LOC_Os01g60140, LOC_Os02g58660, LOC_Os03g03590, LOC_Os03g61290, LOC_Os04g58620, LOC_Os05g02240, LOC_Os05g05590, LOC_Os05g19500, LOC_Os05g31730, LOC_Os05g39600, LOC_Os05g40650, LOC_Os06g21360, LOC_Os06g36590, LOC_Os07g47100, LOC_Os08g02450, LOC_Os08g43690, LOC_Os09g11450, LOC_Os09g30446, LOC_Os09g37300, LOC_Os11g01820, LOC_Os11g03070, LOC_Os11g42790, LOC_Os12g01820, LOC_Os12g02840, LOC_Os12g42200,…	LOC_OS01G60140, LOC_OS02G58660, LOC_OS03G03590, LOC_OS03G61290, LOC_OS04G58620, LOC_OS05G02240, LOC_OS05G05590, LOC_OS05G19500, LOC_OS05G31730, LOC_OS05G39600, LOC_OS05G40650, LOC_OS06G21360, LOC_OS06G36590, LOC_OS07G47100, LOC_OS08G02450, LOC_OS08G43690, LOC_OS09G11450, LOC_OS09G30446, LOC_OS09G37300, LOC_OS11G01820, LOC_OS11G03070, LOC_OS11G42790, LOC_OS12G01820, LOC_OS12G02840, LOC_OS12G42200,…
GO:0015299	solute:proton antiporter activity	Molecular Functions	38	28	0.04	1e-30	1.591e-28	F	LOC_Os01g60140, LOC_Os02g58660, LOC_Os03g03590, LOC_Os03g61290, LOC_Os04g58620, LOC_Os05g02240, LOC_Os05g05590, LOC_Os05g19500, LOC_Os05g31730, LOC_Os05g39600, LOC_Os05g40650, LOC_Os06g21360, LOC_Os06g36590, LOC_Os07g47100, LOC_Os08g02450, LOC_Os08g43690, LOC_Os09g11450, LOC_Os09g30446, LOC_Os09g37300, LOC_Os11g01820, LOC_Os11g03070, LOC_Os11g42790, LOC_Os12g01820, LOC_Os12g02840, LOC_Os12g42200,…	LOC_OS01G60140, LOC_OS02G58660, LOC_OS03G03590, LOC_OS03G61290, LOC_OS04G58620, LOC_OS05G02240, LOC_OS05G05590, LOC_OS05G19500, LOC_OS05G31730, LOC_OS05G39600, LOC_OS05G40650, LOC_OS06G21360, LOC_OS06G36590, LOC_OS07G47100, LOC_OS08G02450, LOC_OS08G43690, LOC_OS09G11450, LOC_OS09G30446, LOC_OS09G37300, LOC_OS11G01820, LOC_OS11G03070, LOC_OS11G42790, LOC_OS12G01820, LOC_OS12G02840, LOC_OS12G42200,…
GO:0015298	solute:cation antiporter activity		41	28	0.04	1e-30	1.591e-28	F	LOC_Os01g60140, LOC_Os02g58660, LOC_Os03g03590, LOC_Os03g61290, LOC_Os04g58620, LOC_Os05g02240, LOC_Os05g05590, LOC_Os05g19500, LOC_Os05g31730, LOC_Os05g39600, LOC_Os05g40650, LOC_Os06g21360, LOC_Os06g36590, LOC_Os07g47100, LOC_Os08g02450, LOC_Os08g43690, LOC_Os09g11450, LOC_Os09g30446, LOC_Os09g37300, LOC_Os11g01820, LOC_Os11g03070, LOC_Os11g42790, LOC_Os12g01820, LOC_Os12g02840, LOC_Os12g42200,…	LOC_OS01G60140, LOC_OS02G58660, LOC_OS03G03590, LOC_OS03G61290, LOC_OS04G58620, LOC_OS05G02240, LOC_OS05G05590, LOC_OS05G19500, LOC_OS05G31730, LOC_OS05G39600, LOC_OS05G40650, LOC_OS06G21360, LOC_OS06G36590, LOC_OS07G47100, LOC_OS08G02450, LOC_OS08G43690, LOC_OS09G11450, LOC_OS09G30446, LOC_OS09G37300, LOC_OS11G01820, LOC_OS11G03070, LOC_OS11G42790, LOC_OS12G01820, LOC_OS12G02840, LOC_OS12G42200,…
GO:0015297	antiporter activity		123	28	0.13	1e-30	1.591e-28	F	LOC_Os01g60140, LOC_Os02g58660, LOC_Os03g03590, LOC_Os03g61290, LOC_Os04g58620, LOC_Os05g02240, LOC_Os05g05590, LOC_Os05g19500, LOC_Os05g31730, LOC_Os05g39600, LOC_Os05g40650, LOC_Os06g21360, LOC_Os06g36590, LOC_Os07g47100, LOC_Os08g02450, LOC_Os08g43690, LOC_Os09g11450, LOC_Os09g30446, LOC_Os09g37300, LOC_Os11g01820, LOC_Os11g03070, LOC_Os11g42790, LOC_Os12g01820, LOC_Os12g02840, LOC_Os12g42200,…	LOC_OS01G60140, LOC_OS02G58660, LOC_OS03G03590, LOC_OS03G61290, LOC_OS04G58620, LOC_OS05G02240, LOC_OS05G05590, LOC_OS05G19500, LOC_OS05G31730, LOC_OS05G39600, LOC_OS05G40650, LOC_OS06G21360, LOC_OS06G36590, LOC_OS07G47100, LOC_OS08G02450, LOC_OS08G43690, LOC_OS09G11450, LOC_OS09G30446, LOC_OS09G37300, LOC_OS11G01820, LOC_OS11G03070, LOC_OS11G42790, LOC_OS12G01820, LOC_OS12G02840, LOC_OS12G42200,…
GO:0015078	hydrogen ion transmembrane transporter activity		124	28	0.13	1e-30	1.591e-28	F	LOC_Os01g60140, LOC_Os02g58660, LOC_Os03g03590, LOC_Os03g61290, LOC_Os04g58620, LOC_Os05g02240, LOC_Os05g05590, LOC_Os05g19500, LOC_Os05g31730, LOC_Os05g39600, LOC_Os05g40650, LOC_Os06g21360, LOC_Os06g36590, LOC_Os07g47100, LOC_Os08g02450, LOC_Os08g43690, LOC_Os09g11450, LOC_Os09g30446, LOC_Os09g37300, LOC_Os11g01820, LOC_Os11g03070, LOC_Os11g42790, LOC_Os12g01820, LOC_Os12g02840, LOC_Os12g42200,…	LOC_OS01G60140, LOC_OS02G58660, LOC_OS03G03590, LOC_OS03G61290, LOC_OS04G58620, LOC_OS05G02240, LOC_OS05G05590, LOC_OS05G19500, LOC_OS05G31730, LOC_OS05G39600, LOC_OS05G40650, LOC_OS06G21360, LOC_OS06G36590, LOC_OS07G47100, LOC_OS08G02450, LOC_OS08G43690, LOC_OS09G11450, LOC_OS09G30446, LOC_OS09G37300, LOC_OS11G01820, LOC_OS11G03070, LOC_OS11G42790, LOC_OS12G01820, LOC_OS12G02840, LOC_OS12G42200,…
GO:0005451	monovalent cation:proton antiporter activity		23	20	0.03	1e-30	1.591e-28	F	LOC_Os01g60140, LOC_Os02g58660, LOC_Os03g61290, LOC_Os04g58620, LOC_Os05g02240, LOC_Os05g05590, LOC_Os05g19500, LOC_Os05g31730, LOC_Os05g39600, LOC_Os05g40650, LOC_Os06g21360, LOC_Os07g47100, LOC_Os08g02450, LOC_Os08g43690, LOC_Os09g11450, LOC_Os09g37300, LOC_Os11g01820, LOC_Os11g42790, LOC_Os12g02840, LOC_Os12g42200	LOC_OS01G60140, LOC_OS02G58660, LOC_OS03G61290, LOC_OS04G58620, LOC_OS05G02240, LOC_OS05G05590, LOC_OS05G19500, LOC_OS05G31730, LOC_OS05G39600, LOC_OS05G40650, LOC_OS06G21360, LOC_OS07G47100, LOC_OS08G02450, LOC_OS08G43690, LOC_OS09G11450, LOC_OS09G37300, LOC_OS11G01820, LOC_OS11G42790, LOC_OS12G02840, LOC_OS12G42200
GO:0015077	monovalent inorganic cation transmembrane transporter activity		206	28	0.22	1e-30	1.591e-28	F	LOC_Os01g60140, LOC_Os02g58660, LOC_Os03g03590, LOC_Os03g61290, LOC_Os04g58620, LOC_Os05g02240, LOC_Os05g05590, LOC_Os05g19500, LOC_Os05g31730, LOC_Os05g39600, LOC_Os05g40650, LOC_Os06g21360, LOC_Os06g36590, LOC_Os07g47100, LOC_Os08g02450, LOC_Os08g43690, LOC_Os09g11450, LOC_Os09g30446, LOC_Os09g37300, LOC_Os11g01820, LOC_Os11g03070, LOC_Os11g42790, LOC_Os12g01820, LOC_Os12g02840, LOC_Os12g42200,…	LOC_OS01G60140, LOC_OS02G58660, LOC_OS03G03590, LOC_OS03G61290, LOC_OS04G58620, LOC_OS05G02240, LOC_OS05G05590, LOC_OS05G19500, LOC_OS05G31730, LOC_OS05G39600, LOC_OS05G40650, LOC_OS06G21360, LOC_OS06G36590, LOC_OS07G47100, LOC_OS08G02450, LOC_OS08G43690, LOC_OS09G11450, LOC_OS09G30446, LOC_OS09G37300, LOC_OS11G01820, LOC_OS11G03070, LOC_OS11G42790, LOC_OS12G01820, LOC_OS12G02840, LOC_OS12G42200,…
GO:0015291	secondary active transmembrane transporter activity		234	28	0.25	1e-30	1.591e-28	F	LOC_Os01g60140, LOC_Os02g58660, LOC_Os03g03590, LOC_Os03g61290, LOC_Os04g58620, LOC_Os05g02240, LOC_Os05g05590, LOC_Os05g19500, LOC_Os05g31730, LOC_Os05g39600, LOC_Os05g40650, LOC_Os06g21360, LOC_Os06g36590, LOC_Os07g47100, LOC_Os08g02450, LOC_Os08g43690, LOC_Os09g11450, LOC_Os09g30446, LOC_Os09g37300, LOC_Os11g01820, LOC_Os11g03070, LOC_Os11g42790, LOC_Os12g01820, LOC_Os12g02840, LOC_Os12g42200,…	LOC_OS01G60140, LOC_OS02G58660, LOC_OS03G03590, LOC_OS03G61290, LOC_OS04G58620, LOC_OS05G02240, LOC_OS05G05590, LOC_OS05G19500, LOC_OS05G31730, LOC_OS05G39600, LOC_OS05G40650, LOC_OS06G21360, LOC_OS06G36590, LOC_OS07G47100, LOC_OS08G02450, LOC_OS08G43690, LOC_OS09G11450, LOC_OS09G30446, LOC_OS09G37300, LOC_OS11G01820, LOC_OS11G03070, LOC_OS11G42790, LOC_OS12G01820, LOC_OS12G02840, LOC_OS12G42200,…
GO:0015491	cation:cation antiporter activity		32	20	0.03	1e-30	1.591e-28	F	LOC_Os01g60140, LOC_Os02g58660, LOC_Os03g61290, LOC_Os04g58620, LOC_Os05g02240, LOC_Os05g05590, LOC_Os05g19500, LOC_Os05g31730, LOC_Os05g39600, LOC_Os05g40650, LOC_Os06g21360, LOC_Os07g47100, LOC_Os08g02450, LOC_Os08g43690, LOC_Os09g11450, LOC_Os09g37300, LOC_Os11g01820, LOC_Os11g42790, LOC_Os12g02840, LOC_Os12g42200	LOC_OS01G60140, LOC_OS02G58660, LOC_OS03G61290, LOC_OS04G58620, LOC_OS05G02240, LOC_OS05G05590, LOC_OS05G19500, LOC_OS05G31730, LOC_OS05G39600, LOC_OS05G40650, LOC_OS06G21360, LOC_OS07G47100, LOC_OS08G02450, LOC_OS08G43690, LOC_OS09G11450, LOC_OS09G37300, LOC_OS11G01820, LOC_OS11G42790, LOC_OS12G02840, LOC_OS12G42200
GO:0022890	inorganic cation transmembrane transporter activity		306	28	0.33	1e-30	1.591e-28	F	LOC_Os01g60140, LOC_Os02g58660, LOC_Os03g03590, LOC_Os03g61290, LOC_Os04g58620, LOC_Os05g02240, LOC_Os05g05590, LOC_Os05g19500, LOC_Os05g31730, LOC_Os05g39600, LOC_Os05g40650, LOC_Os06g21360, LOC_Os06g36590, LOC_Os07g47100, LOC_Os08g02450, LOC_Os08g43690, LOC_Os09g11450, LOC_Os09g30446, LOC_Os09g37300, LOC_Os11g01820, LOC_Os11g03070, LOC_Os11g42790, LOC_Os12g01820, LOC_Os12g02840, LOC_Os12g42200,…	LOC_OS01G60140, LOC_OS02G58660, LOC_OS03G03590, LOC_OS03G61290, LOC_OS04G58620, LOC_OS05G02240, LOC_OS05G05590, LOC_OS05G19500, LOC_OS05G31730, LOC_OS05G39600, LOC_OS05G40650, LOC_OS06G21360, LOC_OS06G36590, LOC_OS07G47100, LOC_OS08G02450, LOC_OS08G43690, LOC_OS09G11450, LOC_OS09G30446, LOC_OS09G37300, LOC_OS11G01820, LOC_OS11G03070, LOC_OS11G42790, LOC_OS12G01820, LOC_OS12G02840, LOC_OS12G42200,…
GO:0008324	cation transmembrane transporter activity		392	28	0.43	1e-30	1.591e-28	F	LOC_Os01g60140, LOC_Os02g58660, LOC_Os03g03590, LOC_Os03g61290, LOC_Os04g58620, LOC_Os05g02240, LOC_Os05g05590, LOC_Os05g19500, LOC_Os05g31730, LOC_Os05g39600, LOC_Os05g40650, LOC_Os06g21360, LOC_Os06g36590, LOC_Os07g47100, LOC_Os08g02450, LOC_Os08g43690, LOC_Os09g11450, LOC_Os09g30446, LOC_Os09g37300, LOC_Os11g01820, LOC_Os11g03070, LOC_Os11g42790, LOC_Os12g01820, LOC_Os12g02840, LOC_Os12g42200,…	LOC_OS01G60140, LOC_OS02G58660, LOC_OS03G03590, LOC_OS03G61290, LOC_OS04G58620, LOC_OS05G02240, LOC_OS05G05590, LOC_OS05G19500, LOC_OS05G31730, LOC_OS05G39600, LOC_OS05G40650, LOC_OS06G21360, LOC_OS06G36590, LOC_OS07G47100, LOC_OS08G02450, LOC_OS08G43690, LOC_OS09G11450, LOC_OS09G30446, LOC_OS09G37300, LOC_OS11G01820, LOC_OS11G03070, LOC_OS11G42790, LOC_OS12G01820, LOC_OS12G02840, LOC_OS12G42200,…
GO:0022804	active transmembrane transporter activity		415	28	0.45	1e-30	1.591e-28	F	LOC_Os01g60140, LOC_Os02g58660, LOC_Os03g03590, LOC_Os03g61290, LOC_Os04g58620, LOC_Os05g02240, LOC_Os05g05590, LOC_Os05g19500, LOC_Os05g31730, LOC_Os05g39600, LOC_Os05g40650, LOC_Os06g21360, LOC_Os06g36590, LOC_Os07g47100, LOC_Os08g02450, LOC_Os08g43690, LOC_Os09g11450, LOC_Os09g30446, LOC_Os09g37300, LOC_Os11g01820, LOC_Os11g03070, LOC_Os11g42790, LOC_Os12g01820, LOC_Os12g02840, LOC_Os12g42200,…	LOC_OS01G60140, LOC_OS02G58660, LOC_OS03G03590, LOC_OS03G61290, LOC_OS04G58620, LOC_OS05G02240, LOC_OS05G05590, LOC_OS05G19500, LOC_OS05G31730, LOC_OS05G39600, LOC_OS05G40650, LOC_OS06G21360, LOC_OS06G36590, LOC_OS07G47100, LOC_OS08G02450, LOC_OS08G43690, LOC_OS09G11450, LOC_OS09G30446, LOC_OS09G37300, LOC_OS11G01820, LOC_OS11G03070, LOC_OS11G42790, LOC_OS12G01820, LOC_OS12G02840, LOC_OS12G42200,…
GO:0015075	ion transmembrane transporter activity		595	28	0.65	1e-30	1.591e-28	F	LOC_Os01g60140, LOC_Os02g58660, LOC_Os03g03590, LOC_Os03g61290, LOC_Os04g58620, LOC_Os05g02240, LOC_Os05g05590, LOC_Os05g19500, LOC_Os05g31730, LOC_Os05g39600, LOC_Os05g40650, LOC_Os06g21360, LOC_Os06g36590, LOC_Os07g47100, LOC_Os08g02450, LOC_Os08g43690, LOC_Os09g11450, LOC_Os09g30446, LOC_Os09g37300, LOC_Os11g01820, LOC_Os11g03070, LOC_Os11g42790, LOC_Os12g01820, LOC_Os12g02840, LOC_Os12g42200,…	LOC_OS01G60140, LOC_OS02G58660, LOC_OS03G03590, LOC_OS03G61290, LOC_OS04G58620, LOC_OS05G02240, LOC_OS05G05590, LOC_OS05G19500, LOC_OS05G31730, LOC_OS05G39600, LOC_OS05G40650, LOC_OS06G21360, LOC_OS06G36590, LOC_OS07G47100, LOC_OS08G02450, LOC_OS08G43690, LOC_OS09G11450, LOC_OS09G30446, LOC_OS09G37300, LOC_OS11G01820, LOC_OS11G03070, LOC_OS11G42790, LOC_OS12G01820, LOC_OS12G02840, LOC_OS12G42200,…
GO:0022891	substrate-specific transmembrane transporter activity		741	28	0.81	1e-30	1.591e-28	F	LOC_Os01g60140, LOC_Os02g58660, LOC_Os03g03590, LOC_Os03g61290, LOC_Os04g58620, LOC_Os05g02240, LOC_Os05g05590, LOC_Os05g19500, LOC_Os05g31730, LOC_Os05g39600, LOC_Os05g40650, LOC_Os06g21360, LOC_Os06g36590, LOC_Os07g47100, LOC_Os08g02450, LOC_Os08g43690, LOC_Os09g11450, LOC_Os09g30446, LOC_Os09g37300, LOC_Os11g01820, LOC_Os11g03070, LOC_Os11g42790, LOC_Os12g01820, LOC_Os12g02840, LOC_Os12g42200,…	LOC_OS01G60140, LOC_OS02G58660, LOC_OS03G03590, LOC_OS03G61290, LOC_OS04G58620, LOC_OS05G02240, LOC_OS05G05590, LOC_OS05G19500, LOC_OS05G31730, LOC_OS05G39600, LOC_OS05G40650, LOC_OS06G21360, LOC_OS06G36590, LOC_OS07G47100, LOC_OS08G02450, LOC_OS08G43690, LOC_OS09G11450, LOC_OS09G30446, LOC_OS09G37300, LOC_OS11G01820, LOC_OS11G03070, LOC_OS11G42790, LOC_OS12G01820, LOC_OS12G02840, LOC_OS12G42200,…
GO:0022892	substrate-specific transporter activity		818	28	0.89	1e-30	1.591e-28	F	LOC_Os01g60140, LOC_Os02g58660, LOC_Os03g03590, LOC_Os03g61290, LOC_Os04g58620, LOC_Os05g02240, LOC_Os05g05590, LOC_Os05g19500, LOC_Os05g31730, LOC_Os05g39600, LOC_Os05g40650, LOC_Os06g21360, LOC_Os06g36590, LOC_Os07g47100, LOC_Os08g02450, LOC_Os08g43690, LOC_Os09g11450, LOC_Os09g30446, LOC_Os09g37300, LOC_Os11g01820, LOC_Os11g03070, LOC_Os11g42790, LOC_Os12g01820, LOC_Os12g02840, LOC_Os12g42200,…	LOC_OS01G60140, LOC_OS02G58660, LOC_OS03G03590, LOC_OS03G61290, LOC_OS04G58620, LOC_OS05G02240, LOC_OS05G05590, LOC_OS05G19500, LOC_OS05G31730, LOC_OS05G39600, LOC_OS05G40650, LOC_OS06G21360, LOC_OS06G36590, LOC_OS07G47100, LOC_OS08G02450, LOC_OS08G43690, LOC_OS09G11450, LOC_OS09G30446, LOC_OS09G37300, LOC_OS11G01820, LOC_OS11G03070, LOC_OS11G42790, LOC_OS12G01820, LOC_OS12G02840, LOC_OS12G42200,…
GO:0022857	transmembrane transporter activity		957	28	1.04	1e-30	1.591e-28	F	LOC_Os01g60140, LOC_Os02g58660, LOC_Os03g03590, LOC_Os03g61290, LOC_Os04g58620, LOC_Os05g02240, LOC_Os05g05590, LOC_Os05g19500, LOC_Os05g31730, LOC_Os05g39600, LOC_Os05g40650, LOC_Os06g21360, LOC_Os06g36590, LOC_Os07g47100, LOC_Os08g02450, LOC_Os08g43690, LOC_Os09g11450, LOC_Os09g30446, LOC_Os09g37300, LOC_Os11g01820, LOC_Os11g03070, LOC_Os11g42790, LOC_Os12g01820, LOC_Os12g02840, LOC_Os12g42200,…	LOC_OS01G60140, LOC_OS02G58660, LOC_OS03G03590, LOC_OS03G61290, LOC_OS04G58620, LOC_OS05G02240, LOC_OS05G05590, LOC_OS05G19500, LOC_OS05G31730, LOC_OS05G39600, LOC_OS05G40650, LOC_OS06G21360, LOC_OS06G36590, LOC_OS07G47100, LOC_OS08G02450, LOC_OS08G43690, LOC_OS09G11450, LOC_OS09G30446, LOC_OS09G37300, LOC_OS11G01820, LOC_OS11G03070, LOC_OS11G42790, LOC_OS12G01820, LOC_OS12G02840, LOC_OS12G42200,…
GO:0005215	transporter activity		1184	28	1.29	1e-30	1.591e-28	F	LOC_Os01g60140, LOC_Os02g58660, LOC_Os03g03590, LOC_Os03g61290, LOC_Os04g58620, LOC_Os05g02240, LOC_Os05g05590, LOC_Os05g19500, LOC_Os05g31730, LOC_Os05g39600, LOC_Os05g40650, LOC_Os06g21360, LOC_Os06g36590, LOC_Os07g47100, LOC_Os08g02450, LOC_Os08g43690, LOC_Os09g11450, LOC_Os09g30446, LOC_Os09g37300, LOC_Os11g01820, LOC_Os11g03070, LOC_Os11g42790, LOC_Os12g01820, LOC_Os12g02840, LOC_Os12g42200,…	LOC_OS01G60140, LOC_OS02G58660, LOC_OS03G03590, LOC_OS03G61290, LOC_OS04G58620, LOC_OS05G02240, LOC_OS05G05590, LOC_OS05G19500, LOC_OS05G31730, LOC_OS05G39600, LOC_OS05G40650, LOC_OS06G21360, LOC_OS06G36590, LOC_OS07G47100, LOC_OS08G02450, LOC_OS08G43690, LOC_OS09G11450, LOC_OS09G30446, LOC_OS09G37300, LOC_OS11G01820, LOC_OS11G03070, LOC_OS11G42790, LOC_OS12G01820, LOC_OS12G02840, LOC_OS12G42200,…
GO:0015385	sodium:proton antiporter activity		5	5	0.01	1e-15	1.497e-13	F	LOC_Os05g05590, LOC_Os06g21360, LOC_Os07g47100, LOC_Os09g11450, LOC_Os11g42790	LOC_OS05G05590, LOC_OS06G21360, LOC_OS07G47100, LOC_OS09G11450, LOC_OS11G42790
GO:0015081	sodium ion transmembrane transporter activity		13	5	0.01	1.3e-12	1.838e-10	F	LOC_Os05g05590, LOC_Os06g21360, LOC_Os07g47100, LOC_Os09g11450, LOC_Os11g42790	LOC_OS05G05590, LOC_OS06G21360, LOC_OS07G47100, LOC_OS09G11450, LOC_OS11G42790
GO:0046873	metal ion transmembrane transporter activity		175	6	0.19	3e-08	4.018e-06	F	LOC_Os04g58620, LOC_Os05g05590, LOC_Os06g21360, LOC_Os07g47100, LOC_Os09g11450, LOC_Os11g42790	LOC_OS04G58620, LOC_OS05G05590, LOC_OS06G21360, LOC_OS07G47100, LOC_OS09G11450, LOC_OS11G42790
GO:0015386	potassium:proton antiporter activity		2	2	0	1.1e-06	0.00014	F	LOC_Os04g58620, LOC_Os07g47100	LOC_OS04G58620, LOC_OS07G47100
GO:0022821	potassium ion antiporter activity		3	2	0	3.4e-06	0.000412	F	LOC_Os04g58620, LOC_Os07g47100	LOC_OS04G58620, LOC_OS07G47100
GO:0015079	potassium ion transmembrane transporter activity		58	2	0.06	0.0018	0.2082	F	LOC_Os04g58620, LOC_Os07g47100	LOC_OS04G58620, LOC_OS07G47100
