# Supplementary material for: Genome-wide identification and characterization of cation-proton antiporter (CPA) gene family in rice (Oryza sativa L.) and their expression profiles in response to phytohormones
Source: PLoS One. 2025 Jan 24;20(1):e0317008. doi: 10.1371/journal.pone.0317008 (PMC11761165; doi:10.1371/journal.pone.0317008)
Supplement: S11 Data — (XLSX) [file pone.0317008.s011.xlsx]

## Sheet: 8_Family_arrange
S11 Data. Identified main 8 TF families associated the regulation of identified OsCPA genes in O. sativa genome. (XLSX)
TFs	Family	Sequence name	Start	Stop	Strand	Score	p-value	q-value	Matched sequence
LOC_Os01g46870	ERF	OsKEA4	5	25	-	27.9143	1.18e-11	6.68e-07	CCGCCGCCGCCGCCGCGGCCG
LOC_Os01g46870	ERF	OsCHX10	1919	1939	+	27.9143	1.18e-11	6.68e-07	CCGCCGCCGCCGCCGCGGCCG
LOC_Os01g12440	ERF	OsKEA4	5	25	-	27.9143	1.18e-11	6.56e-07	CCGCCGCCGCCGCCGCGGCCG
LOC_Os01g12440	ERF	OsCHX10	1919	1939	+	27.9143	1.18e-11	6.56e-07	CCGCCGCCGCCGCCGCGGCCG
LOC_Os01g46870	ERF	OsKEA3	197	217	-	27.3571	2.91e-11	1.1e-06	CCACCGCCGCCGCCACCACCG
LOC_Os01g12440	ERF	OsKEA3	197	217	-	27.3571	2.91e-11	1.08e-06	CCACCGCCGCCGCCACCACCG
LOC_Os01g07120	ERF	OsKEA3	198	218	+	27.3099	3.1e-11	3.52e-06	GGTGGTGGCGGCGGCGGTGGC
LOC_Os02g55380	ERF	OsKEA3	197	215	+	24.8636	4.07e-11	4.59e-06	CGGTGGTGGCGGCGGCGGT
LOC_Os01g46870	ERF	OsKEA4	2	22	-	26.7857	7.11e-11	2.01e-06	CCGCCGCCGCCGCGGCCGCCA
LOC_Os01g12440	ERF	OsKEA4	2	22	-	26.7857	7.11e-11	1.97e-06	CCGCCGCCGCCGCGGCCGCCA
LOC_Os04g32790	ERF	OsKEA4	3	23	-	24.9697	7.27e-11	3.88e-06	GCCGCCGCCGCCGCGGCCGCC
LOC_Os01g46870	ERF	OsCHX4	1512	1532	-	26.5286	1.02e-10	2.31e-06	CCGCCGCCGCCGCCGCCTTCG
LOC_Os01g12440	ERF	OsCHX4	1512	1532	-	26.5286	1.02e-10	2.27e-06	CCGCCGCCGCCGCCGCCTTCG
LOC_Os04g32790	ERF	OsKEA4	6	26	-	24.7727	1.06e-10	3.88e-06	GCCGCCGCCGCCGCCGCGGCC
LOC_Os04g32790	ERF	OsCHX10	1918	1938	+	24.7727	1.06e-10	3.88e-06	GCCGCCGCCGCCGCCGCGGCC
LOC_Os02g42585	ERF	OsCHX9	21	40	+	21.5758	1.31e-10	1.34e-05	GGCGGCGGCGGCGGCGGGGG
LOC_Os01g07120	ERF	OsCHX10	1909	1929	-	26.2676	1.42e-10	8.06e-06	GGCGGCGGCGGCGACGGTGGA
LOC_Os11g13840	ERF	OsCHX10	1911	1930	+	24.6818	1.52e-10	8.14e-06	CACCGTCGCCGCCGCCGCCG
LOC_Os01g46870	ERF	OsCHX9	20	40	-	26.1	1.87e-10	3.53e-06	CCCCCGCCGCCGCCGCCGCCC
LOC_Os01g12440	ERF	OsCHX9	20	40	-	26.1	1.87e-10	3.47e-06	CCCCCGCCGCCGCCGCCGCCC
LOC_Os01g46870	ERF	OsCHX10	1916	1936	+	25.9714	2.21e-10	3.57e-06	TCGCCGCCGCCGCCGCCGCGG
LOC_Os01g12440	ERF	OsCHX10	1916	1936	+	25.9714	2.21e-10	3.51e-06	TCGCCGCCGCCGCCGCCGCGG
LOC_Os11g13840	ERF	OsKEA3	158	177	-	24.4091	2.33e-10	8.14e-06	CGCCACCGCCGCCGCCGCCT
LOC_Os11g13840	ERF	OsCHX10	1914	1933	+	24.2727	2.88e-10	8.14e-06	CGTCGCCGCCGCCGCCGCCG
LOC_Os11g13840	ERF	OsCHX4	1515	1534	-	24.2121	3.11e-10	8.14e-06	CCCCGCCGCCGCCGCCGCCT
LOC_Os11g13840	ERF	OsCHX10	1908	1927	+	24.1061	3.58e-10	8.14e-06	CTCCACCGTCGCCGCCGCCG
LOC_Os04g32790	ERF	OsCHX4	1513	1533	-	23.9848	4.14e-10	1.04e-05	CCCGCCGCCGCCGCCGCCTTC
LOC_Os09g13940	ERF	OsCHX7	2	16	-	22.9242	4.2e-10	1.71e-05	CCGCCGCCGCCGCCA
LOC_Os07g47330	ERF	OsCHX7	2	16	-	21.7727	4.2e-10	3.28e-05	CCGCCGCCGCCGCCA
LOC_Os04g46240	ERF	OsKEA3	161	175	-	23.7576	4.2e-10	2.39e-05	CCACCGCCGCCGCCG
LOC_Os02g43820	ERF	OsKEA3	161	175	-	23.7576	4.2e-10	2.4e-05	CCACCGCCGCCGCCG
LOC_Os03g09170	ERF	OsKEA3	203	217	-	22.9848	4.73e-10	4.93e-05	CCACCGCCGCCGCCA
LOC_Os01g46870	ERF	OsCHX10	1913	1933	+	25.3714	4.79e-10	6.33e-06	CCGTCGCCGCCGCCGCCGCCG
LOC_Os01g12440	ERF	OsCHX10	1913	1933	+	25.3714	4.79e-10	6.22e-06	CCGTCGCCGCCGCCGCCGCCG
LOC_Os01g46870	ERF	OsKEA3	194	214	-	25.3286	5.04e-10	6.33e-06	CCGCCGCCGCCACCACCGCGT
LOC_Os01g12440	ERF	OsKEA3	194	214	-	25.3286	5.04e-10	6.22e-06	CCGCCGCCGCCACCACCGCGT
LOC_Os04g32790	ERF	OsKEA3	195	215	-	23.8485	5.12e-10	1.04e-05	ACCGCCGCCGCCACCACCGCG
LOC_Os11g13840	ERF	OsKEA3	197	216	-	23.8333	5.34e-10	1.01e-05	CACCGCCGCCGCCACCACCG
LOC_Os02g42585	ERF	OsCHX10	1910	1929	-	21.0152	5.34e-10	2.14e-05	GGCGGCGGCGGCGACGGTGG
LOC_Os04g32790	ERF	OsCHX5	588	608	-	23.7879	5.66e-10	1.04e-05	GCCGCCGCCGCCAGCGCCGTC
LOC_Os01g46870	ERF	OsCHX4	1515	1535	-	25.1286	6.47e-10	7.31e-06	TCCCCGCCGCCGCCGCCGCCT
LOC_Os01g12440	ERF	OsCHX4	1515	1535	-	25.1286	6.47e-10	7.18e-06	TCCCCGCCGCCGCCGCCGCCT
LOC_Os06g09390	ERF	OsKEA3	197	217	+	23.0303	7.49e-10	6.57e-05	CGGTGGTGGCGGCGGCGGTGG
LOC_Os01g46870	ERF	OsKEA3	200	220	-	24.9714	7.82e-10	8.04e-06	CCGCCACCGCCGCCGCCACCA
LOC_Os01g12440	ERF	OsKEA3	200	220	-	24.9714	7.82e-10	7.89e-06	CCGCCACCGCCGCCGCCACCA
LOC_Os09g13940	ERF	OsKEA4	11	25	-	22.6061	7.93e-10	1.71e-05	CCGCCGCCGCCGCCG
LOC_Os09g13940	ERF	OsCHX9	23	37	-	22.6061	7.93e-10	1.71e-05	CCGCCGCCGCCGCCG
LOC_Os09g13940	ERF	OsCHX4	1518	1532	-	22.6061	7.93e-10	1.71e-05	CCGCCGCCGCCGCCG
LOC_Os03g64260	ERF	OsCHX1	1572	1586	+	21.9848	7.93e-10	1.5e-05	CGCCGCCGCCGCCGC
LOC_Os03g64260	ERF	OsCHX10	1917	1931	+	21.9848	7.93e-10	1.5e-05	CGCCGCCGCCGCCGC
LOC_Os03g64260	ERF	OsCHX10	1920	1934	+	21.9848	7.93e-10	1.5e-05	CGCCGCCGCCGCCGC
LOC_Os09g13940	ERF	OsCHX10	1919	1933	+	22.6061	7.93e-10	1.71e-05	CCGCCGCCGCCGCCG
LOC_Os03g64260	ERF	OsKEA4	10	24	-	21.9848	7.93e-10	1.5e-05	CGCCGCCGCCGCCGC
LOC_Os03g64260	ERF	OsCHX9	22	36	-	21.9848	7.93e-10	1.5e-05	CGCCGCCGCCGCCGC
LOC_Os03g64260	ERF	OsCHX4	1517	1531	-	21.9848	7.93e-10	1.5e-05	CGCCGCCGCCGCCGC
LOC_Os03g15660	ERF	OsCHX14	515	534	+	21.7576	8.18e-10	4.5e-05	CCACCTTCTCCTCCACCGCC
LOC_Os03g15660	ERF	OsCHX16	566	585	+	21.7576	8.18e-10	4.5e-05	CCACCTTCTCCTCCACCGCC
LOC_Os02g42585	ERF	OsCHX10	1913	1932	-	20.8182	8.56e-10	2.14e-05	GGCGGCGGCGGCGGCGACGG
LOC_Os04g57340	ERF	OsCHX7	2	16	+	22.4545	8.92e-10	4.98e-05	TGGCGGCGGCGGCGG
LOC_Os04g57340	ERF	OsKEA3	203	217	+	22.4545	8.92e-10	4.98e-05	TGGCGGCGGCGGTGG
LOC_Os07g47330	ERF	OsKEA3	203	217	-	21.5909	8.92e-10	3.28e-05	CCACCGCCGCCGCCA
LOC_Os04g46240	ERF	OsKEA3	203	217	-	23.7121	8.92e-10	2.39e-05	CCACCGCCGCCGCCA
LOC_Os03g09170	ERF	OsCHX7	2	16	-	22.7273	8.92e-10	4.93e-05	CCGCCGCCGCCGCCA
LOC_Os02g43820	ERF	OsKEA3	203	217	-	23.7121	8.92e-10	2.4e-05	CCACCGCCGCCGCCA
LOC_Os02g42585	ERF	OsKEA3	159	178	+	20.7879	9.18e-10	2.14e-05	GGCGGCGGCGGCGGTGGCGC
LOC_Os02g55380	ERF	OsCHX3	2069	2087	+	23.1818	9.73e-10	5.49e-05	TGGAGGTGGCGGTGGAGGA
LOC_Os02g42585	ERF	OsCHX4	1516	1535	+	20.7273	1.05e-09	2.14e-05	GGCGGCGGCGGCGGCGGGGA
LOC_Os04g32790	ERF	OsCHX10	1921	1941	+	23.3485	1.11e-09	1.48e-05	GCCGCCGCCGCCGCGGCCGAC
LOC_Os04g32790	ERF	OsCHX10	1912	1932	+	23.3182	1.15e-09	1.48e-05	ACCGTCGCCGCCGCCGCCGCC
LOC_Os04g32790	ERF	OsCHX10	1915	1935	+	23.2879	1.21e-09	1.48e-05	GTCGCCGCCGCCGCCGCCGCG
LOC_Os03g64260	ERF	OsKEA3	163	177	-	21.8939	1.21e-09	1.73e-05	CGCCACCGCCGCCGC
LOC_Os03g64260	ERF	OsKEA3	205	219	-	21.8939	1.21e-09	1.73e-05	CGCCACCGCCGCCGC
LOC_Os09g13940	ERF	OsKEA3	203	217	-	22.4242	1.27e-09	2.28e-05	CCACCGCCGCCGCCA
LOC_Os04g46240	ERF	OsKEA4	11	25	-	23.6667	1.27e-09	2.39e-05	CCGCCGCCGCCGCCG
LOC_Os04g46240	ERF	OsCHX9	23	37	-	23.6667	1.27e-09	2.39e-05	CCGCCGCCGCCGCCG
LOC_Os04g46240	ERF	OsCHX4	1518	1532	-	23.6667	1.27e-09	2.39e-05	CCGCCGCCGCCGCCG
LOC_Os04g46240	ERF	OsCHX10	1919	1933	+	23.6667	1.27e-09	2.39e-05	CCGCCGCCGCCGCCG
LOC_Os02g43820	ERF	OsKEA4	11	25	-	23.6667	1.27e-09	2.4e-05	CCGCCGCCGCCGCCG
LOC_Os02g43820	ERF	OsCHX9	23	37	-	23.6667	1.27e-09	2.4e-05	CCGCCGCCGCCGCCG
LOC_Os02g43820	ERF	OsCHX4	1518	1532	-	23.6667	1.27e-09	2.4e-05	CCGCCGCCGCCGCCG
LOC_Os02g43820	ERF	OsCHX10	1919	1933	+	23.6667	1.27e-09	2.4e-05	CCGCCGCCGCCGCCG
LOC_Os01g07120	ERF	OsKEA4	191	211	+	24.4789	1.27e-09	3.38e-05	GGAGGAGGTGGTGGCGGCGGG
LOC_Os11g13840	ERF	OsKEA3	200	219	-	23.1818	1.31e-09	2.13e-05	CGCCACCGCCGCCGCCACCA
LOC_Os01g46870	ERF	OsCHX11	1076	1096	+	24.4857	1.38e-09	1.3e-05	GCGCCGCCGCCGTCGCCTCCT
LOC_Os01g12440	ERF	OsCHX11	1076	1096	+	24.4857	1.38e-09	1.28e-05	GCGCCGCCGCCGTCGCCTCCT
LOC_Os01g07120	ERF	OsKEA3	156	176	+	24.338	1.49e-09	3.38e-05	CGAGGCGGCGGCGGCGGTGGC
LOC_Os01g07120	ERF	OsKEA3	195	215	+	24.338	1.49e-09	3.38e-05	CGCGGTGGTGGCGGCGGCGGT
LOC_Os11g13840	ERF	OsCHX18	291	310	+	23.0303	1.59e-09	2.18e-05	CACCGCCGACGCCGCCGTCG
LOC_Os04g32790	ERF	OsCHX9	21	41	-	23.0909	1.62e-09	1.78e-05	CCCCCCGCCGCCGCCGCCGCC
LOC_Os02g55380	ERF	OsCHX4	1515	1533	+	22.8333	1.68e-09	6.32e-05	AGGCGGCGGCGGCGGCGGG
LOC_Os04g46240	ERF	OsCHX7	2	16	-	23.6212	1.69e-09	2.73e-05	CCGCCGCCGCCGCCA
LOC_Os02g43820	ERF	OsCHX7	2	16	-	23.6212	1.69e-09	2.74e-05	CCGCCGCCGCCGCCA
LOC_Os01g46870	ERF	OsKEA3	158	178	-	24.3	1.71e-09	1.47e-05	GCGCCACCGCCGCCGCCGCCT
LOC_Os01g12440	ERF	OsKEA3	158	178	-	24.3	1.71e-09	1.44e-05	GCGCCACCGCCGCCGCCGCCT
LOC_Os11g13840	ERF	OsKEA3	203	222	-	22.9697	1.72e-09	2.18e-05	TCCCGCCACCGCCGCCGCCA
LOC_Os07g47330	ERF	OsKEA4	11	25	-	21.2879	1.74e-09	3.28e-05	CCGCCGCCGCCGCCG
LOC_Os07g47330	ERF	OsCHX9	23	37	-	21.2879	1.74e-09	3.28e-05	CCGCCGCCGCCGCCG
LOC_Os07g47330	ERF	OsCHX4	1518	1532	-	21.2879	1.74e-09	3.28e-05	CCGCCGCCGCCGCCG
LOC_Os07g47330	ERF	OsCHX10	1919	1933	+	21.2879	1.74e-09	3.28e-05	CCGCCGCCGCCGCCG
LOC_Os01g46870	ERF	OsKEA3	155	175	-	24.2429	1.82e-09	1.47e-05	CCACCGCCGCCGCCGCCTCGC
LOC_Os01g12440	ERF	OsKEA3	155	175	-	24.2429	1.82e-09	1.44e-05	CCACCGCCGCCGCCGCCTCGC
LOC_Os02g42585	ERF	OsCHX14	515	534	-	20.4545	1.89e-09	2.75e-05	GGCGGTGGAGGAGAAGGTGG
LOC_Os02g42585	ERF	OsCHX16	566	585	-	20.4545	1.89e-09	2.75e-05	GGCGGTGGAGGAGAAGGTGG
LOC_Os01g07120	ERF	OsKEA3	201	221	+	24.0423	2.07e-09	3.91e-05	GGTGGCGGCGGCGGTGGCGGG
LOC_Os04g32790	ERF	OsCHX11	1075	1095	+	22.9091	2.09e-09	2.1e-05	GGCGCCGCCGCCGTCGCCTCC
LOC_Os03g64260	ERF	OsKEA3	160	174	-	21.6364	2.1e-09	2.66e-05	CACCGCCGCCGCCGC
LOC_Os09g13940	ERF	OsKEA3	161	175	-	22.1061	2.16e-09	3.33e-05	CCACCGCCGCCGCCG
LOC_Os06g09390	ERF	OsCHX10	1919	1939	-	22.3788	2.36e-09	6.57e-05	CGGCCGCGGCGGCGGCGGCGG
LOC_Os06g09390	ERF	OsKEA4	5	25	+	22.3788	2.36e-09	6.57e-05	CGGCCGCGGCGGCGGCGGCGG
LOC_Os06g09390	ERF	OsCHX4	1512	1532	+	22.3788	2.36e-09	6.57e-05	CGAAGGCGGCGGCGGCGGCGG
LOC_Os03g09170	ERF	OsCHX11	1889	1903	-	22.3485	2.37e-09	8.73e-05	CCGCCTCCGCCGCCA
LOC_Os01g46870	ERF	OsCHX10	1922	1942	+	24	2.38e-09	1.71e-05	CCGCCGCCGCCGCGGCCGACG
LOC_Os01g12440	ERF	OsCHX10	1922	1942	+	24	2.38e-09	1.68e-05	CCGCCGCCGCCGCGGCCGACG
LOC_Os01g46870	ERF	OsCHX1	1574	1594	+	23.9857	2.42e-09	1.71e-05	CCGCCGCCGCCGCGTCGGCCT
LOC_Os01g12440	ERF	OsCHX1	1574	1594	+	23.9857	2.42e-09	1.68e-05	CCGCCGCCGCCGCGTCGGCCT
LOC_Os02g55380	ERF	OsCHX10	1915	1933	-	22.5606	2.57e-09	6.97e-05	CGGCGGCGGCGGCGGCGAC
LOC_Os07g47330	ERF	OsCHX6	11	25	-	21.1212	2.63e-09	3.31e-05	CCGCCGCCGCCGCCT
LOC_Os07g47330	ERF	OsKEA3	158	172	-	21.1212	2.63e-09	3.31e-05	CCGCCGCCGCCGCCT
LOC_Os07g47330	ERF	OsCHX4	1515	1529	-	21.1212	2.63e-09	3.31e-05	CCGCCGCCGCCGCCT
LOC_Os09g13940	ERF	OsCHX11	1889	1903	-	22.0455	2.63e-09	3.41e-05	CCGCCTCCGCCGCCA
LOC_Os04g32790	ERF	OsKEA3	198	218	-	22.7424	2.64e-09	2.39e-05	GCCACCGCCGCCGCCACCACC
LOC_Os01g07120	ERF	OsKEA4	188	208	+	23.8028	2.68e-09	4.34e-05	GGAGGAGGAGGTGGTGGCGGC
LOC_Os04g32790	ERF	OsCHX9	18	38	-	22.697	2.82e-09	2.39e-05	CCCGCCGCCGCCGCCGCCCCA
LOC_Os11g13840	ERF	OsKEA3	95	114	-	22.5758	2.83e-09	3.22e-05	CCCCGCCGCAGCCGCCGCCG
LOC_Os01g46870	ERF	OsKEA3	152	172	-	23.8143	2.92e-09	1.94e-05	CCGCCGCCGCCGCCTCGCCCA
LOC_Os01g12440	ERF	OsKEA3	152	172	-	23.8143	2.92e-09	1.9e-05	CCGCCGCCGCCGCCTCGCCCA
LOC_Os02g42585	ERF	OsCHX10	1907	1926	-	20.2424	2.93e-09	3.74e-05	GGCGGCGGCGACGGTGGAGA
LOC_Os07g47330	ERF	OsKEA3	161	175	-	21.1061	3.05e-09	3.46e-05	CCACCGCCGCCGCCG
LOC_Os02g55380	ERF	OsCHX9	20	38	+	22.4394	3.09e-09	6.97e-05	GGGCGGCGGCGGCGGCGGG
LOC_Os04g32790	ERF	OsCHX11	1078	1098	+	22.5455	3.45e-09	2.71e-05	GCCGCCGCCGTCGCCTCCTAC
LOC_Os01g46870	ERF	OsKEA3	95	115	-	23.6571	3.45e-09	2.17e-05	CCCCCGCCGCAGCCGCCGCCG
LOC_Os01g12440	ERF	OsKEA3	95	115	-	23.6571	3.45e-09	2.13e-05	CCCCCGCCGCAGCCGCCGCCG
LOC_Os04g46240	ERF	OsCHX6	11	25	-	22.4545	3.47e-09	3.94e-05	CCGCCGCCGCCGCCT
LOC_Os04g46240	ERF	OsKEA3	158	172	-	22.4545	3.47e-09	3.94e-05	CCGCCGCCGCCGCCT
LOC_Os04g46240	ERF	OsCHX4	1515	1529	-	22.4545	3.47e-09	3.94e-05	CCGCCGCCGCCGCCT
LOC_Os02g43820	ERF	OsCHX6	11	25	-	22.4545	3.47e-09	3.94e-05	CCGCCGCCGCCGCCT
LOC_Os02g43820	ERF	OsKEA3	158	172	-	22.4545	3.47e-09	3.94e-05	CCGCCGCCGCCGCCT
LOC_Os02g43820	ERF	OsCHX4	1515	1529	-	22.4545	3.47e-09	3.94e-05	CCGCCGCCGCCGCCT
LOC_Os09g13940	ERF	OsCHX6	11	25	-	21.9091	3.47e-09	3.41e-05	CCGCCGCCGCCGCCT
LOC_Os09g13940	ERF	OsKEA3	158	172	-	21.9091	3.47e-09	3.41e-05	CCGCCGCCGCCGCCT
LOC_Os09g13940	ERF	OsCHX4	1515	1529	-	21.9091	3.47e-09	3.41e-05	CCGCCGCCGCCGCCT
LOC_Os11g13840	ERF	OsCHX11	1889	1908	-	22.3636	3.68e-09	3.81e-05	GGCCGCCGCCTCCGCCGCCA
LOC_Os04g57340	ERF	OsKEA4	11	25	+	21.5909	3.69e-09	5.89e-05	CGGCGGCGGCGGCGG
LOC_Os04g57340	ERF	OsCHX9	23	37	+	21.5909	3.69e-09	5.89e-05	CGGCGGCGGCGGCGG
LOC_Os04g57340	ERF	OsKEA3	161	175	+	21.5909	3.69e-09	5.89e-05	CGGCGGCGGCGGTGG
LOC_Os04g57340	ERF	OsCHX4	1518	1532	+	21.5909	3.69e-09	5.89e-05	CGGCGGCGGCGGCGG
LOC_Os04g57340	ERF	OsCHX10	1919	1933	-	21.5909	3.69e-09	5.89e-05	CGGCGGCGGCGGCGG
LOC_Os01g66270	ERF	OsCHX11	1266	1280	+	21.3636	3.74e-09	0.000153	GGTGGTGGCGGTGGT
LOC_Os04g32790	ERF	OsKEA3	255	275	-	22.4697	3.83e-09	2.81e-05	GCCGCCGCCGCCCCCTCCCCC
LOC_Os09g13940	ERF	OsCHX7	639	653	-	21.7273	3.89e-09	3.51e-05	CCGCCTCCGCCGCCG
LOC_Os02g42585	ERF	OsKEA3	204	223	+	20.0758	4.06e-09	4.15e-05	GGCGGCGGCGGTGGCGGGAG
LOC_Os02g42585	ERF	OsCHX18	290	309	-	20.0758	4.06e-09	4.15e-05	GACGGCGGCGTCGGCGGTGG
LOC_Os01g46870	ERF	OsCHX7	827	847	+	23.5	4.08e-09	2.37e-05	CCGGCGCCGCCACCGACGCCA
LOC_Os01g12440	ERF	OsCHX7	827	847	+	23.5	4.08e-09	2.33e-05	CCGGCGCCGCCACCGACGCCA
LOC_Os01g46870	ERF	OsCHX5	590	610	-	23.4714	4.2e-09	2.37e-05	ACGCCGCCGCCGCCAGCGCCG
LOC_Os01g12440	ERF	OsCHX5	590	610	-	23.4714	4.2e-09	2.33e-05	ACGCCGCCGCCGCCAGCGCCG
LOC_Os01g07120	ERF	OsCHX4	1513	1533	+	23.3521	4.3e-09	5.55e-05	GAAGGCGGCGGCGGCGGCGGG
LOC_Os01g66270	ERF	OsCHX3	2070	2084	+	21.3333	4.34e-09	0.000153	GGAGGTGGCGGTGGA
LOC_Os03g64260	ERF	OsCHX11	1888	1902	-	21.2273	4.42e-09	5.03e-05	CGCCTCCGCCGCCAC
LOC_Os07g47330	ERF	OsCHX11	1889	1903	-	20.9545	4.47e-09	4.61e-05	CCGCCTCCGCCGCCA
LOC_Os01g07120	ERF	OsCHX18	289	309	-	23.3099	4.48e-09	5.55e-05	GACGGCGGCGTCGGCGGTGGG
LOC_Os04g32790	ERF	OsCHX6	3	23	-	22.3485	4.49e-09	2.92e-05	GCCGCCGCCGCCTCAGGAGCC
LOC_Os04g32790	ERF	OsCHX7	826	846	+	22.3333	4.58e-09	2.92e-05	GCCGGCGCCGCCACCGACGCC
LOC_Os04g32790	ERF	OsKEA3	153	173	-	22.303	4.77e-09	2.92e-05	ACCGCCGCCGCCGCCTCGCCC
LOC_Os02g55380	ERF	OsCHX16	574	592	-	22.1212	4.8e-09	7.65e-05	CGGCGAAGGCGGTGGAGGA
LOC_Os01g07120	ERF	OsCHX3	320	340	-	23.2254	4.89e-09	5.55e-05	GGCGCAGGTGGTGGCGGAGGT
LOC_Os01g46870	ERF	OsCHX10	1907	1927	+	23.2857	5.09e-09	2.74e-05	TCTCCACCGTCGCCGCCGCCG
LOC_Os01g12440	ERF	OsCHX10	1907	1927	+	23.2857	5.09e-09	2.69e-05	TCTCCACCGTCGCCGCCGCCG
LOC_Os04g57340	ERF	OsCHX11	1889	1903	+	21.4394	5.12e-09	7.14e-05	TGGCGGCGGAGGCGG
LOC_Os01g66270	ERF	OsKEA3	162	176	+	21.1364	5.29e-09	0.000153	GGCGGCGGCGGTGGC
LOC_Os01g66270	ERF	OsKEA3	204	218	+	21.1364	5.29e-09	0.000153	GGCGGCGGCGGTGGC
LOC_Os06g09390	ERF	OsCHX12	2443	2463	-	21.8485	5.46e-09	0.000122	GAGATGAAACGGCGGCGGCGG
LOC_Os02g42585	ERF	OsCHX13	165	184	-	19.9091	5.55e-09	4.43e-05	GGCGGCGGAGGACGTGGTGG
LOC_Os02g42585	ERF	OsCHX15	165	184	-	19.9091	5.55e-09	4.43e-05	GGCGGCGGAGGACGTGGTGG
LOC_Os11g13840	ERF	OsCHX5	2309	2328	-	22.0152	5.56e-09	5.14e-05	CTCCGCCACCATCGCCGACG
LOC_Os03g64260	ERF	OsCHX12	2441	2455	+	21.1212	5.73e-09	5.43e-05	CGCCGCCGCCGCCGT
LOC_Os03g64260	ERF	OsNHX7	3303	3317	-	21.1212	5.73e-09	5.43e-05	CGCCGCCGCCGCCGT
LOC_Os02g55380	ERF	OsCHX14	523	541	-	21.9697	5.85e-09	7.65e-05	CGGAGAAGGCGGTGGAGGA
LOC_Os11g13840	ERF	OsCHX4	339	358	+	21.9697	5.86e-09	5.14e-05	CCTCGCCGTCGCCGCCGCCG
LOC_Os03g09170	ERF	OsKEA3	161	175	-	21.803	5.93e-09	9.85e-05	CCACCGCCGCCGCCG
LOC_Os02g42585	ERF	OsCHX7	824	843	-	19.8636	6.04e-09	4.43e-05	GTCGGTGGCGGCGCCGGCGA
LOC_Os02g55380	ERF	OsKEA3	158	176	+	21.9394	6.1e-09	7.65e-05	AGGCGGCGGCGGCGGTGGC
LOC_Os02g55380	ERF	OsCHX4	1512	1530	+	21.9394	6.1e-09	7.65e-05	CGAAGGCGGCGGCGGCGGC
LOC_Os02g42585	ERF	OsCHX11	1890	1909	+	19.8485	6.21e-09	4.43e-05	GGCGGCGGAGGCGGCGGCCA
LOC_Os01g46870	ERF	OsCHX1	1571	1591	+	23.0857	6.25e-09	3.21e-05	TCGCCGCCGCCGCCGCGTCGG
LOC_Os01g12440	ERF	OsCHX1	1571	1591	+	23.0857	6.25e-09	3.15e-05	TCGCCGCCGCCGCCGCGTCGG
LOC_Os04g46240	ERF	OsCHX7	639	653	-	21.9697	6.37e-09	6.58e-05	CCGCCTCCGCCGCCG
LOC_Os02g43820	ERF	OsCHX7	639	653	-	21.9697	6.37e-09	6.58e-05	CCGCCTCCGCCGCCG
LOC_Os01g07120	ERF	OsCHX16	888	908	+	22.9577	6.42e-09	6.15e-05	GGTGGCGGCGCTGGTGGCGGA
LOC_Os01g07120	ERF	OsKEA4	3	23	+	22.9437	6.51e-09	6.15e-05	GGCGGCCGCGGCGGCGGCGGC
LOC_Os02g42585	ERF	OsKEA3	96	115	+	19.803	6.75e-09	4.43e-05	GGCGGCGGCTGCGGCGGGGG
LOC_Os02g42585	ERF	OsCHX4	338	357	-	19.7879	6.95e-09	4.43e-05	GGCGGCGGCGACGGCGAGGG
LOC_Os01g46870	ERF	OsKEA4	190	210	-	22.9429	7.21e-09	3.55e-05	CCGCCGCCACCACCTCCTCCT
LOC_Os01g12440	ERF	OsKEA4	190	210	-	22.9429	7.21e-09	3.48e-05	CCGCCGCCACCACCTCCTCCT
LOC_Os11g13840	ERF	OsCHX11	366	385	+	21.7727	7.36e-09	5.59e-05	CTACGCCACCGTCGCCGCCA
LOC_Os03g64260	ERF	OsKEA3	202	216	-	20.8333	7.68e-09	6.72e-05	CACCGCCGCCGCCAC
LOC_Os04g46240	ERF	OsCHX11	1889	1903	-	21.9242	7.74e-09	7.32e-05	CCGCCTCCGCCGCCA
LOC_Os02g43820	ERF	OsCHX11	1889	1903	-	21.9242	7.74e-09	7.33e-05	CCGCCTCCGCCGCCA
LOC_Os11g13840	ERF	OsCHX15	1955	1974	-	21.7121	7.86e-09	5.59e-05	CACCACCGTCACCGCCACCA
LOC_Os11g13840	ERF	OsCHX13	1994	2013	-	21.7121	7.86e-09	5.59e-05	CACCACCGTCACCGCCACCA
LOC_Os04g32790	ERF	OsKEA3	96	116	-	21.8788	8.18e-09	4.5e-05	TCCCCCGCCGCAGCCGCCGCC
LOC_Os04g32790	ERF	OsCHX4	1516	1536	-	21.8788	8.18e-09	4.5e-05	CTCCCCGCCGCCGCCGCCGCC
LOC_Os01g07120	ERF	OsCHX5	1319	1339	-	22.7042	8.25e-09	7.2e-05	GGTGGTGCAGGCGGCGGCGGC
LOC_Os04g57340	ERF	OsCHX6	11	25	+	21.1667	8.5e-09	8.62e-05	AGGCGGCGGCGGCGG
LOC_Os04g57340	ERF	OsKEA3	158	172	+	21.1667	8.5e-09	8.62e-05	AGGCGGCGGCGGCGG
LOC_Os04g57340	ERF	OsCHX4	1515	1529	+	21.1667	8.5e-09	8.62e-05	AGGCGGCGGCGGCGG
LOC_Os02g55380	ERF	OsCHX6	8	26	+	21.6515	8.76e-09	9.89e-05	CTGAGGCGGCGGCGGCGGC
LOC_Os03g09170	ERF	OsKEA4	11	25	-	21.5455	8.97e-09	9.85e-05	CCGCCGCCGCCGCCG
LOC_Os03g09170	ERF	OsCHX9	23	37	-	21.5455	8.97e-09	9.85e-05	CCGCCGCCGCCGCCG
LOC_Os03g09170	ERF	OsCHX4	1518	1532	-	21.5455	8.97e-09	9.85e-05	CCGCCGCCGCCGCCG
LOC_Os03g09170	ERF	OsCHX10	1919	1933	+	21.5455	8.97e-09	9.85e-05	CCGCCGCCGCCGCCG
LOC_Os01g46870	ERF	OsCHX9	17	37	-	22.7143	9.04e-09	4.26e-05	CCGCCGCCGCCGCCGCCCCAC
LOC_Os01g12440	ERF	OsCHX9	17	37	-	22.7143	9.04e-09	4.18e-05	CCGCCGCCGCCGCCGCCCCAC
LOC_Os04g32790	ERF	OsCHX1	1573	1593	+	21.7879	9.15e-09	4.8e-05	GCCGCCGCCGCCGCGTCGGCC
LOC_Os06g09390	ERF	OsKEA3	194	214	+	21.4848	9.32e-09	0.000172	ACGCGGTGGTGGCGGCGGCGG
LOC_Os11g13840	ERF	OsCHX4	1512	1531	-	21.5606	9.34e-09	6.26e-05	CGCCGCCGCCGCCGCCTTCG
LOC_Os04g46240	ERF	OsCHX4	344	358	+	21.8636	9.63e-09	7.38e-05	CCGTCGCCGCCGCCG
LOC_Os04g46240	ERF	OsCHX10	1913	1927	+	21.8636	9.63e-09	7.38e-05	CCGTCGCCGCCGCCG
LOC_Os02g43820	ERF	OsCHX4	344	358	+	21.8636	9.63e-09	7.39e-05	CCGTCGCCGCCGCCG
LOC_Os02g43820	ERF	OsCHX10	1913	1927	+	21.8636	9.63e-09	7.39e-05	CCGTCGCCGCCGCCG
LOC_Os03g09170	ERF	OsCHX6	11	25	-	21.4545	9.81e-09	9.85e-05	CCGCCGCCGCCGCCT
LOC_Os03g09170	ERF	OsKEA3	158	172	-	21.4545	9.81e-09	9.85e-05	CCGCCGCCGCCGCCT
LOC_Os03g09170	ERF	OsCHX4	1515	1529	-	21.4545	9.81e-09	9.85e-05	CCGCCGCCGCCGCCT
LOC_Os04g32790	ERF	OsCHX11	1519	1539	-	21.697	1.02e-08	5.12e-05	TCCTCCGCCGTCGTCGTCGTC
LOC_Os02g55380	ERF	OsCHX11	1078	1096	-	21.5303	1.02e-08	0.000105	AGGAGGCGACGGCGGCGGC
LOC_Os01g46870	ERF	OsKEA3	254	274	-	22.5714	1.04e-08	4.53e-05	CCGCCGCCGCCCCCTCCCCCA
LOC_Os01g46870	ERF	OsCHX5	2156	2176	-	22.5714	1.04e-08	4.53e-05	CCGCCACCGCCGCCTCGTCCA
LOC_Os01g12440	ERF	OsKEA3	254	274	-	22.5714	1.04e-08	4.44e-05	CCGCCGCCGCCCCCTCCCCCA
LOC_Os01g12440	ERF	OsCHX5	2156	2176	-	22.5714	1.04e-08	4.44e-05	CCGCCACCGCCGCCTCGTCCA
LOC_Os03g64260	ERF	OsCHX9	25	39	-	20.7273	1.05e-08	8e-05	CCCCGCCGCCGCCGC
LOC_Os03g64260	ERF	OsCHX4	1520	1534	-	20.7273	1.05e-08	8e-05	CCCCGCCGCCGCCGC
LOC_Os04g32790	ERF	OsCHX5	1319	1339	+	21.6364	1.1e-08	5.27e-05	GCCGCCGCCGCCTGCACCACC
LOC_Os04g46240	ERF	OsCHX1	1571	1585	+	21.803	1.11e-08	7.38e-05	TCGCCGCCGCCGCCG
LOC_Os04g46240	ERF	OsCHX10	1916	1930	+	21.803	1.11e-08	7.38e-05	TCGCCGCCGCCGCCG
LOC_Os04g46240	ERF	OsNHX7	3304	3318	-	21.803	1.11e-08	7.38e-05	TCGCCGCCGCCGCCG
LOC_Os02g43820	ERF	OsCHX1	1571	1585	+	21.803	1.11e-08	7.39e-05	TCGCCGCCGCCGCCG
LOC_Os02g43820	ERF	OsCHX10	1916	1930	+	21.803	1.11e-08	7.39e-05	TCGCCGCCGCCGCCG
LOC_Os02g43820	ERF	OsNHX7	3304	3318	-	21.803	1.11e-08	7.39e-05	TCGCCGCCGCCGCCG
LOC_Os11g13840	ERF	OsCHX18	288	307	+	21.4091	1.11e-08	7e-05	CCCCACCGCCGACGCCGCCG
LOC_Os07g47330	ERF	OsCHX7	639	653	-	20.4697	1.13e-08	0.000107	CCGCCTCCGCCGCCG
LOC_Os08g45110	ERF	OsKEA3	162	176	+	20.7576	1.16e-08	0.000447	GGCGGCGGCGGTGGC
LOC_Os08g45110	ERF	OsKEA3	204	218	+	20.7576	1.16e-08	0.000447	GGCGGCGGCGGTGGC
LOC_Os04g46240	ERF	OsCHX9	26	40	-	21.5758	1.19e-08	7.51e-05	CCCCCGCCGCCGCCG
LOC_Os02g43820	ERF	OsCHX9	26	40	-	21.5758	1.19e-08	7.52e-05	CCCCCGCCGCCGCCG
LOC_Os01g46870	ERF	OsCHX12	2228	2248	-	22.4286	1.2e-08	5e-05	ACGCCGCCGCCACGTCCACCG
LOC_Os01g12440	ERF	OsCHX12	2228	2248	-	22.4286	1.2e-08	4.91e-05	ACGCCGCCGCCACGTCCACCG
LOC_Os06g09390	ERF	OsCHX11	1076	1096	-	21.303	1.21e-08	0.000172	AGGAGGCGACGGCGGCGGCGC
LOC_Os02g55380	ERF	OsKEA3	200	218	+	21.3788	1.24e-08	0.000116	TGGTGGCGGCGGCGGTGGC
LOC_Os03g15660	ERF	OsCHX12	2226	2245	-	20.2879	1.24e-08	0.000454	CCGCCGCCACGTCCACCGCC
LOC_Os04g32790	ERF	OsKEA3	156	176	-	21.5152	1.27e-08	5.71e-05	GCCACCGCCGCCGCCGCCTCG
LOC_Os09g13940	ERF	OsCHX4	344	358	+	21.0152	1.29e-08	8.8e-05	CCGTCGCCGCCGCCG
LOC_Os09g13940	ERF	OsCHX10	1913	1927	+	21.0152	1.29e-08	8.8e-05	CCGTCGCCGCCGCCG
LOC_Os04g32790	ERF	OsCHX4	1507	1527	-	21.5	1.3e-08	5.71e-05	GCCGCCGCCGCCTTCGTGGCC
LOC_Os03g09170	ERF	OsCHX7	639	653	-	21.1667	1.37e-08	0.000126	CCGCCTCCGCCGCCG
LOC_Os03g64260	ERF	OsCHX10	1914	1928	+	20.6212	1.39e-08	9.86e-05	CGTCGCCGCCGCCGC
LOC_Os01g46870	ERF	OsCHX4	1509	1529	-	22.2714	1.39e-08	5.6e-05	CCGCCGCCGCCGCCTTCGTGG
LOC_Os01g12440	ERF	OsCHX4	1509	1529	-	22.2714	1.39e-08	5.5e-05	CCGCCGCCGCCGCCTTCGTGG
LOC_Os06g09390	ERF	OsCHX10	1913	1933	-	21.197	1.39e-08	0.000172	CGGCGGCGGCGGCGGCGACGG
LOC_Os09g13940	ERF	OsCHX9	26	40	-	20.9848	1.42e-08	8.8e-05	CCCCCGCCGCCGCCG
LOC_Os02g42585	ERF	OsCHX6	2253	2272	+	19.3788	1.45e-08	8.71e-05	GACGGTGGCGTCGGTGCTGG
LOC_Os08g45110	ERF	OsCHX11	1893	1907	+	20.5909	1.46e-08	0.000447	GGCGGAGGCGGCGGC
LOC_Os11g13840	ERF	OsCHX5	378	397	+	21.1515	1.46e-08	8.76e-05	CGCCTTCGCCATCGCCGCCG
LOC_Os09g13940	ERF	OsCHX1	1571	1585	+	20.9394	1.46e-08	8.8e-05	TCGCCGCCGCCGCCG
LOC_Os09g13940	ERF	OsCHX10	1916	1930	+	20.9394	1.46e-08	8.8e-05	TCGCCGCCGCCGCCG
LOC_Os09g13940	ERF	OsNHX7	3304	3318	-	20.9394	1.46e-08	8.8e-05	TCGCCGCCGCCGCCG
LOC_Os07g10410	ERF	OsCHX5	1382	1396	+	18.5909	1.47e-08	0.000583	CTGCCACCGCCGGCG
LOC_Os06g09390	ERF	OsCHX9	20	40	+	21.1212	1.54e-08	0.000172	GGGCGGCGGCGGCGGCGGGGG
LOC_Os02g55380	ERF	OsKEA3	203	221	+	21.197	1.56e-08	0.000135	TGGCGGCGGCGGTGGCGGG
LOC_Os01g07120	ERF	OsCHX4	1948	1968	-	21.9859	1.64e-08	0.000123	GGCGGCGTCGTCGGCGGCGGC
LOC_Os04g32790	ERF	OsCHX9	15	35	-	21.2727	1.69e-08	7.04e-05	GCCGCCGCCGCCGCCCCACTC
LOC_Os01g46870	ERF	OsCHX6	5	25	-	22.0429	1.72e-08	6.46e-05	CCGCCGCCGCCGCCTCAGGAG
LOC_Os01g12440	ERF	OsCHX6	5	25	-	22.0429	1.72e-08	6.34e-05	CCGCCGCCGCCGCCTCAGGAG
LOC_Os08g45110	ERF	OsCHX3	2070	2084	+	20.5152	1.74e-08	0.000447	GGAGGTGGCGGTGGA
LOC_Os06g09390	ERF	OsKEA3	152	172	+	21.0303	1.74e-08	0.000172	TGGGCGAGGCGGCGGCGGCGG
LOC_Os01g46870	ERF	OsCHX17	147	167	+	22.0286	1.75e-08	6.46e-05	CCTCCTCCGCCCCCTCCGCCA
LOC_Os01g12440	ERF	OsCHX17	147	167	+	22.0286	1.75e-08	6.34e-05	CCTCCTCCGCCCCCTCCGCCA
LOC_Os01g07120	ERF	OsCHX5	588	608	+	21.9155	1.75e-08	0.000123	GACGGCGCTGGCGGCGGCGGC
LOC_Os04g57340	ERF	OsCHX7	639	653	+	20.5758	1.76e-08	0.000163	CGGCGGCGGAGGCGG
LOC_Os01g46870	ERF	OsCHX4	1506	1526	-	22.0143	1.77e-08	6.46e-05	CCGCCGCCGCCTTCGTGGCCG
LOC_Os01g12440	ERF	OsCHX4	1506	1526	-	22.0143	1.77e-08	6.34e-05	CCGCCGCCGCCTTCGTGGCCG
LOC_Os01g07120	ERF	OsNHX2	21	41	+	21.9014	1.77e-08	0.000123	GTCGGAGGCGGTGGTGGTGGG
LOC_Os11g13840	ERF	OsCHX9	20	39	-	20.9697	1.78e-08	9.66e-05	CCCCGCCGCCGCCGCCGCCC
LOC_Os11g13840	ERF	OsCHX4	2129	2148	-	20.9697	1.78e-08	9.66e-05	CGGCGTCGCCACCGCCGCCG
LOC_Os04g32790	ERF	OsCHX4	1948	1968	+	21.2273	1.79e-08	7.04e-05	GCCGCCGCCGACGACGCCGCC
LOC_Os06g09390	ERF	OsCHX5	590	610	+	21	1.82e-08	0.000172	CGGCGCTGGCGGCGGCGGCGT
LOC_Os04g32790	ERF	OsCHX5	591	611	-	21.2121	1.82e-08	7.04e-05	AACGCCGCCGCCGCCAGCGCC
LOC_Os02g55380	ERF	OsKEA4	8	26	+	21.0606	1.85e-08	0.000139	CCGCGGCGGCGGCGGCGGC
LOC_Os02g55380	ERF	OsCHX10	1918	1936	-	21.0606	1.85e-08	0.000139	CCGCGGCGGCGGCGGCGGC
LOC_Os04g32790	ERF	OsCHX4	1510	1530	-	21.197	1.85e-08	7.04e-05	GCCGCCGCCGCCGCCTTCGTG
LOC_Os06g09390	ERF	OsNHX3	5	25	+	20.9848	1.85e-08	0.000172	GGATGGAGGTGGCGGCGGCGC
LOC_Os03g15660	ERF	OsCHX7	824	843	+	20.0303	1.87e-08	0.000484	TCGCCGGCGCCGCCACCGAC
LOC_Os11g13840	ERF	OsCHX17	148	167	+	20.9091	1.9e-08	9.83e-05	CTCCTCCGCCCCCTCCGCCA
LOC_Os04g32790	ERF	OsNHX3	6	26	-	21.1515	1.95e-08	7.16e-05	CGCGCCGCCGCCACCTCCATC
LOC_Os08g45110	ERF	OsCHX11	1266	1280	+	20.4394	1.95e-08	0.000447	GGTGGTGGCGGTGGT
LOC_Os03g09170	ERF	OsCHX9	20	34	-	21	1.97e-08	0.000168	CCGCCGCCGCCGCCC
LOC_Os11g13840	ERF	OsCHX5	590	609	-	20.8636	1.99e-08	9.87e-05	CGCCGCCGCCGCCAGCGCCG
LOC_Os01g46870	ERF	OsCHX5	1320	1340	+	21.8857	2e-08	7.01e-05	CCGCCGCCGCCTGCACCACCG
LOC_Os01g12440	ERF	OsCHX5	1320	1340	+	21.8857	2e-08	6.89e-05	CCGCCGCCGCCTGCACCACCG
LOC_Os06g09390	ERF	OsCHX10	1916	1936	-	20.9242	2.01e-08	0.000173	CCGCGGCGGCGGCGGCGGCGA
LOC_Os01g46870	ERF	OsCHX3	321	341	+	21.8571	2.05e-08	7.01e-05	CCTCCGCCACCACCTGCGCCG
LOC_Os01g12440	ERF	OsCHX3	321	341	+	21.8571	2.05e-08	6.89e-05	CCTCCGCCACCACCTGCGCCG
LOC_Os01g66270	ERF	OsCHX15	1959	1973	+	20.2121	2.06e-08	0.000396	GGCGGTGACGGTGGT
LOC_Os01g66270	ERF	OsCHX13	1998	2012	+	20.2121	2.06e-08	0.000396	GGCGGTGACGGTGGT
LOC_Os02g55380	ERF	OsCHX5	590	608	+	20.9697	2.07e-08	0.000146	CGGCGCTGGCGGCGGCGGC
LOC_Os03g64260	ERF	OsKEA3	97	111	-	20.3485	2.13e-08	0.000121	CGCCGCAGCCGCCGC
LOC_Os03g64260	ERF	OsCHX4	342	356	+	20.3485	2.13e-08	0.000121	CGCCGTCGCCGCCGC
LOC_Os03g64260	ERF	OsCHX15	2186	2200	-	20.3485	2.13e-08	0.000121	CGCCGTCGCCGCCGC
LOC_Os03g64260	ERF	OsCHX13	2225	2239	-	20.3485	2.13e-08	0.000121	CGCCGTCGCCGCCGC
LOC_Os03g09170	ERF	OsKEA3	206	220	-	20.8485	2.15e-08	0.00017	CCGCCACCGCCGCCG
LOC_Os01g07120	ERF	OsCHX16	574	594	-	21.6901	2.15e-08	0.000123	GACGGCGAAGGCGGTGGAGGA
LOC_Os11g13840	ERF	OsCHX9	2462	2481	+	20.7879	2.16e-08	0.000102	CGGCGCCGCTGCCGCCGCCG
LOC_Os03g15660	ERF	OsCHX3	2076	2095	-	19.9242	2.2e-08	0.000484	CCTCCTCGTCCTCCACCGCC
LOC_Os03g64260	ERF	OsCHX7	1	15	-	20.3182	2.23e-08	0.000121	CGCCGCCGCCGCCAT
LOC_Os02g42585	ERF	OsCHX18	317	336	-	19.1212	2.25e-08	0.000127	GGCGGTGGAGAAGATGCCGG
LOC_Os04g46240	ERF	OsKEA3	206	220	-	21.303	2.27e-08	0.000136	CCGCCACCGCCGCCG
LOC_Os02g43820	ERF	OsKEA3	206	220	-	21.303	2.27e-08	0.000136	CCGCCACCGCCGCCG
LOC_Os11g13840	ERF	OsCHX14	2231	2250	-	20.7273	2.29e-08	0.000105	CTCCGCCATCCCCGCCGTCA
LOC_Os06g09390	ERF	OsCHX4	1509	1529	+	20.8182	2.31e-08	0.000184	CCACGAAGGCGGCGGCGGCGG
LOC_Os01g46870	ERF	OsNHX3	5	25	-	21.7143	2.33e-08	7.61e-05	GCGCCGCCGCCACCTCCATCC
LOC_Os01g12440	ERF	OsNHX3	5	25	-	21.7143	2.33e-08	7.47e-05	GCGCCGCCGCCACCTCCATCC
LOC_Os01g07120	ERF	OsNHX3	3	23	+	21.5915	2.36e-08	0.000123	GGGGATGGAGGTGGCGGCGGC
LOC_Os01g46870	ERF	OsCHX18	299	319	+	21.6857	2.39e-08	7.61e-05	ACGCCGCCGTCGCCTACGCCG
LOC_Os01g12440	ERF	OsCHX18	299	319	+	21.6857	2.39e-08	7.47e-05	ACGCCGCCGTCGCCTACGCCG
LOC_Os07g47330	ERF	OsCHX4	344	358	+	20.1061	2.41e-08	0.000186	CCGTCGCCGCCGCCG
LOC_Os07g47330	ERF	OsCHX10	1913	1927	+	20.1061	2.41e-08	0.000186	CCGTCGCCGCCGCCG
LOC_Os01g46870	ERF	OsCHX5	587	607	-	21.6714	2.43e-08	7.61e-05	CCGCCGCCGCCAGCGCCGTCT
LOC_Os01g12440	ERF	OsCHX5	587	607	-	21.6714	2.43e-08	7.47e-05	CCGCCGCCGCCAGCGCCGTCT
LOC_Os02g55380	ERF	OsCHX18	2383	2401	-	20.8333	2.44e-08	0.000152	GGACGGAGGCGGTGGAGGA
LOC_Os07g47330	ERF	OsCHX5	596	610	-	20.0909	2.46e-08	0.000186	ACGCCGCCGCCGCCA
LOC_Os02g42585	ERF	OsCHX4	2133	2152	+	19.0606	2.49e-08	0.000133	GGCGGTGGCGACGCCGCTGG
LOC_Os01g46870	ERF	OsKEA4	193	213	-	21.6429	2.49e-08	7.61e-05	ACCCCGCCGCCACCACCTCCT
LOC_Os01g12440	ERF	OsKEA4	193	213	-	21.6429	2.49e-08	7.47e-05	ACCCCGCCGCCACCACCTCCT
LOC_Os01g07120	ERF	OsKEA4	185	205	+	21.5211	2.51e-08	0.000123	GGGGGAGGAGGAGGTGGTGGC
LOC_Os03g64260	ERF	OsCHX5	384	398	+	20.2576	2.52e-08	0.00013	CGCCATCGCCGCCGC
LOC_Os02g55380	ERF	OsCHX15	173	191	-	20.7879	2.57e-08	0.000152	TGGCCGAGGCGGCGGAGGA
LOC_Os02g55380	ERF	OsCHX13	173	191	-	20.7879	2.57e-08	0.000152	TGGCCGAGGCGGCGGAGGA
LOC_Os01g46870	ERF	OsNHX4	162	182	+	21.6	2.59e-08	7.7e-05	CCTCCGCCGCCACCGGTTCTA
LOC_Os01g12440	ERF	OsNHX4	162	182	+	21.6	2.59e-08	7.56e-05	CCTCCGCCGCCACCGGTTCTA
LOC_Os01g07120	ERF	OsCHX9	18	38	+	21.4789	2.61e-08	0.000123	TGGGGCGGCGGCGGCGGCGGG
LOC_Os03g64260	ERF	OsKEA3	94	108	-	20.2273	2.62e-08	0.00013	CGCAGCCGCCGCCGC
LOC_Os03g09170	ERF	OsCHX5	2162	2176	-	20.7576	2.65e-08	0.000196	CCGCCACCGCCGCCT
LOC_Os01g07120	ERF	OsKEA3	117	137	+	21.4507	2.68e-08	0.000123	GGGGGTGGGGGTGGTGGAGGA
LOC_Os04g57340	ERF	OsCHX4	344	358	-	20.3788	2.69e-08	0.000209	CGGCGGCGGCGACGG
LOC_Os04g57340	ERF	OsCHX10	1913	1927	-	20.3788	2.69e-08	0.000209	CGGCGGCGGCGACGG
LOC_Os01g46870	ERF	OsKEA3	98	118	-	21.5571	2.69e-08	7.8e-05	CCTCCCCCGCCGCAGCCGCCG
LOC_Os01g12440	ERF	OsKEA3	98	118	-	21.5571	2.69e-08	7.66e-05	CCTCCCCCGCCGCAGCCGCCG
LOC_Os04g32790	ERF	OsKEA3	150	170	-	20.8636	2.7e-08	9.6e-05	GCCGCCGCCGCCTCGCCCACC
LOC_Os01g66270	ERF	OsKEA3	198	212	+	20.0152	2.74e-08	0.000404	GGTGGTGGCGGCGGC
LOC_Os01g07120	ERF	OsCHX3	323	343	-	21.4225	2.75e-08	0.000123	AGCGGCGCAGGTGGTGGCGGA
LOC_Os01g07120	ERF	OsCHX10	1915	1935	-	21.4085	2.78e-08	0.000123	CGCGGCGGCGGCGGCGGCGAC
LOC_Os01g66270	ERF	OsCHX10	1909	1923	-	20	2.8e-08	0.000404	GGCGGCGACGGTGGA
LOC_Os11g13840	ERF	OsCHX2	729	748	+	20.5303	2.81e-08	0.000121	CACGGCCGCTGCCGCCGCCG
LOC_Os07g10410	ERF	OsKEA4	11	25	-	18.2727	2.93e-08	0.000583	CCGCCGCCGCCGCCG
LOC_Os07g10410	ERF	OsCHX9	23	37	-	18.2727	2.93e-08	0.000583	CCGCCGCCGCCGCCG
LOC_Os07g10410	ERF	OsCHX4	1518	1532	-	18.2727	2.93e-08	0.000583	CCGCCGCCGCCGCCG
LOC_Os07g10410	ERF	OsCHX10	1919	1933	+	18.2727	2.93e-08	0.000583	CCGCCGCCGCCGCCG
LOC_Os01g07120	ERF	OsCHX5	1322	1342	-	21.338	2.96e-08	0.000123	TGCGGTGGTGCAGGCGGCGGC
LOC_Os02g42585	ERF	OsCHX3	2076	2095	+	18.9545	2.96e-08	0.000151	GGCGGTGGAGGACGAGGAGG
LOC_Os04g57340	ERF	OsCHX9	26	40	+	20.303	3.01e-08	0.000209	CGGCGGCGGCGGGGG
LOC_Os11g13840	ERF	OsCHX14	516	535	+	20.4545	3.04e-08	0.000121	CACCTTCTCCTCCACCGCCT
LOC_Os11g13840	ERF	OsCHX16	567	586	+	20.4545	3.04e-08	0.000121	CACCTTCTCCTCCACCGCCT
LOC_Os02g55380	ERF	OsNHX3	8	26	+	20.6364	3.05e-08	0.000164	TGGAGGTGGCGGCGGCGCG
LOC_Os02g55380	ERF	OsCHX11	140	158	-	20.6364	3.05e-08	0.000164	TGGTTGTAGCGGCGGAGGA
LOC_Os04g57340	ERF	OsCHX5	596	610	+	20.2576	3.11e-08	0.000209	TGGCGGCGGCGGCGT
LOC_Os02g42585	ERF	OsCHX15	146	165	-	18.9242	3.11e-08	0.000151	GGCGGCGGCGGAGAGGGTGA
LOC_Os01g07120	ERF	OsKEA4	6	26	+	21.2676	3.15e-08	0.000123	GGCCGCGGCGGCGGCGGCGGC
LOC_Os01g07120	ERF	OsCHX18	292	312	-	21.2676	3.15e-08	0.000123	GGCGACGGCGGCGTCGGCGGT
LOC_Os01g07120	ERF	OsCHX14	514	534	-	21.2676	3.15e-08	0.000123	GGCGGTGGAGGAGAAGGTGGA
LOC_Os01g07120	ERF	OsCHX16	565	585	-	21.2676	3.15e-08	0.000123	GGCGGTGGAGGAGAAGGTGGA
LOC_Os01g07120	ERF	OsCHX10	1918	1938	-	21.2676	3.15e-08	0.000123	GGCCGCGGCGGCGGCGGCGGC
LOC_Os09g13940	ERF	OsKEA3	206	220	-	20.4091	3.18e-08	0.000159	CCGCCACCGCCGCCG
LOC_Os11g13840	ERF	OsCHX15	1958	1977	-	20.4091	3.19e-08	0.000121	CCGCACCACCGTCACCGCCA
LOC_Os11g13840	ERF	OsCHX13	1997	2016	-	20.4091	3.19e-08	0.000121	CCGCACCACCGTCACCGCCA
LOC_Os02g55380	ERF	OsKEA3	155	173	+	20.5758	3.26e-08	0.000166	GCGAGGCGGCGGCGGCGGT
LOC_Os04g32790	ERF	OsCHX5	1879	1899	-	20.6818	3.3e-08	0.000114	CTCGCCGCCGCCGAAGCCGCG
LOC_Os08g45110	ERF	OsCHX16	577	591	-	20.0606	3.3e-08	0.000539	GGCGAAGGCGGTGGA
LOC_Os04g46240	ERF	OsCHX5	596	610	-	20.803	3.34e-08	0.000186	ACGCCGCCGCCGCCA
LOC_Os02g43820	ERF	OsCHX5	596	610	-	20.803	3.34e-08	0.000186	ACGCCGCCGCCGCCA
LOC_Os11g13840	ERF	OsCHX10	1905	1924	+	20.3636	3.34e-08	0.000123	CCTCTCCACCGTCGCCGCCG
LOC_Os09g13940	ERF	OsCHX9	20	34	-	20.3182	3.37e-08	0.000159	CCGCCGCCGCCGCCC
LOC_Os02g42585	ERF	OsCHX4	2127	2146	+	18.8636	3.44e-08	0.000159	GTCGGCGGCGGTGGCGACGC
LOC_Os04g46240	ERF	OsKEA3	200	214	-	20.7727	3.44e-08	0.000186	CCGCCGCCGCCACCA
LOC_Os02g43820	ERF	OsKEA3	200	214	-	20.7727	3.44e-08	0.000186	CCGCCGCCGCCACCA
LOC_Os09g13940	ERF	OsCHX5	596	610	-	20.303	3.5e-08	0.000159	ACGCCGCCGCCGCCA
LOC_Os09g13940	ERF	OsCHX6	1983	1997	-	20.303	3.5e-08	0.000159	GCGCCGCCGCCGCCG
LOC_Os09g13940	ERF	OsCHX12	2440	2454	+	20.303	3.5e-08	0.000159	GCGCCGCCGCCGCCG
LOC_Os03g64260	ERF	OsCHX6	13	27	-	20.0303	3.5e-08	0.000159	GGCCGCCGCCGCCGC
LOC_Os03g64260	ERF	OsKEA4	13	27	-	20.0303	3.5e-08	0.000159	GGCCGCCGCCGCCGC
LOC_Os11g13840	ERF	OsCHX5	587	606	-	20.303	3.55e-08	0.000126	CGCCGCCGCCAGCGCCGTCT
LOC_Os04g57340	ERF	OsCHX1	1571	1585	-	20.197	3.56e-08	0.000209	CGGCGGCGGCGGCGA
LOC_Os04g57340	ERF	OsCHX10	1916	1930	-	20.197	3.56e-08	0.000209	CGGCGGCGGCGGCGA
LOC_Os04g57340	ERF	OsNHX7	3304	3318	+	20.197	3.56e-08	0.000209	CGGCGGCGGCGGCGA
LOC_Os01g07120	ERF	OsKEA3	26	46	-	21.1268	3.57e-08	0.000135	GGAGACGGAGGAGGCGGAGGG
LOC_Os06g09390	ERF	OsCHX9	17	37	+	20.4697	3.58e-08	0.000253	GTGGGGCGGCGGCGGCGGCGG
LOC_Os02g42585	ERF	OsCHX12	2226	2245	+	18.8333	3.6e-08	0.00016	GGCGGTGGACGTGGCGGCGG
LOC_Os07g47330	ERF	OsCHX1	1571	1585	+	19.8485	3.61e-08	0.000227	TCGCCGCCGCCGCCG
LOC_Os07g47330	ERF	OsCHX10	1916	1930	+	19.8485	3.61e-08	0.000227	TCGCCGCCGCCGCCG
LOC_Os07g47330	ERF	OsNHX7	3304	3318	-	19.8485	3.61e-08	0.000227	TCGCCGCCGCCGCCG
LOC_Os08g45110	ERF	OsCHX18	2386	2400	-	19.9697	3.64e-08	0.000539	GACGGAGGCGGTGGA
LOC_Os09g13940	ERF	OsKEA4	8	22	-	20.2879	3.68e-08	0.000159	CCGCCGCCGCCGCGG
LOC_Os09g13940	ERF	OsCHX10	1922	1936	+	20.2879	3.68e-08	0.000159	CCGCCGCCGCCGCGG
LOC_Os01g07120	ERF	OsCHX11	1887	1907	+	21.0845	3.71e-08	0.000136	CGTGGCGGCGGAGGCGGCGGC
LOC_Os06g09390	ERF	OsCHX4	1506	1526	+	20.4394	3.72e-08	0.000253	CGGCCACGAAGGCGGCGGCGG
LOC_Os03g64260	ERF	OsCHX10	1911	1925	+	20	3.76e-08	0.000165	CACCGTCGCCGCCGC
LOC_Os03g09170	ERF	OsCHX17	2006	2020	-	20.4394	3.85e-08	0.000248	CCTCCACCGCCGCCT
LOC_Os06g09390	ERF	OsCHX6	5	25	+	20.4091	3.86e-08	0.000253	CTCCTGAGGCGGCGGCGGCGG
LOC_Os04g32790	ERF	OsCHX6	6	26	-	20.5303	3.88e-08	0.00013	GCCGCCGCCGCCGCCTCAGGA
LOC_Os02g55380	ERF	OsKEA4	5	23	+	20.4091	3.92e-08	0.000166	CGGCCGCGGCGGCGGCGGC
LOC_Os02g55380	ERF	OsCHX2	351	369	-	20.4091	3.92e-08	0.000166	CGGCGGCTGCGGCGGCGAG
LOC_Os02g55380	ERF	OsCHX10	1921	1939	-	20.4091	3.92e-08	0.000166	CGGCCGCGGCGGCGGCGGC
LOC_Os02g55380	ERF	OsCHX9	2082	2100	-	20.4091	3.92e-08	0.000166	CGGCGGCTGCGGCGGCGAG
LOC_Os01g07120	ERF	OsKEA3	159	179	+	21.0141	3.94e-08	0.00014	GGCGGCGGCGGCGGTGGCGCG
LOC_Os02g55380	ERF	OsNHX4	161	179	-	20.3939	3.98e-08	0.000166	AACCGGTGGCGGCGGAGGA
LOC_Os11g13840	ERF	OsCHX4	1950	1969	+	20.1818	4.02e-08	0.000137	CGCCGCCGACGACGCCGCCG
LOC_Os02g42585	ERF	OsCHX5	588	607	+	18.7576	4.06e-08	0.000163	GACGGCGCTGGCGGCGGCGG
LOC_Os11g13840	ERF	OsCHX10	2085	2104	-	20.1515	4.14e-08	0.000137	CGCCGTCGCCCTCGCCGCCG
LOC_Os11g13840	ERF	OsCHX11	1077	1096	+	20.1364	4.2e-08	0.000137	CGCCGCCGCCGTCGCCTCCT
LOC_Os03g09170	ERF	OsNHX2	26	40	-	20.3485	4.21e-08	0.000248	CCACCACCACCGCCT
LOC_Os04g32790	ERF	OsCHX15	2205	2225	-	20.4545	4.22e-08	0.000133	AGCGCCGCCGCCGACGACCCC
LOC_Os04g32790	ERF	OsCHX13	2244	2264	-	20.4545	4.22e-08	0.000133	AGCGCCGCCGCCGACGACCCC
LOC_Os02g42585	ERF	OsCHX15	2185	2204	+	18.7273	4.25e-08	0.000163	GGCGGCGGCGACGGCGCGGA
LOC_Os02g42585	ERF	OsCHX13	2224	2243	+	18.7273	4.25e-08	0.000163	GGCGGCGGCGACGGCGCGGA
LOC_Os03g09170	ERF	OsCHX9	26	40	-	20.3182	4.39e-08	0.000248	CCCCCGCCGCCGCCG
LOC_Os04g46240	ERF	OsKEA3	95	109	-	20.3939	4.45e-08	0.000212	CCGCAGCCGCCGCCG
LOC_Os02g43820	ERF	OsKEA3	95	109	-	20.3939	4.45e-08	0.000212	CCGCAGCCGCCGCCG
LOC_Os01g07120	ERF	OsKEA3	126	146	+	20.8732	4.46e-08	0.000153	GGTGGTGGAGGAGGAGGAGGT
LOC_Os02g42585	ERF	OsKEA3	207	226	+	18.697	4.46e-08	0.000163	GGCGGCGGTGGCGGGAGGGG
LOC_Os02g42585	ERF	OsKEA3	210	229	+	18.697	4.46e-08	0.000163	GGCGGTGGCGGGAGGGGAGG
LOC_Os11g13840	ERF	OsKEA4	193	212	-	20.0758	4.46e-08	0.000141	CCCCGCCGCCACCACCTCCT
LOC_Os04g46240	ERF	OsCHX6	1983	1997	-	20.3788	4.48e-08	0.000212	GCGCCGCCGCCGCCG
LOC_Os04g46240	ERF	OsCHX12	2440	2454	+	20.3788	4.48e-08	0.000212	GCGCCGCCGCCGCCG
LOC_Os02g43820	ERF	OsCHX6	1983	1997	-	20.3788	4.48e-08	0.000212	GCGCCGCCGCCGCCG
LOC_Os02g43820	ERF	OsCHX12	2440	2454	+	20.3788	4.48e-08	0.000212	GCGCCGCCGCCGCCG
LOC_Os03g09170	ERF	OsCHX13	369	383	+	20.303	4.48e-08	0.000248	CCTCCTCCGCCGCCC
LOC_Os03g09170	ERF	OsCHX15	369	383	+	20.303	4.48e-08	0.000248	CCTCCTCCGCCGCCC
LOC_Os04g32790	ERF	OsKEA3	159	179	-	20.3939	4.49e-08	0.000137	CGCGCCACCGCCGCCGCCGCC
LOC_Os01g46870	ERF	OsCHX17	2000	2020	-	20.9714	4.51e-08	0.000128	CCTCCACCGCCGCCTCGTCGG
LOC_Os01g12440	ERF	OsCHX17	2000	2020	-	20.9714	4.51e-08	0.000125	CCTCCACCGCCGCCTCGTCGG
LOC_Os02g55380	ERF	OsKEA3	257	275	+	20.2576	4.61e-08	0.000186	GGGAGGGGGCGGCGGCGGC
LOC_Os01g66270	ERF	OsCHX11	370	384	-	19.6667	4.66e-08	0.000459	GGCGGCGACGGTGGC
LOC_Os04g32790	ERF	OsNHX4	161	181	+	20.3485	4.71e-08	0.00014	TCCTCCGCCGCCACCGGTTCT
LOC_Os04g46240	ERF	OsNHX4	162	176	+	20.3333	4.76e-08	0.000216	CCTCCGCCGCCACCG
LOC_Os02g43820	ERF	OsNHX4	162	176	+	20.3333	4.76e-08	0.000216	CCTCCGCCGCCACCG
LOC_Os01g07120	ERF	OsCHX14	127	147	-	20.7887	4.8e-08	0.000155	GGCGGCGCGGGTGGTGGAGGT
LOC_Os01g07120	ERF	OsCHX16	178	198	-	20.7887	4.8e-08	0.000155	GGCGGCGCGGGTGGTGGAGGT
LOC_Os11g13840	ERF	OsKEA4	2	21	-	20	4.81e-08	0.000148	CGCCGCCGCCGCGGCCGCCA
LOC_Os02g42585	ERF	OsCHX9	24	43	+	18.6364	4.9e-08	0.000167	GGCGGCGGCGGCGGGGGGCA
LOC_Os02g42585	ERF	OsCHX16	575	594	-	18.6364	4.9e-08	0.000167	GACGGCGAAGGCGGTGGAGG
LOC_Os07g10410	ERF	OsCHX4	344	358	+	18	4.92e-08	0.000597	CCGTCGCCGCCGCCG
LOC_Os07g10410	ERF	OsCHX10	1913	1927	+	18	4.92e-08	0.000597	CCGTCGCCGCCGCCG
LOC_Os01g46870	ERF	OsCHX11	1079	1099	+	20.8714	4.92e-08	0.000136	CCGCCGCCGTCGCCTCCTACC
LOC_Os01g12440	ERF	OsCHX11	1079	1099	+	20.8714	4.92e-08	0.000133	CCGCCGCCGTCGCCTCCTACC
LOC_Os04g32790	ERF	OsKEA4	191	211	-	20.303	4.95e-08	0.000142	CCCGCCGCCACCACCTCCTCC
LOC_Os11g13840	ERF	OsKEA4	11	30	-	19.9697	4.96e-08	0.000149	CGGGGCCGCCGCCGCCGCCG
LOC_Os07g47330	ERF	OsCHX12	2443	2457	+	19.6364	4.98e-08	0.000297	CCGCCGCCGCCGTTT
LOC_Os04g32790	ERF	OsKEA3	201	221	-	20.2879	5.03e-08	0.000142	CCCGCCACCGCCGCCGCCACC
LOC_Os01g07120	ERF	OsCHX10	1906	1926	-	20.7324	5.04e-08	0.000156	GGCGGCGGCGACGGTGGAGAG
LOC_Os01g07120	ERF	OsCHX18	747	767	+	20.7183	5.1e-08	0.000156	GGTGGCGCTGGTGGCGGCGAC
LOC_Os11g13840	ERF	OsCHX5	26	45	-	19.9394	5.11e-08	0.000149	CACCGTCGCCATCTCCGCCT
LOC_Os07g10410	ERF	OsCHX18	1079	1093	+	17.9848	5.11e-08	0.000597	GCGCCGCCGCCGGCC
LOC_Os06g09390	ERF	OsCHX4	1515	1535	+	20.1667	5.15e-08	0.000319	AGGCGGCGGCGGCGGCGGGGA
LOC_Os01g46870	ERF	OsCHX18	287	307	+	20.8143	5.17e-08	0.000139	CCCCCACCGCCGACGCCGCCG
LOC_Os01g12440	ERF	OsCHX18	287	307	+	20.8143	5.17e-08	0.000137	CCCCCACCGCCGACGCCGCCG
LOC_Os11g13840	ERF	OsCHX5	14	33	-	19.9091	5.27e-08	0.00015	CTCCGCCTCCGTCACCGGCG
LOC_Os04g32790	ERF	OsCHX18	298	318	+	20.2424	5.27e-08	0.000145	GACGCCGCCGTCGCCTACGCC
LOC_Os01g07120	ERF	OsKEA3	255	275	+	20.662	5.35e-08	0.00016	GGGGGAGGGGGCGGCGGCGGC
LOC_Os07g10410	ERF	OsNHX7	3301	3315	-	17.9545	5.41e-08	0.000597	CCGCCGCCGCCGTCC
LOC_Os01g46870	ERF	OsCHX11	1073	1093	+	20.7571	5.43e-08	0.000143	TTGGCGCCGCCGCCGTCGCCT
LOC_Os01g12440	ERF	OsCHX11	1073	1093	+	20.7571	5.43e-08	0.00014	TTGGCGCCGCCGCCGTCGCCT
LOC_Os02g55380	ERF	OsCHX9	23	41	+	20.0909	5.49e-08	0.00021	CGGCGGCGGCGGCGGGGGG
LOC_Os01g66270	ERF	OsKEA4	12	26	+	19.5303	5.56e-08	0.000459	GGCGGCGGCGGCGGC
LOC_Os01g66270	ERF	OsCHX6	12	26	+	19.5303	5.56e-08	0.000459	GGCGGCGGCGGCGGC
LOC_Os01g66270	ERF	OsCHX9	21	35	+	19.5303	5.56e-08	0.000459	GGCGGCGGCGGCGGC
LOC_Os01g66270	ERF	OsCHX4	1516	1530	+	19.5303	5.56e-08	0.000459	GGCGGCGGCGGCGGC
LOC_Os01g66270	ERF	OsCHX10	1918	1932	-	19.5303	5.56e-08	0.000459	GGCGGCGGCGGCGGC
LOC_Os02g55380	ERF	OsCHX11	1521	1539	+	20.0758	5.59e-08	0.00021	CGACGACGACGGCGGAGGA
LOC_Os07g47330	ERF	OsCHX9	20	34	-	19.5455	5.82e-08	0.00033	CCGCCGCCGCCGCCC
LOC_Os11g13840	ERF	OsCHX5	20	39	-	19.803	5.84e-08	0.000162	CGCCATCTCCGCCTCCGTCA
LOC_Os01g46870	ERF	OsCHX12	2443	2463	+	20.6429	5.97e-08	0.000153	CCGCCGCCGCCGTTTCATCTC
LOC_Os01g12440	ERF	OsCHX12	2443	2463	+	20.6429	5.97e-08	0.000151	CCGCCGCCGCCGTTTCATCTC
LOC_Os02g42585	ERF	OsKEA3	162	181	+	18.5	6.03e-08	0.000198	GGCGGCGGCGGTGGCGCGCG
LOC_Os08g45110	ERF	OsCHX6	12	26	+	19.5606	6.03e-08	0.000539	GGCGGCGGCGGCGGC
LOC_Os08g45110	ERF	OsKEA4	12	26	+	19.5606	6.03e-08	0.000539	GGCGGCGGCGGCGGC
LOC_Os08g45110	ERF	OsCHX9	21	35	+	19.5606	6.03e-08	0.000539	GGCGGCGGCGGCGGC
LOC_Os08g45110	ERF	OsCHX4	1516	1530	+	19.5606	6.03e-08	0.000539	GGCGGCGGCGGCGGC
LOC_Os08g45110	ERF	OsCHX10	1918	1932	-	19.5606	6.03e-08	0.000539	GGCGGCGGCGGCGGC
LOC_Os01g07120	ERF	OsCHX5	27	47	+	20.5211	6.03e-08	0.000175	GGCGGAGATGGCGACGGTGAA
LOC_Os03g09170	ERF	OsCHX4	344	358	+	19.9697	6.1e-08	0.000307	CCGTCGCCGCCGCCG
LOC_Os03g09170	ERF	OsCHX10	1913	1927	+	19.9697	6.1e-08	0.000307	CCGTCGCCGCCGCCG
LOC_Os03g64260	ERF	OsCHX7	4	18	-	19.6818	6.12e-08	0.000258	GACCGCCGCCGCCGC
LOC_Os08g45110	ERF	OsKEA3	198	212	+	19.5303	6.23e-08	0.000539	GGTGGTGGCGGCGGC
LOC_Os01g46870	ERF	OsCHX6	2	22	-	20.5571	6.42e-08	0.000161	CCGCCGCCGCCTCAGGAGCCA
LOC_Os01g12440	ERF	OsCHX6	2	22	-	20.5571	6.42e-08	0.000158	CCGCCGCCGCCTCAGGAGCCA
LOC_Os11g13840	ERF	OsKEA3	25	44	+	19.697	6.48e-08	0.000166	CCCCTCCGCCTCCTCCGTCT
LOC_Os03g15660	ERF	OsKEA3	210	229	-	19.1818	6.52e-08	0.0012	CCTCCCCTCCCGCCACCGCC
LOC_Os04g46240	ERF	OsCHX5	2162	2176	-	20.0909	6.53e-08	0.000285	CCGCCACCGCCGCCT
LOC_Os02g43820	ERF	OsCHX5	2162	2176	-	20.0909	6.53e-08	0.000285	CCGCCACCGCCGCCT
LOC_Os01g66270	ERF	OsNHX3	9	23	+	19.3939	6.54e-08	0.000503	GGAGGTGGCGGCGGC
LOC_Os08g45110	ERF	OsCHX14	526	540	-	19.5	6.6e-08	0.000539	GGAGAAGGCGGTGGA
LOC_Os02g42585	ERF	OsNHX4	153	172	-	18.4394	6.6e-08	0.00021	GGCGGCGGAGGACGTGGCCG
LOC_Os04g32790	ERF	OsCHX12	2442	2462	+	20.0152	6.66e-08	0.000179	GCCGCCGCCGCCGTTTCATCT
LOC_Os11g13840	ERF	OsCHX17	26	45	-	19.6667	6.67e-08	0.000166	CGTCGCCTTCATCGCCGCCG
LOC_Os07g47330	ERF	OsCHX9	26	40	-	19.4545	6.73e-08	0.000363	CCCCCGCCGCCGCCG
LOC_Os11g13840	ERF	OsCHX5	1321	1340	+	19.6515	6.77e-08	0.000166	CGCCGCCGCCTGCACCACCG
LOC_Os01g07120	ERF	OsCHX4	958	978	-	20.3662	6.87e-08	0.000195	GGCGCCGGAGATGGTGGTGAC
LOC_Os11g13840	ERF	OsCHX15	20	39	-	19.6364	6.87e-08	0.000166	CACCACCGGCTTCACCGTCG
LOC_Os11g13840	ERF	OsCHX13	20	39	-	19.6364	6.87e-08	0.000166	CACCACCGGCTTCACCGTCG
LOC_Os11g13840	ERF	OsCHX6	2252	2271	-	19.6364	6.87e-08	0.000166	CAGCACCGACGCCACCGTCG
LOC_Os02g42585	ERF	OsCHX8	1224	1243	+	18.4091	6.91e-08	0.000212	GTCGGTGGCGATCACGGCGG
LOC_Os03g64260	ERF	OsCHX9	2603	2617	-	19.5758	7.05e-08	0.000282	CGCCGGCGCCGCCGC
LOC_Os06g09390	ERF	OsKEA4	193	213	+	19.8939	7.06e-08	0.000414	AGGAGGTGGTGGCGGCGGGGT
LOC_Os02g42585	ERF	OsCHX11	359	378	-	18.3939	7.07e-08	0.000212	GACGGTGGCGTAGGTGAAGG
LOC_Os04g46240	ERF	OsCHX8	1971	1985	-	20	7.17e-08	0.000294	TCGTCGCCGCCGCCG
LOC_Os02g43820	ERF	OsCHX8	1971	1985	-	20	7.17e-08	0.000295	TCGTCGCCGCCGCCG
LOC_Os02g55380	ERF	OsKEA3	98	116	+	19.8333	7.19e-08	0.000253	CGGCGGCTGCGGCGGGGGA
LOC_Os04g46240	ERF	OsCHX9	20	34	-	19.9848	7.26e-08	0.000294	CCGCCGCCGCCGCCC
LOC_Os02g43820	ERF	OsCHX9	20	34	-	19.9848	7.26e-08	0.000295	CCGCCGCCGCCGCCC
LOC_Os02g55380	ERF	OsCHX5	2159	2177	+	19.8182	7.31e-08	0.000253	ACGAGGCGGCGGTGGCGGA
LOC_Os07g10410	ERF	OsCHX6	11	25	-	17.8333	7.32e-08	0.000606	CCGCCGCCGCCGCCT
LOC_Os07g10410	ERF	OsKEA3	158	172	-	17.8333	7.32e-08	0.000606	CCGCCGCCGCCGCCT
LOC_Os07g10410	ERF	OsCHX4	1515	1529	-	17.8333	7.32e-08	0.000606	CCGCCGCCGCCGCCT
LOC_Os02g55380	ERF	OsKEA3	161	179	+	19.803	7.41e-08	0.000253	CGGCGGCGGCGGTGGCGCG
LOC_Os03g64260	ERF	OsCHX6	10	24	-	19.5303	7.43e-08	0.000282	CGCCGCCGCCGCCTC
LOC_Os03g64260	ERF	OsKEA3	157	171	-	19.5303	7.43e-08	0.000282	CGCCGCCGCCGCCTC
LOC_Os01g07120	ERF	OsCHX14	523	543	-	20.2676	7.46e-08	0.000202	GACGGAGAAGGCGGTGGAGGA
LOC_Os01g07120	ERF	OsCHX18	2220	2240	+	20.2676	7.46e-08	0.000202	GGCGGAGCTGGTGGCGGTGCT
LOC_Os11g13840	ERF	OsKEA3	128	147	-	19.5455	7.5e-08	0.000172	CACCTCCTCCTCCTCCACCA
LOC_Os01g46870	ERF	OsCHX5	2312	2332	-	20.3714	7.5e-08	0.000184	CCAGCTCCGCCACCATCGCCG
LOC_Os01g12440	ERF	OsCHX5	2312	2332	-	20.3714	7.5e-08	0.000181	CCAGCTCCGCCACCATCGCCG
LOC_Os01g66270	ERF	OsCHX7	3	17	+	19.2727	7.53e-08	0.000511	GGCGGCGGCGGCGGT
LOC_Os01g66270	ERF	OsKEA3	159	173	+	19.2727	7.53e-08	0.000511	GGCGGCGGCGGCGGT
LOC_Os09g13940	ERF	OsCHX5	2162	2176	-	19.7121	7.56e-08	0.000314	CCGCCACCGCCGCCT
LOC_Os11g13840	ERF	OsCHX14	129	148	+	19.5303	7.61e-08	0.000172	CTCCACCACCCGCGCCGCCA
LOC_Os11g13840	ERF	OsCHX16	180	199	+	19.5303	7.61e-08	0.000172	CTCCACCACCCGCGCCGCCA
LOC_Os01g46870	ERF	OsCHX9	2595	2615	-	20.3429	7.68e-08	0.000185	CCGGCGCCGCCGCTCCATCCG
LOC_Os01g12440	ERF	OsCHX9	2595	2615	-	20.3429	7.68e-08	0.000181	CCGGCGCCGCCGCTCCATCCG
LOC_Os11g13840	ERF	OsCHX18	746	765	-	19.5152	7.72e-08	0.000172	CGCCGCCACCAGCGCCACCA
LOC_Os01g07120	ERF	OsCHX14	130	150	-	20.2113	7.82e-08	0.000202	GGTGGCGGCGCGGGTGGTGGA
LOC_Os01g07120	ERF	OsCHX16	181	201	-	20.2113	7.82e-08	0.000202	GGTGGCGGCGCGGGTGGTGGA
LOC_Os06g09390	ERF	OsCHX5	1878	1898	+	19.803	7.82e-08	0.00042	CCGCGGCTTCGGCGGCGGCGA
LOC_Os04g32790	ERF	OsCHX11	1890	1910	-	19.8485	7.88e-08	0.000205	GTGGCCGCCGCCTCCGCCGCC
LOC_Os08g45110	ERF	OsKEA3	201	215	+	19.3485	7.9e-08	0.000573	GGTGGCGGCGGCGGT
LOC_Os02g42585	ERF	OsCHX4	1519	1538	+	18.3182	7.92e-08	0.000224	GGCGGCGGCGGCGGGGAGGT
LOC_Os11g13840	ERF	OsCHX7	825	844	+	19.4848	7.94e-08	0.000174	CGCCGGCGCCGCCACCGACG
LOC_Os04g32790	ERF	OsCHX15	655	675	+	19.8333	8e-08	0.000205	TTCGCCGCCGCCTTCCTCGTC
LOC_Os04g46240	ERF	OsKEA4	8	22	-	19.803	8.01e-08	0.000303	CCGCCGCCGCCGCGG
LOC_Os04g46240	ERF	OsCHX10	1922	1936	+	19.803	8.01e-08	0.000303	CCGCCGCCGCCGCGG
LOC_Os02g43820	ERF	OsKEA4	8	22	-	19.803	8.01e-08	0.000304	CCGCCGCCGCCGCGG
LOC_Os02g43820	ERF	OsCHX10	1922	1936	+	19.803	8.01e-08	0.000304	CCGCCGCCGCCGCGG
LOC_Os06g09390	ERF	OsKEA3	155	175	+	19.7727	8.09e-08	0.00042	GCGAGGCGGCGGCGGCGGTGG
LOC_Os03g64260	ERF	OsCHX5	2161	2175	-	19.4394	8.22e-08	0.000292	CGCCACCGCCGCCTC
LOC_Os01g46870	ERF	OsNHX3	8	28	-	20.2429	8.34e-08	0.000192	GCCGCGCCGCCGCCACCTCCA
LOC_Os01g46870	ERF	OsCHX4	338	358	+	20.2429	8.34e-08	0.000192	CCCTCGCCGTCGCCGCCGCCG
LOC_Os01g12440	ERF	OsNHX3	8	28	-	20.2429	8.34e-08	0.000189	GCCGCGCCGCCGCCACCTCCA
LOC_Os01g12440	ERF	OsCHX4	338	358	+	20.2429	8.34e-08	0.000189	CCCTCGCCGTCGCCGCCGCCG
LOC_Os01g07120	ERF	OsKEA3	123	143	+	20.1268	8.39e-08	0.000209	GGGGGTGGTGGAGGAGGAGGA
LOC_Os03g15660	ERF	OsCHX3	485	504	+	19	8.39e-08	0.00124	TCGTCCTCACCACCACCGCC
LOC_Os09g13940	ERF	OsCHX1	1574	1588	+	19.5909	8.39e-08	0.000336	CCGCCGCCGCCGCGT
LOC_Os02g42585	ERF	OsCHX15	2100	2119	+	18.2727	8.46e-08	0.000224	GACGGTGGAGGACGGGGAGG
LOC_Os02g42585	ERF	OsCHX13	2139	2158	+	18.2727	8.46e-08	0.000224	GACGGTGGAGGACGGGGAGG
LOC_Os03g64260	ERF	OsCHX13	150	164	+	19.4091	8.47e-08	0.000292	CCTCTCCGCCGCCGC
LOC_Os03g64260	ERF	OsCHX15	150	164	+	19.4091	8.47e-08	0.000292	CCTCTCCGCCGCCGC
LOC_Os01g07120	ERF	OsCHX11	1075	1095	-	20.1127	8.49e-08	0.000209	GGAGGCGACGGCGGCGGCGCC
LOC_Os04g32790	ERF	OsCHX17	685	705	+	19.7727	8.51e-08	0.000205	ACCGCCGCCGGCTTCGTCGCC
LOC_Os08g45110	ERF	OsCHX7	3	17	+	19.2727	8.51e-08	0.000573	GGCGGCGGCGGCGGT
LOC_Os08g45110	ERF	OsKEA3	159	173	+	19.2727	8.51e-08	0.000573	GGCGGCGGCGGCGGT
LOC_Os03g09170	ERF	OsCHX5	596	610	-	19.6515	8.51e-08	0.000373	ACGCCGCCGCCGCCA
LOC_Os11g13840	ERF	OsCHX17	2090	2109	-	19.4091	8.53e-08	0.000183	CGCCTCCATCACCTCCGCCT
LOC_Os07g10410	ERF	OsCHX9	20	34	-	17.7273	8.61e-08	0.000643	CCGCCGCCGCCGCCC
LOC_Os02g42585	ERF	OsCHX15	2211	2230	+	18.2576	8.65e-08	0.000224	GTCGGCGGCGGCGCTGACGA
LOC_Os02g42585	ERF	OsCHX13	2250	2269	+	18.2576	8.65e-08	0.000224	GTCGGCGGCGGCGCTGACGA
LOC_Os06g09390	ERF	OsCHX7	827	847	-	19.7121	8.66e-08	0.00042	TGGCGTCGGTGGCGGCGCCGG
LOC_Os06g09390	ERF	OsCHX12	2228	2248	+	19.7121	8.66e-08	0.00042	CGGTGGACGTGGCGGCGGCGT
LOC_Os03g09170	ERF	OsNHX7	3304	3318	-	19.6364	8.77e-08	0.000373	TCGCCGCCGCCGCCG
LOC_Os03g09170	ERF	OsCHX1	1571	1585	+	19.6364	8.77e-08	0.000373	TCGCCGCCGCCGCCG
LOC_Os03g09170	ERF	OsCHX10	1916	1930	+	19.6364	8.77e-08	0.000373	TCGCCGCCGCCGCCG
LOC_Os11g13840	ERF	OsNHX3	8	27	-	19.3788	8.79e-08	0.000185	CCGCGCCGCCGCCACCTCCA
LOC_Os09g13940	ERF	OsKEA3	95	109	-	19.5455	8.85e-08	0.000342	CCGCAGCCGCCGCCG
LOC_Os11g13840	ERF	OsNHX7	3304	3323	-	19.3636	8.91e-08	0.000185	CGTTGTCGCCGCCGCCGCCG
LOC_Os04g46240	ERF	OsCHX4	1521	1535	-	19.7121	9.02e-08	0.00033	TCCCCGCCGCCGCCG
LOC_Os02g43820	ERF	OsCHX4	1521	1535	-	19.7121	9.02e-08	0.000331	TCCCCGCCGCCGCCG
LOC_Os04g32790	ERF	OsCHX11	140	160	+	19.7121	9.03e-08	0.000205	TCCTCCGCCGCTACAACCAGC
LOC_Os04g32790	ERF	OsCHX2	351	371	+	19.7121	9.03e-08	0.000205	CTCGCCGCCGCAGCCGCCGAT
LOC_Os04g32790	ERF	OsCHX10	1909	1929	+	19.7121	9.03e-08	0.000205	TCCACCGTCGCCGCCGCCGCC
LOC_Os04g32790	ERF	OsCHX9	2082	2102	+	19.7121	9.03e-08	0.000205	CTCGCCGCCGCAGCCGCCGAT
LOC_Os02g42585	ERF	OsNHX7	3302	3321	+	18.2273	9.04e-08	0.000224	GACGGCGGCGGCGGCGACAA
LOC_Os01g46870	ERF	OsCHX11	1518	1538	-	20.1429	9.05e-08	0.000205	CCTCCGCCGTCGTCGTCGTCA
LOC_Os01g12440	ERF	OsCHX11	1518	1538	-	20.1429	9.05e-08	0.000201	CCTCCGCCGTCGTCGTCGTCA
LOC_Os01g07120	ERF	OsCHX11	1078	1098	-	20.0282	9.09e-08	0.000215	GTAGGAGGCGACGGCGGCGGC
LOC_Os04g32790	ERF	OsKEA4	194	214	-	19.697	9.17e-08	0.000205	TACCCCGCCGCCACCACCTCC
LOC_Os11g13840	ERF	OsCHX7	639	658	-	19.3333	9.17e-08	0.000187	GCTCGCCGCCTCCGCCGCCG
LOC_Os01g07120	ERF	OsCHX17	146	166	-	20.0141	9.2e-08	0.000215	GGCGGAGGGGGCGGAGGAGGT
LOC_Os02g42585	ERF	OsCHX15	1263	1282	+	18.2121	9.24e-08	0.000224	GGCGGTGGCGACGCCGCTGA
LOC_Os02g42585	ERF	OsCHX13	1302	1321	+	18.2121	9.24e-08	0.000224	GGCGGTGGCGACGCCGCTGA
LOC_Os04g32790	ERF	OsCHX12	2229	2249	-	19.6818	9.31e-08	0.000205	AACGCCGCCGCCACGTCCACC
LOC_Os01g07120	ERF	OsCHX5	128	148	-	19.9859	9.41e-08	0.000215	GGAGGCGGCTGAGGAGGAGGA
LOC_Os03g15660	ERF	OsCHX18	317	336	+	18.9091	9.48e-08	0.00124	CCGGCATCTTCTCCACCGCC
LOC_Os02g55380	ERF	OsNHX7	3301	3319	+	19.5606	9.53e-08	0.000316	GGACGGCGGCGGCGGCGAC
LOC_Os04g32790	ERF	OsCHX9	2593	2613	-	19.6515	9.59e-08	0.000207	GGCGCCGCCGCTCCATCCGCC
LOC_Os03g64260	ERF	OsCHX12	2438	2452	+	19.303	9.63e-08	0.000322	CGGCGCCGCCGCCGC
LOC_Os07g10410	ERF	OsKEA3	206	220	-	17.6667	9.72e-08	0.000643	CCGCCACCGCCGCCG
LOC_Os07g10410	ERF	OsCHX7	639	653	-	17.6667	9.72e-08	0.000643	CCGCCTCCGCCGCCG
LOC_Os01g07120	ERF	OsCHX13	21	41	+	19.9437	9.75e-08	0.000215	GACGGTGAAGCCGGTGGTGGC
LOC_Os01g07120	ERF	OsCHX15	21	41	+	19.9437	9.75e-08	0.000215	GACGGTGAAGCCGGTGGTGGC
LOC_Os01g07120	ERF	OsCHX17	685	705	-	19.9296	9.86e-08	0.000215	GGCGACGAAGCCGGCGGCGGT
LOC_Os02g42585	ERF	OsCHX15	363	382	-	18.1667	9.86e-08	0.000229	GGCGGCGGAGGAGGGTGAGG
LOC_Os02g42585	ERF	OsCHX13	363	382	-	18.1667	9.86e-08	0.000229	GGCGGCGGAGGAGGGTGAGG
LOC_Os06g09390	ERF	OsCHX9	2595	2615	+	19.5909	9.88e-08	0.000459	CGGATGGAGCGGCGGCGCCGG
LOC_Os11g13840	ERF	OsCHX13	711	730	+	19.2424	9.99e-08	0.000196	CCTCGCCTCCTTCGCCGCCT
LOC_Os11g13840	ERF	OsCHX15	711	730	+	19.2424	9.99e-08	0.000196	CCTCGCCTCCTTCGCCGCCT
LOC_Os01g46870	ERF	OsCHX5	1878	1898	-	20.0143	1e-07	0.000223	TCGCCGCCGCCGAAGCCGCGG
LOC_Os01g12440	ERF	OsCHX5	1878	1898	-	20.0143	1e-07	0.000219	TCGCCGCCGCCGAAGCCGCGG
LOC_Os02g55380	ERF	OsCHX15	2093	2111	+	19.4848	1.03e-07	0.000322	TGGAGAAGACGGTGGAGGA
LOC_Os02g55380	ERF	OsCHX13	2132	2150	+	19.4848	1.03e-07	0.000322	TGGAGAAGACGGTGGAGGA
LOC_Os02g42585	ERF	OsCHX6	12	31	+	18.1364	1.03e-07	0.000233	GGCGGCGGCGGCGGCCTTGA
LOC_Os04g46240	ERF	OsCHX9	2604	2618	-	19.6212	1.05e-07	0.000366	CCGCCGGCGCCGCCG
LOC_Os02g43820	ERF	OsCHX9	2604	2618	-	19.6212	1.05e-07	0.000367	CCGCCGGCGCCGCCG
LOC_Os04g32790	ERF	OsCHX7	580	600	+	19.5606	1.05e-07	0.000222	GCCGCCGCCGTAAACGACGTC
LOC_Os02g55380	ERF	OsCHX10	1912	1930	-	19.4545	1.06e-07	0.000324	CGGCGGCGGCGGCGACGGT
LOC_Os01g46870	ERF	OsKEA3	203	223	-	19.9429	1.06e-07	0.000228	CTCCCGCCACCGCCGCCGCCA
LOC_Os01g12440	ERF	OsKEA3	203	223	-	19.9429	1.06e-07	0.000224	CTCCCGCCACCGCCGCCGCCA
LOC_Os11g13840	ERF	OsCHX6	11	30	-	19.1667	1.07e-07	0.000206	CAAGGCCGCCGCCGCCGCCT
LOC_Os04g46240	ERF	OsCHX17	2006	2020	-	19.6061	1.07e-07	0.000366	CCTCCACCGCCGCCT
LOC_Os02g43820	ERF	OsCHX17	2006	2020	-	19.6061	1.07e-07	0.000367	CCTCCACCGCCGCCT
LOC_Os09g13940	ERF	OsCHX8	1971	1985	-	19.3485	1.09e-07	0.000405	TCGTCGCCGCCGCCG
LOC_Os11g13840	ERF	OsCHX8	1971	1990	-	19.1515	1.09e-07	0.000206	CGCGGTCGTCGCCGCCGCCG
LOC_Os01g46870	ERF	OsCHX15	174	194	+	19.9143	1.09e-07	0.000228	CCTCCGCCGCCTCGGCCAGTG
LOC_Os01g46870	ERF	OsCHX13	174	194	+	19.9143	1.09e-07	0.000228	CCTCCGCCGCCTCGGCCAGTG
LOC_Os01g12440	ERF	OsCHX15	174	194	+	19.9143	1.09e-07	0.000224	CCTCCGCCGCCTCGGCCAGTG
LOC_Os01g12440	ERF	OsCHX13	174	194	+	19.9143	1.09e-07	0.000224	CCTCCGCCGCCTCGGCCAGTG
LOC_Os01g07120	ERF	OsCHX14	837	857	+	19.8028	1.09e-07	0.000234	GGTTGCGGCGCTGGTGGCGGA
LOC_Os03g09170	ERF	OsCHX15	2184	2198	-	19.4242	1.1e-07	0.000433	CCGTCGCCGCCGCCC
LOC_Os03g09170	ERF	OsCHX13	2223	2237	-	19.4242	1.1e-07	0.000433	CCGTCGCCGCCGCCC
LOC_Os01g66270	ERF	OsKEA3	201	215	+	18.9545	1.1e-07	0.000706	GGTGGCGGCGGCGGT
LOC_Os04g57340	ERF	OsCHX6	1983	1997	+	19.2576	1.1e-07	0.000586	CGGCGGCGGCGGCGC
LOC_Os04g57340	ERF	OsCHX12	2440	2454	-	19.2576	1.1e-07	0.000586	CGGCGGCGGCGGCGC
LOC_Os11g13840	ERF	OsKEA4	5	24	-	19.1212	1.12e-07	0.000206	CGCCGCCGCCGCCGCGGCCG
LOC_Os11g13840	ERF	OsCHX10	1920	1939	+	19.1212	1.12e-07	0.000206	CGCCGCCGCCGCCGCGGCCG
LOC_Os09g13940	ERF	OsCHX4	1521	1535	-	19.3182	1.12e-07	0.000405	TCCCCGCCGCCGCCG
LOC_Os04g46240	ERF	OsCHX15	2213	2227	-	19.5758	1.13e-07	0.000366	TCAGCGCCGCCGCCG
LOC_Os04g46240	ERF	OsCHX13	2252	2266	-	19.5758	1.13e-07	0.000366	TCAGCGCCGCCGCCG
LOC_Os02g43820	ERF	OsCHX15	2213	2227	-	19.5758	1.13e-07	0.000367	TCAGCGCCGCCGCCG
LOC_Os02g43820	ERF	OsCHX13	2252	2266	-	19.5758	1.13e-07	0.000367	TCAGCGCCGCCGCCG
LOC_Os01g07120	ERF	OsNHX4	161	181	-	19.7606	1.13e-07	0.000238	AGAACCGGTGGCGGCGGAGGA
LOC_Os01g07120	ERF	OsCHX12	2226	2246	+	19.7324	1.16e-07	0.000239	GGCGGTGGACGTGGCGGCGGC
LOC_Os11g13840	ERF	OsCHX16	887	906	-	19.0758	1.17e-07	0.000211	CGCCACCAGCGCCGCCACCA
LOC_Os02g42585	ERF	OsCHX15	143	162	-	18.0455	1.17e-07	0.00026	GGCGGCGGAGAGGGTGAGGA
LOC_Os01g46870	ERF	OsKEA3	149	169	-	19.8	1.19e-07	0.000245	CCGCCGCCGCCTCGCCCACCC
LOC_Os01g12440	ERF	OsKEA3	149	169	-	19.8	1.19e-07	0.000241	CCGCCGCCGCCTCGCCCACCC
LOC_Os02g55380	ERF	OsCHX10	1906	1924	-	19.3333	1.2e-07	0.000356	CGGCGGCGACGGTGGAGAG
LOC_Os08g45110	ERF	OsNHX2	21	35	+	19	1.22e-07	0.000774	GTCGGAGGCGGTGGT
LOC_Os06g09390	ERF	OsKEA4	2	22	+	19.3939	1.22e-07	0.000545	TGGCGGCCGCGGCGGCGGCGG
LOC_Os11g13840	ERF	OsCHX6	378	397	+	19.0152	1.23e-07	0.000219	CGCCATCGCCGTCGCCGGCA
LOC_Os07g47330	ERF	OsKEA3	206	220	-	19	1.24e-07	0.000627	CCGCCACCGCCGCCG
LOC_Os10g41130	ERF	OsCHX1	1307	1321	+	17.8333	1.24e-07	0.0137	TGGTGTCGGTGGCGA
LOC_Os11g13840	ERF	OsCHX11	1892	1911	-	19	1.25e-07	0.000219	CGTGGCCGCCGCCTCCGCCG
LOC_Os01g07120	ERF	OsCHX10	1921	1941	-	19.6338	1.25e-07	0.000252	GTCGGCCGCGGCGGCGGCGGC
LOC_Os04g46240	ERF	OsCHX4	2129	2143	-	19.4394	1.26e-07	0.000397	TCGCCACCGCCGCCG
LOC_Os02g43820	ERF	OsCHX4	2129	2143	-	19.4394	1.26e-07	0.000398	TCGCCACCGCCGCCG
LOC_Os03g09170	ERF	OsKEA3	200	214	-	19.2727	1.26e-07	0.000481	CCGCCGCCGCCACCA
LOC_Os01g07120	ERF	OsCHX10	1995	2015	+	19.6197	1.27e-07	0.000252	GGCGCTGGCGCTGGCGGCGAC
LOC_Os11g13840	ERF	OsCHX9	1367	1386	-	18.9848	1.27e-07	0.000219	CACCGTCGTCACCACCGGCG
LOC_Os07g47330	ERF	OsNHX7	3301	3315	-	18.9848	1.27e-07	0.000627	CCGCCGCCGCCGTCC
LOC_Os02g42585	ERF	OsCHX15	21	40	+	17.9848	1.28e-07	0.000271	GACGGTGAAGCCGGTGGTGG
LOC_Os02g42585	ERF	OsCHX13	21	40	+	17.9848	1.28e-07	0.000271	GACGGTGAAGCCGGTGGTGG
LOC_Os03g15660	ERF	OsCHX18	1527	1546	-	18.6818	1.28e-07	0.00124	CCTCCTCGTCCACCACCGTC
LOC_Os03g15660	ERF	OsCHX18	2375	2394	+	18.6818	1.28e-07	0.00124	CCGATTTCTCCTCCACCGCC
LOC_Os01g46870	ERF	OsCHX12	2440	2460	+	19.7143	1.28e-07	0.000258	GCGCCGCCGCCGCCGTTTCAT
LOC_Os01g12440	ERF	OsCHX12	2440	2460	+	19.7143	1.28e-07	0.000253	GCGCCGCCGCCGCCGTTTCAT
LOC_Os06g09390	ERF	OsKEA3	95	115	+	19.3485	1.28e-07	0.00055	CGGCGGCGGCTGCGGCGGGGG
LOC_Os02g55380	ERF	OsKEA4	193	211	+	19.2576	1.29e-07	0.000365	AGGAGGTGGTGGCGGCGGG
LOC_Os02g55380	ERF	OsCHX5	1319	1337	-	19.2576	1.29e-07	0.000365	TGGTGCAGGCGGCGGCGGC
LOC_Os04g57340	ERF	OsKEA3	206	220	+	19.1515	1.3e-07	0.000661	CGGCGGCGGTGGCGG
LOC_Os04g32790	ERF	OsNHX7	3299	3319	-	19.303	1.34e-07	0.000279	GTCGCCGCCGCCGCCGTCCTG
LOC_Os02g55380	ERF	OsCHX11	1075	1093	-	19.2121	1.35e-07	0.000372	AGGCGACGGCGGCGGCGCC
LOC_Os09g13940	ERF	OsCHX17	2006	2020	-	19.1364	1.36e-07	0.000475	CCTCCACCGCCGCCT
LOC_Os01g66270	ERF	OsCHX4	2127	2141	+	18.7576	1.37e-07	0.00083	GTCGGCGGCGGTGGC
LOC_Os03g07830	ERF	OsKEA3	210	220	-	19.3636	1.37e-07	0.00164	CCGCCACCGCC
LOC_Os03g07830	ERF	OsCHX18	1842	1852	+	19.3636	1.37e-07	0.00164	CCGCCACCGCC
LOC_Os03g07830	ERF	OsCHX5	2166	2176	-	19.3636	1.37e-07	0.00164	CCGCCACCGCC
LOC_Os03g64260	ERF	OsNHX7	3306	3320	-	19.0909	1.37e-07	0.000447	TGTCGCCGCCGCCGC
LOC_Os09g28440	ERF	OsNHX3	10	24	+	18.4848	1.38e-07	0.00816	GAGGTGGCGGCGGCG
LOC_Os08g45110	ERF	OsNHX3	9	23	+	18.8939	1.38e-07	0.000833	GGAGGTGGCGGCGGC
LOC_Os02g55380	ERF	OsCHX4	1948	1966	-	19.1818	1.39e-07	0.000374	CGGCGTCGTCGGCGGCGGC
LOC_Os07g10410	ERF	OsCHX15	2184	2198	-	17.4545	1.4e-07	0.000815	CCGTCGCCGCCGCCC
LOC_Os07g10410	ERF	OsCHX13	2223	2237	-	17.4545	1.4e-07	0.000815	CCGTCGCCGCCGCCC
LOC_Os01g46870	ERF	OsCHX18	1679	1699	-	19.6	1.4e-07	0.000274	CCAGCGCCGCCATGGCCTCCT
LOC_Os01g12440	ERF	OsCHX18	1679	1699	-	19.6	1.4e-07	0.000269	CCAGCGCCGCCATGGCCTCCT
LOC_Os04g32790	ERF	OsCHX3	320	340	+	19.2576	1.4e-07	0.000285	ACCTCCGCCACCACCTGCGCC
LOC_Os01g46870	ERF	OsCHX11	395	415	+	19.5857	1.41e-07	0.000274	TCGCCGCCGTCGTCTCCAGCG
LOC_Os01g12440	ERF	OsCHX11	395	415	+	19.5857	1.41e-07	0.000269	TCGCCGCCGTCGTCTCCAGCG
LOC_Os02g42585	ERF	OsCHX7	3	22	+	17.9091	1.42e-07	0.000295	GGCGGCGGCGGCGGTCACCG
LOC_Os11g13840	ERF	OsCHX18	749	768	-	18.8636	1.42e-07	0.000241	CGTCGCCGCCACCAGCGCCA
LOC_Os04g32790	ERF	OsCHX9	2596	2616	-	19.2424	1.42e-07	0.000285	GCCGGCGCCGCCGCTCCATCC
LOC_Os01g46870	ERF	OsCHX9	14	34	-	19.5714	1.43e-07	0.000274	CCGCCGCCGCCGCCCCACTCA
LOC_Os01g12440	ERF	OsCHX9	14	34	-	19.5714	1.43e-07	0.000269	CCGCCGCCGCCGCCCCACTCA
LOC_Os02g55380	ERF	OsCHX9	17	35	+	19.1515	1.43e-07	0.000376	GTGGGGCGGCGGCGGCGGC
LOC_Os03g15660	ERF	OsCHX8	1224	1243	-	18.5909	1.44e-07	0.00124	CCGCCGTGATCGCCACCGAC
LOC_Os01g07120	ERF	OsKEA3	114	134	+	19.4507	1.45e-07	0.000283	GGAGGGGGTGGGGGTGGTGGA
LOC_Os07g47330	ERF	OsCHX12	2440	2454	+	18.8788	1.46e-07	0.00066	GCGCCGCCGCCGCCG
LOC_Os07g47330	ERF	OsCHX6	1983	1997	-	18.8788	1.46e-07	0.00066	GCGCCGCCGCCGCCG
LOC_Os03g15660	ERF	OsCHX11	359	378	+	18.5758	1.46e-07	0.00124	CCTTCACCTACGCCACCGTC
LOC_Os03g15660	ERF	OsCHX6	2253	2272	-	18.5758	1.46e-07	0.00124	CCAGCACCGACGCCACCGTC
LOC_Os02g42585	ERF	OsCHX18	413	432	-	17.8788	1.48e-07	0.000301	GGCGGCGGCGAGGGCGAGGA
LOC_Os04g32790	ERF	OsCHX10	1906	1926	+	19.197	1.48e-07	0.000292	CTCTCCACCGTCGCCGCCGCC
LOC_Os07g10410	ERF	OsKEA3	161	175	-	17.4091	1.49e-07	0.000822	CCACCGCCGCCGCCG
LOC_Os01g46870	ERF	OsCHX11	1886	1906	-	19.5	1.51e-07	0.000279	CCGCCGCCTCCGCCGCCACGC
LOC_Os01g12440	ERF	OsCHX11	1886	1906	-	19.5	1.51e-07	0.000274	CCGCCGCCTCCGCCGCCACGC
LOC_Os02g55380	ERF	OsCHX18	289	307	-	19.0909	1.52e-07	0.000391	CGGCGGCGTCGGCGGTGGG
LOC_Os04g32790	ERF	OsCHX14	1084	1104	+	19.1667	1.53e-07	0.000293	GTCGCCGCCGCAATCGGCGTC
LOC_Os01g46870	ERF	OsCHX15	1205	1225	-	19.4857	1.53e-07	0.000279	GCTCCGCCGTCGCCTTCATCG
LOC_Os01g46870	ERF	OsCHX13	1244	1264	-	19.4857	1.53e-07	0.000279	GCTCCGCCGTCGCCTTCATCG
LOC_Os01g12440	ERF	OsCHX15	1205	1225	-	19.4857	1.53e-07	0.000274	GCTCCGCCGTCGCCTTCATCG
LOC_Os01g12440	ERF	OsCHX13	1244	1264	-	19.4857	1.53e-07	0.000274	GCTCCGCCGTCGCCTTCATCG
LOC_Os07g47330	ERF	OsCHX5	2162	2176	-	18.8333	1.55e-07	0.000673	CCGCCACCGCCGCCT
LOC_Os04g32790	ERF	OsCHX16	574	594	+	19.1515	1.55e-07	0.000293	TCCTCCACCGCCTTCGCCGTC
LOC_Os09g13940	ERF	OsCHX12	2443	2457	+	19.0152	1.56e-07	0.000529	CCGCCGCCGCCGTTT
LOC_Os04g32790	ERF	OsCHX4	337	357	+	19.1364	1.57e-07	0.000293	GCCCTCGCCGTCGCCGCCGCC
LOC_Os01g46870	ERF	OsCHX3	2066	2086	-	19.4429	1.58e-07	0.000284	CCTCCACCGCCACCTCCATGG
LOC_Os01g12440	ERF	OsCHX3	2066	2086	-	19.4429	1.58e-07	0.000279	CCTCCACCGCCACCTCCATGG
LOC_Os04g57340	ERF	OsCHX8	1971	1985	+	18.9848	1.58e-07	0.000768	CGGCGGCGGCGACGA
LOC_Os04g32790	ERF	OsCHX12	2439	2459	+	19.1061	1.62e-07	0.000297	GGCGCCGCCGCCGCCGTTTCA
LOC_Os03g64260	ERF	OsCHX17	2005	2019	-	18.9545	1.63e-07	0.000515	CTCCACCGCCGCCTC
LOC_Os11g13840	ERF	OsCHX10	1917	1936	+	18.7121	1.63e-07	0.000269	CGCCGCCGCCGCCGCCGCGG
LOC_Os11g13840	ERF	OsCHX11	360	379	+	18.697	1.65e-07	0.000269	CTTCACCTACGCCACCGTCG
LOC_Os11g13840	ERF	OsCHX7	828	847	+	18.697	1.65e-07	0.000269	CGGCGCCGCCACCGACGCCA
LOC_Os01g07120	ERF	OsCHX15	1956	1976	+	19.2817	1.66e-07	0.000313	GGTGGCGGTGACGGTGGTGCG
LOC_Os01g07120	ERF	OsCHX13	1995	2015	+	19.2817	1.66e-07	0.000313	GGTGGCGGTGACGGTGGTGCG
LOC_Os03g15660	ERF	OsNHX2	27	46	-	18.4697	1.67e-07	0.00124	CTCCGCCCACCACCACCGCC
LOC_Os04g32790	ERF	OsCHX7	631	651	-	19.0606	1.69e-07	0.000304	GCCTCCGCCGCCGGAGACGGC
LOC_Os11g13840	ERF	OsCHX4	960	979	+	18.6667	1.7e-07	0.000272	CACCACCATCTCCGGCGCCA
LOC_Os04g57340	ERF	OsCHX4	1521	1535	+	18.9091	1.71e-07	0.000792	CGGCGGCGGCGGGGA
LOC_Os02g54050	ERF	OsCHX17	1318	1331	+	17.2879	1.71e-07	0.0187	GTGGACGGCGGCGA
LOC_Os02g55380	ERF	OsCHX5	1881	1899	+	18.9697	1.71e-07	0.000429	CGGCTTCGGCGGCGGCGAG
LOC_Os01g07120	ERF	OsCHX15	1953	1973	+	19.2394	1.71e-07	0.000313	TTTGGTGGCGGTGACGGTGGT
LOC_Os01g07120	ERF	OsCHX13	1992	2012	+	19.2394	1.71e-07	0.000313	TTTGGTGGCGGTGACGGTGGT
LOC_Os11g13840	ERF	OsCHX16	890	909	-	18.6515	1.72e-07	0.000272	GTCCGCCACCAGCGCCGCCA
LOC_Os04g46240	ERF	OsCHX2	734	748	+	19.0606	1.73e-07	0.000516	CCGCTGCCGCCGCCG
LOC_Os04g46240	ERF	OsCHX9	2467	2481	+	19.0606	1.73e-07	0.000516	CCGCTGCCGCCGCCG
LOC_Os02g43820	ERF	OsCHX2	734	748	+	19.0606	1.73e-07	0.000516	CCGCTGCCGCCGCCG
LOC_Os02g43820	ERF	OsCHX9	2467	2481	+	19.0606	1.73e-07	0.000516	CCGCTGCCGCCGCCG
LOC_Os04g32790	ERF	OsCHX18	750	770	-	19.0303	1.73e-07	0.000308	AGCGTCGCCGCCACCAGCGCC
LOC_Os01g46870	ERF	OsCHX11	138	158	+	19.3143	1.75e-07	0.000309	CTTCCTCCGCCGCTACAACCA
LOC_Os01g12440	ERF	OsCHX11	138	158	+	19.3143	1.75e-07	0.000303	CTTCCTCCGCCGCTACAACCA
LOC_Os06g09390	ERF	OsCHX17	2354	2374	-	19.0455	1.75e-07	0.000724	CCGGGACAACGGCGGCGCCGG
LOC_Os11g13840	ERF	OsCHX11	1265	1284	-	18.6212	1.77e-07	0.000272	CCGCACCACCGCCACCACCG
LOC_Os11g13840	ERF	OsCHX1	1310	1329	-	18.6212	1.77e-07	0.000272	CGTCGTCATCGCCACCGACA
LOC_Os03g09170	ERF	OsCHX4	2129	2143	-	18.9394	1.78e-07	0.000634	TCGCCACCGCCGCCG
LOC_Os03g09170	ERF	OsCHX11	371	385	+	18.9394	1.78e-07	0.000634	CCACCGTCGCCGCCA
LOC_Os04g32790	ERF	OsCHX1	1570	1590	+	19	1.78e-07	0.000312	CTCGCCGCCGCCGCCGCGTCG
LOC_Os02g55380	ERF	OsCHX17	2003	2021	+	18.9242	1.79e-07	0.000438	ACGAGGCGGCGGTGGAGGC
LOC_Os01g46870	ERF	OsCHX18	296	316	+	19.2857	1.79e-07	0.000311	CCGACGCCGCCGTCGCCTACG
LOC_Os01g12440	ERF	OsCHX18	296	316	+	19.2857	1.79e-07	0.000305	CCGACGCCGCCGTCGCCTACG
LOC_Os11g13840	ERF	OsCHX3	1038	1057	+	18.6061	1.79e-07	0.000272	CGCCGTCGCCGTCGCCTTCA
LOC_Os03g15660	ERF	OsCHX15	2100	2119	-	18.4091	1.8e-07	0.00124	CCTCCCCGTCCTCCACCGTC
LOC_Os03g15660	ERF	OsCHX13	2139	2158	-	18.4091	1.8e-07	0.00124	CCTCCCCGTCCTCCACCGTC
LOC_Os11g13840	ERF	OsCHX10	1322	1341	-	18.5909	1.82e-07	0.000272	CTTCACCGCCGACGCCGACG
LOC_Os09g13940	ERF	OsCHX13	369	383	+	18.8636	1.83e-07	0.000549	CCTCCTCCGCCGCCC
LOC_Os09g13940	ERF	OsCHX15	369	383	+	18.8636	1.83e-07	0.000549	CCTCCTCCGCCGCCC
LOC_Os09g13940	ERF	OsCHX2	734	748	+	18.8636	1.83e-07	0.000549	CCGCTGCCGCCGCCG
LOC_Os09g13940	ERF	OsCHX9	2467	2481	+	18.8636	1.83e-07	0.000549	CCGCTGCCGCCGCCG
LOC_Os11g13840	ERF	OsKEA4	190	209	-	18.5758	1.84e-07	0.000272	CGCCGCCACCACCTCCTCCT
LOC_Os01g46870	ERF	OsKEA3	27	47	+	19.2429	1.85e-07	0.000312	CCTCCGCCTCCTCCGTCTCCT
LOC_Os01g12440	ERF	OsKEA3	27	47	+	19.2429	1.85e-07	0.000306	CCTCCGCCTCCTCCGTCTCCT
LOC_Os02g42585	ERF	OsCHX8	1972	1991	+	17.7121	1.86e-07	0.000358	GGCGGCGGCGACGACCGCGA
LOC_Os11g13840	ERF	OsCHX3	2075	2094	-	18.5606	1.87e-07	0.000273	CTCCTCGTCCTCCACCGCCA
LOC_Os01g46870	ERF	OsCHX7	633	653	-	19.2143	1.89e-07	0.000312	CCGCCTCCGCCGCCGGAGACG
LOC_Os01g12440	ERF	OsCHX7	633	653	-	19.2143	1.89e-07	0.000306	CCGCCTCCGCCGCCGGAGACG
LOC_Os02g55380	ERF	OsCHX3	320	338	-	18.8636	1.89e-07	0.000454	CGCAGGTGGTGGCGGAGGT
LOC_Os02g42585	ERF	OsCHX13	146	165	-	17.697	1.9e-07	0.000358	GGCGGCGGCGGAGAGGATGA
LOC_Os02g42585	ERF	OsCHX18	281	300	-	17.697	1.9e-07	0.000358	GTCGGCGGTGGGGGCGTCGA
LOC_Os02g42585	ERF	OsCHX1	1311	1330	+	17.697	1.9e-07	0.000358	GTCGGTGGCGATGACGACGC
LOC_Os04g46240	ERF	OsCHX5	1385	1399	+	18.9697	1.91e-07	0.000555	CCACCGCCGGCGCCA
LOC_Os02g43820	ERF	OsCHX5	1385	1399	+	18.9697	1.91e-07	0.000556	CCACCGCCGGCGCCA
LOC_Os03g64260	ERF	OsNHX4	160	174	+	18.7879	1.91e-07	0.000579	GTCCTCCGCCGCCAC
LOC_Os07g47330	ERF	OsCHX8	1971	1985	-	18.6667	1.91e-07	0.000771	TCGTCGCCGCCGCCG
LOC_Os06g09390	ERF	OsNHX4	162	182	-	18.9545	1.92e-07	0.000759	TAGAACCGGTGGCGGCGGAGG
LOC_Os01g46870	ERF	OsCHX2	352	372	+	19.1857	1.93e-07	0.000312	TCGCCGCCGCAGCCGCCGATG
LOC_Os01g46870	ERF	OsCHX16	572	592	+	19.1857	1.93e-07	0.000312	TCTCCTCCACCGCCTTCGCCG
LOC_Os01g46870	ERF	OsCHX9	2083	2103	+	19.1857	1.93e-07	0.000312	TCGCCGCCGCAGCCGCCGATG
LOC_Os01g12440	ERF	OsCHX2	352	372	+	19.1857	1.93e-07	0.000306	TCGCCGCCGCAGCCGCCGATG
LOC_Os01g12440	ERF	OsCHX16	572	592	+	19.1857	1.93e-07	0.000306	TCTCCTCCACCGCCTTCGCCG
LOC_Os01g12440	ERF	OsCHX9	2083	2103	+	19.1857	1.93e-07	0.000306	TCGCCGCCGCAGCCGCCGATG
LOC_Os03g64260	ERF	OsCHX7	825	839	+	18.7727	1.93e-07	0.000579	CGCCGGCGCCGCCAC
LOC_Os04g32790	ERF	OsCHX15	1206	1226	-	18.9091	1.94e-07	0.000328	TGCTCCGCCGTCGCCTTCATC
LOC_Os04g32790	ERF	OsCHX13	1245	1265	-	18.9091	1.94e-07	0.000328	TGCTCCGCCGTCGCCTTCATC
LOC_Os01g07120	ERF	OsKEA3	29	49	-	19.0704	1.95e-07	0.000351	GGAGGAGACGGAGGAGGCGGA
LOC_Os07g47330	ERF	OsCHX10	1922	1936	+	18.6364	1.97e-07	0.000771	CCGCCGCCGCCGCGG
LOC_Os07g47330	ERF	OsKEA4	8	22	-	18.6364	1.97e-07	0.000771	CCGCCGCCGCCGCGG
LOC_Os02g42585	ERF	OsCHX4	335	354	-	17.6667	1.98e-07	0.00036	GGCGGCGACGGCGAGGGCGG
LOC_Os02g42585	ERF	OsCHX2	728	747	-	17.6667	1.98e-07	0.00036	GGCGGCGGCAGCGGCCGTGA
LOC_Os06g09390	ERF	OsCHX4	404	424	-	18.9242	1.98e-07	0.000759	CGGGGGCGATGGCGGCGCGGA
LOC_Os01g46870	ERF	OsCHX15	1955	1975	-	19.1286	2.02e-07	0.000316	GCACCACCGTCACCGCCACCA
LOC_Os01g46870	ERF	OsCHX13	1994	2014	-	19.1286	2.02e-07	0.000316	GCACCACCGTCACCGCCACCA
LOC_Os01g12440	ERF	OsCHX15	1955	1975	-	19.1286	2.02e-07	0.00031	GCACCACCGTCACCGCCACCA
LOC_Os01g12440	ERF	OsCHX13	1994	2014	-	19.1286	2.02e-07	0.00031	GCACCACCGTCACCGCCACCA
LOC_Os03g09170	ERF	OsNHX7	3301	3315	-	18.8182	2.02e-07	0.000676	CCGCCGCCGCCGTCC
LOC_Os07g10410	ERF	OsCHX5	2162	2176	-	17.2273	2.03e-07	0.00104	CCGCCACCGCCGCCT
LOC_Os01g07120	ERF	OsCHX14	930	950	+	19.0141	2.04e-07	0.000356	GGCGCTGGTGGAGAAGGTGGA
LOC_Os01g07120	ERF	OsCHX16	981	1001	+	19.0141	2.04e-07	0.000356	GGCGCTGGTGGAGAAGGTGGA
LOC_Os01g46870	ERF	OsCHX7	630	650	-	19.1143	2.04e-07	0.000316	CCTCCGCCGCCGGAGACGGCG
LOC_Os01g12440	ERF	OsCHX7	630	650	-	19.1143	2.04e-07	0.00031	CCTCCGCCGCCGGAGACGGCG
LOC_Os06g09390	ERF	OsCHX1	1571	1591	-	18.8939	2.04e-07	0.000759	CCGACGCGGCGGCGGCGGCGA
LOC_Os02g42585	ERF	OsCHX18	1527	1546	+	17.6364	2.06e-07	0.000368	GACGGTGGTGGACGAGGAGG
LOC_Os09g13940	ERF	OsCHX9	2604	2618	-	18.7576	2.07e-07	0.000552	CCGCCGGCGCCGCCG
LOC_Os09g13940	ERF	OsCHX4	2129	2143	-	18.7424	2.08e-07	0.000552	TCGCCACCGCCGCCG
LOC_Os03g09170	ERF	OsCHX13	152	166	+	18.7727	2.08e-07	0.000676	TCTCCGCCGCCGCCC
LOC_Os03g09170	ERF	OsCHX15	152	166	+	18.7727	2.08e-07	0.000676	TCTCCGCCGCCGCCC
LOC_Os03g64260	ERF	OsCHX7	638	652	-	18.697	2.09e-07	0.000582	CGCCTCCGCCGCCGG
LOC_Os07g47330	ERF	OsCHX9	2604	2618	-	18.5909	2.09e-07	0.00079	CCGCCGGCGCCGCCG
LOC_Os09g13940	ERF	OsCHX15	2184	2198	-	18.7273	2.1e-07	0.000552	CCGTCGCCGCCGCCC
LOC_Os09g13940	ERF	OsCHX13	2223	2237	-	18.7273	2.1e-07	0.000552	CCGTCGCCGCCGCCC
LOC_Os02g42585	ERF	OsCHX18	458	477	-	17.6212	2.1e-07	0.000369	GTCGGTGGCGAGGCGGGTGA
LOC_Os04g57340	ERF	OsCHX5	2162	2176	+	18.7273	2.1e-07	0.000923	AGGCGGCGGTGGCGG
LOC_Os01g46870	ERF	OsCHX15	2184	2204	-	19.0714	2.11e-07	0.000318	TCCGCGCCGTCGCCGCCGCCC
LOC_Os01g46870	ERF	OsCHX13	2223	2243	-	19.0714	2.11e-07	0.000318	TCCGCGCCGTCGCCGCCGCCC
LOC_Os01g12440	ERF	OsCHX15	2184	2204	-	19.0714	2.11e-07	0.000312	TCCGCGCCGTCGCCGCCGCCC
LOC_Os01g12440	ERF	OsCHX13	2223	2243	-	19.0714	2.11e-07	0.000312	TCCGCGCCGTCGCCGCCGCCC
LOC_Os07g10410	ERF	OsCHX11	1076	1090	+	17.197	2.12e-07	0.00104	GCGCCGCCGCCGTCG
LOC_Os03g15660	ERF	OsCHX1	1311	1330	-	18.2727	2.13e-07	0.00138	GCGTCGTCATCGCCACCGAC
LOC_Os04g32790	ERF	OsCHX18	1476	1496	-	18.803	2.14e-07	0.000356	GCCGCCGCCGTCTGGTCCGTC
LOC_Os03g64260	ERF	OsCHX16	1981	1995	-	18.6818	2.14e-07	0.000582	CGCCAGCGCCGCCAC
LOC_Os09g13940	ERF	OsNHX7	3301	3315	-	18.7121	2.14e-07	0.000552	CCGCCGCCGCCGTCC
LOC_Os04g55520	ERF	OsCHX4	519	535	-	18.0606	2.15e-07	0.0239	CGATGTCGGTGGTGAGG
LOC_Os01g07120	ERF	OsCHX5	2157	2177	+	18.9437	2.15e-07	0.00037	GGACGAGGCGGCGGTGGCGGA
LOC_Os04g57340	ERF	OsCHX17	2006	2020	+	18.697	2.16e-07	0.000923	AGGCGGCGGTGGAGG
LOC_Os11g13840	ERF	OsKEA3	161	180	-	18.3939	2.17e-07	0.000308	GCGCGCCACCGCCGCCGCCG
LOC_Os11g13840	ERF	OsCHX7	831	850	+	18.3939	2.17e-07	0.000308	CGCCGCCACCGACGCCATCG
LOC_Os03g64260	ERF	OsCHX4	1514	1528	-	18.6667	2.17e-07	0.000582	CGCCGCCGCCGCCTT
LOC_Os03g64260	ERF	OsCHX5	1607	1621	-	18.6667	2.17e-07	0.000582	GGTCGCCGCCGCCGC
LOC_Os09g13940	ERF	OsKEA3	200	214	-	18.697	2.19e-07	0.000552	CCGCCGCCGCCACCA
LOC_Os09g13940	ERF	OsCHX11	1076	1090	+	18.697	2.19e-07	0.000552	GCGCCGCCGCCGTCG
LOC_Os11g13840	ERF	OsCHX16	576	595	+	18.3788	2.2e-07	0.000309	CTCCACCGCCTTCGCCGTCC
LOC_Os07g10410	ERF	OsCHX7	2	16	-	17.1818	2.2e-07	0.00104	CCGCCGCCGCCGCCA
LOC_Os03g64260	ERF	OsCHX6	1982	1996	-	18.6515	2.2e-07	0.000582	CGCCGCCGCCGCCGG
LOC_Os01g07120	ERF	OsKEA4	182	202	+	18.9155	2.2e-07	0.000372	GGAGGGGGAGGAGGAGGTGGT
LOC_Os01g46870	ERF	OsCHX5	2153	2173	-	19.0143	2.2e-07	0.000318	CCACCGCCGCCTCGTCCAGCT
LOC_Os01g12440	ERF	OsCHX5	2153	2173	-	19.0143	2.2e-07	0.000313	CCACCGCCGCCTCGTCCAGCT
LOC_Os07g47330	ERF	OsCHX17	2006	2020	-	18.5455	2.22e-07	0.000812	CCTCCACCGCCGCCT
LOC_Os01g46870	ERF	OsCHX17	1997	2017	-	19	2.22e-07	0.000318	CCACCGCCGCCTCGTCGGCGG
LOC_Os01g46870	ERF	OsCHX15	2204	2224	-	19	2.22e-07	0.000318	GCGCCGCCGCCGACGACCCCT
LOC_Os01g46870	ERF	OsCHX13	2243	2263	-	19	2.22e-07	0.000318	GCGCCGCCGCCGACGACCCCT
LOC_Os01g12440	ERF	OsCHX17	1997	2017	-	19	2.22e-07	0.000313	CCACCGCCGCCTCGTCGGCGG
LOC_Os01g12440	ERF	OsCHX15	2204	2224	-	19	2.22e-07	0.000313	GCGCCGCCGCCGACGACCCCT
LOC_Os01g12440	ERF	OsCHX13	2243	2263	-	19	2.22e-07	0.000313	GCGCCGCCGCCGACGACCCCT
LOC_Os03g15660	ERF	OsNHX6	66	85	-	16.8636	1.02e-06	0.00237	CCACGAACATCCCCACCGCC
LOC_Os02g42585	ERF	OsNHX6	66	85	+	16.303	1.04e-06	0.00102	GGCGGTGGGGATGTTCGTGG
LOC_Os11g13840	ERF	OsNHX6	65	84	-	14.9242	3.47e-06	0.0014	CACGAACATCCCCACCGCCG
LOC_Os09g13940	ERF	OsNHX6	62	76	-	15.1212	4.07e-06	0.00352	TCCCCACCGCCGCGA
LOC_Os01g07480	LBD	OsCHX10	1909	1929	+	26	1.98e-10	2.2e-05	TCCACCGTCGCCGCCGCCGCC
LOC_Os01g66590	LBD	OsCHX10	1913	1933	+	24.3788	4.9e-10	4.57e-05	CCGTCGCCGCCGCCGCCGCCG
LOC_Os01g07480	LBD	OsCHX10	1915	1935	+	25.2727	4.9e-10	2.72e-05	GTCGCCGCCGCCGCCGCCGCG
LOC_Os01g66590	LBD	OsKEA3	95	115	-	24.0152	8.21e-10	4.57e-05	CCCCCGCCGCAGCCGCCGCCG
LOC_Os01g07480	LBD	OsKEA3	93	113	-	24.6667	9.95e-10	3.44e-05	CCCGCCGCAGCCGCCGCCGCG
LOC_Os01g07480	LBD	OsCHX10	1912	1932	+	24.4697	1.24e-09	3.44e-05	ACCGTCGCCGCCGCCGCCGCC
LOC_Os01g07480	LBD	OsCHX11	1887	1907	-	24.2273	1.62e-09	3.6e-05	GCCGCCGCCTCCGCCGCCACG
LOC_Os01g07480	LBD	OsCHX4	1948	1968	+	23.697	2.85e-09	4.16e-05	GCCGCCGCCGACGACGCCGCC
LOC_Os01g07480	LBD	OsCHX9	21	41	-	23.6515	3e-09	4.16e-05	CCCCCCGCCGCCGCCGCCGCC
LOC_Os01g07480	LBD	OsKEA3	96	116	-	23.6515	3e-09	4.16e-05	TCCCCCGCCGCAGCCGCCGCC
LOC_Os01g07480	LBD	OsCHX7	637	657	-	23.2424	4.56e-09	4.55e-05	CTCGCCGCCTCCGCCGCCGGA
LOC_Os01g07480	LBD	OsCHX4	1513	1533	-	23.197	4.77e-09	4.55e-05	CCCGCCGCCGCCGCCGCCTTC
LOC_Os01g07480	LBD	OsKEA4	6	26	-	23.1667	4.92e-09	4.55e-05	GCCGCCGCCGCCGCCGCGGCC
LOC_Os01g07480	LBD	OsCHX10	1918	1938	+	23.1667	4.92e-09	4.55e-05	GCCGCCGCCGCCGCCGCGGCC
LOC_Os01g66590	LBD	OsCHX10	1907	1927	+	22.5606	5.12e-09	0.000166	TCTCCACCGTCGCCGCCGCCG
LOC_Os01g66590	LBD	OsCHX10	101	121	+	22.3939	6.2e-09	0.000166	CCTCCGGCGTCTTCGCCGGCG
LOC_Os01g07480	LBD	OsCHX11	131	151	+	22.9091	6.35e-09	5.43e-05	TCCACCTCTTCCTCCGCCGCT
LOC_Os01g07480	LBD	OsCHX18	301	321	+	22.8333	6.84e-09	5.43e-05	GCCGCCGTCGCCTACGCCGGC
LOC_Os01g66590	LBD	OsCHX17	686	706	+	22.2273	7.48e-09	0.000166	CCGCCGCCGGCTTCGTCGCCG
LOC_Os01g66590	LBD	OsCHX4	338	358	+	21.9394	1.03e-08	0.000177	CCCTCGCCGTCGCCGCCGCCG
LOC_Os01g66590	LBD	OsCHX18	299	319	+	21.8636	1.12e-08	0.000177	ACGCCGCCGTCGCCTACGCCG
LOC_Os01g07480	LBD	OsKEA3	156	176	-	22.2121	1.24e-08	9.19e-05	GCCACCGCCGCCGCCGCCTCG
LOC_Os01g07480	LBD	OsCHX17	688	708	+	22.0909	1.39e-08	9.66e-05	GCCGCCGGCTTCGTCGCCGCC
LOC_Os01g66590	LBD	OsCHX12	368	388	+	21.6515	1.4e-08	0.000179	TCGCCGCCTTCGTCTCCGGCG
LOC_Os01g66590	LBD	OsCHX4	1949	1969	+	21.5152	1.62e-08	0.000179	CCGCCGCCGACGACGCCGCCG
LOC_Os01g07480	LBD	OsCHX18	289	309	+	21.8485	1.74e-08	0.000111	CCCACCGCCGACGCCGCCGTC
LOC_Os01g66590	LBD	OsCHX10	1916	1936	+	21.3939	1.83e-08	0.000179	TCGCCGCCGCCGCCGCCGCGG
LOC_Os01g07480	LBD	OsCHX5	588	608	-	21.7879	1.84e-08	0.000111	GCCGCCGCCGCCAGCGCCGTC
LOC_Os01g66590	LBD	OsCHX5	14	34	-	21.3788	1.86e-08	0.000179	TCTCCGCCTCCGTCACCGGCG
LOC_Os01g07480	LBD	OsKEA3	201	221	-	21.7576	1.89e-08	0.000111	CCCGCCACCGCCGCCGCCACC
LOC_Os01g66590	LBD	OsCHX11	1970	1990	+	21.2727	2.08e-08	0.000179	TCGCCGCCGTGTTCTTCGGCG
LOC_Os01g07480	LBD	OsCHX10	88	108	+	21.5606	2.26e-08	0.000126	TCCGGCGCCACCTCCTCCGGC
LOC_Os01g66590	LBD	OsCHX11	1889	1909	-	21.1818	2.28e-08	0.000179	TGGCCGCCGCCTCCGCCGCCA
LOC_Os01g66590	LBD	OsCHX12	1904	1924	+	21.1515	2.35e-08	0.000179	TCGCCGCCGTCTTCCTCGGCG
LOC_Os01g66590	LBD	OsCHX4	1515	1535	-	21.1212	2.43e-08	0.000179	TCCCCGCCGCCGCCGCCGCCT
LOC_Os01g66590	LBD	OsCHX10	98	118	+	21.0606	2.58e-08	0.000179	CCTCCTCCGGCGTCTTCGCCG
LOC_Os01g07480	LBD	OsCHX12	370	390	+	21.3939	2.62e-08	0.000136	GCCGCCTTCGTCTCCGGCGGC
LOC_Os01g07480	LBD	OsCHX4	1516	1536	-	21.3636	2.7e-08	0.000136	CTCCCCGCCGCCGCCGCCGCC
LOC_Os01g07480	LBD	OsCHX5	128	148	+	21.2879	2.88e-08	0.000139	TCCTCCTCCTCAGCCGCCTCC
LOC_Os01g07480	LBD	OsKEA4	3	23	-	21.197	3.12e-08	0.000145	GCCGCCGCCGCCGCGGCCGCC
LOC_Os01g07480	LBD	OsCHX9	2463	2483	+	21.0758	3.47e-08	0.000154	GGCGCCGCTGCCGCCGCCGGT
LOC_Os01g07480	LBD	OsCHX16	574	594	+	21.0303	3.61e-08	0.000154	TCCTCCACCGCCTTCGCCGTC
LOC_Os01g60960	LBD	OsCHX14	2234	2250	+	19.9091	3.63e-08	0.00303	CGGCGGGGATGGCGGAG
LOC_Os01g66590	LBD	OsCHX18	287	307	+	20.697	3.7e-08	0.000242	CCCCCACCGCCGACGCCGCCG
LOC_Os01g07480	LBD	OsKEA3	159	179	-	20.9545	3.86e-08	0.000159	CGCGCCACCGCCGCCGCCGCC
LOC_Os01g66590	LBD	OsCHX17	147	167	+	20.5303	4.34e-08	0.000269	CCTCCTCCGCCCCCTCCGCCA
LOC_Os01g07480	LBD	OsCHX3	323	343	+	20.803	4.4e-08	0.000174	TCCGCCACCACCTGCGCCGCT
LOC_Os01g07480	LBD	OsCHX10	100	120	+	20.6818	4.88e-08	0.000184	TCCTCCGGCGTCTTCGCCGGC
LOC_Os01g66590	LBD	OsKEA3	98	118	-	20.4091	4.88e-08	0.000286	CCTCCCCCGCCGCAGCCGCCG
LOC_Os01g07480	LBD	OsCHX4	340	360	+	20.6364	5.07e-08	0.000184	CTCGCCGTCGCCGCCGCCGGG
LOC_Os01g07480	LBD	OsKEA3	195	215	-	20.6212	5.14e-08	0.000184	ACCGCCGCCGCCACCACCGCG
LOC_Os01g60960	LBD	OsCHX7	639	655	+	19.6061	5.28e-08	0.00303	CGGCGGCGGAGGCGGCG
LOC_Os01g07480	LBD	OsCHX3	320	340	+	20.5303	5.55e-08	0.000193	ACCTCCGCCACCACCTGCGCC
LOC_Os01g07480	LBD	OsCHX10	1906	1926	+	20.4848	5.76e-08	0.000194	CTCTCCACCGTCGCCGCCGCC
LOC_Os01g07480	LBD	OsCHX17	146	166	+	20.4394	5.99e-08	0.000196	ACCTCCTCCGCCCCCTCCGCC
LOC_Os01g07480	LBD	OsCHX9	18	38	-	20.3788	6.3e-08	0.0002	CCCGCCGCCGCCGCCGCCCCA
LOC_Os01g07480	LBD	OsCHX16	888	908	-	20.303	6.71e-08	0.000207	TCCGCCACCAGCGCCGCCACC
LOC_Os01g66590	LBD	OsCHX9	2461	2481	+	19.9697	7.37e-08	0.000407	ACGGCGCCGCTGCCGCCGCCG
LOC_Os01g07480	LBD	OsCHX18	292	312	+	20.1515	7.61e-08	0.000222	ACCGCCGACGCCGCCGTCGCC
LOC_Os01g07480	LBD	OsCHX5	379	399	+	20.1515	7.61e-08	0.000222	GCCTTCGCCATCGCCGCCGCG
LOC_Os01g66590	LBD	OsCHX11	129	149	+	19.9242	7.68e-08	0.000407	CTTCCACCTCTTCCTCCGCCG
LOC_Os01g66590	LBD	OsCHX11	1892	1912	-	19.8636	8.12e-08	0.000409	TCGTGGCCGCCGCCTCCGCCG
LOC_Os01g07480	LBD	OsCHX6	6	26	-	20.0606	8.2e-08	0.000233	GCCGCCGCCGCCGCCTCAGGA
LOC_Os01g07480	LBD	OsCHX12	2436	2456	+	20.0303	8.4e-08	0.000233	GACGGCGCCGCCGCCGCCGTT
LOC_Os01g66590	LBD	OsCHX5	590	610	-	19.8182	8.46e-08	0.000409	ACGCCGCCGCCGCCAGCGCCG
LOC_Os01g07480	LBD	OsKEA3	204	224	-	19.9545	8.94e-08	0.000242	CCTCCCGCCACCGCCGCCGCC
LOC_Os01g60960	LBD	OsKEA3	95	111	+	19.1364	9.22e-08	0.00352	CGGCGGCGGCTGCGGCG
LOC_Os01g07480	LBD	OsCHX5	24	44	-	19.9091	9.28e-08	0.000245	ACCGTCGCCATCTCCGCCTCC
LOC_Os01g07480	LBD	OsNHX7	3279	3299	-	19.8788	9.51e-08	0.000246	GCCTCCTCCGGCTCCGGCGGC
LOC_Os01g66590	LBD	OsCHX17	26	46	-	19.6818	9.58e-08	0.000444	ACGTCGCCTTCATCGCCGCCG
LOC_Os01g07480	LBD	OsCHX3	311	331	+	19.7879	1.02e-07	0.000253	ACCTCCGGTACCTCCGCCACC
LOC_Os01g07480	LBD	OsCHX9	2460	2480	+	19.7879	1.02e-07	0.000253	CACGGCGCCGCTGCCGCCGCC
LOC_Os01g66590	LBD	OsCHX3	321	341	+	19.4697	1.16e-07	0.00049	CCTCCGCCACCACCTGCGCCG
LOC_Os01g66590	LBD	OsKEA4	2	22	-	19.4545	1.17e-07	0.00049	CCGCCGCCGCCGCGGCCGCCA
LOC_Os01g66590	LBD	OsCHX14	2234	2254	-	19.4394	1.19e-07	0.00049	TCCACTCCGCCATCCCCGCCG
LOC_Os01g07480	LBD	OsCHX5	12	32	-	19.5152	1.27e-07	0.000307	TCCGCCTCCGTCACCGGCGAG
LOC_Os01g07480	LBD	OsCHX4	337	357	+	19.4697	1.32e-07	0.000312	GCCCTCGCCGTCGCCGCCGCC
LOC_Os01g66590	LBD	OsCHX10	86	106	+	19.2879	1.36e-07	0.00054	ACTCCGGCGCCACCTCCTCCG
LOC_Os01g07480	LBD	OsCHX2	351	371	+	19.3939	1.4e-07	0.000318	CTCGCCGCCGCAGCCGCCGAT
LOC_Os01g07480	LBD	OsCHX9	2082	2102	+	19.3939	1.4e-07	0.000318	CTCGCCGCCGCAGCCGCCGAT
LOC_Os01g66590	LBD	OsCHX9	20	40	-	19.2424	1.41e-07	0.000542	CCCCCGCCGCCGCCGCCGCCC
LOC_Os01g66590	LBD	OsCHX16	572	592	+	19.197	1.47e-07	0.000545	TCTCCTCCACCGCCTTCGCCG
LOC_Os01g07480	LBD	OsCHX17	149	169	+	19.3333	1.47e-07	0.000327	TCCTCCGCCCCCTCCGCCAGC
LOC_Os01g60960	LBD	OsCHX10	1917	1933	-	18.7121	1.49e-07	0.00377	CGGCGGCGGCGGCGGCG
LOC_Os01g66590	LBD	OsCHX2	728	748	+	19.1515	1.53e-07	0.000549	TCACGGCCGCTGCCGCCGCCG
LOC_Os01g07480	LBD	OsCHX6	3	23	-	19.2424	1.58e-07	0.000344	GCCGCCGCCGCCTCAGGAGCC
LOC_Os01g66590	LBD	OsCHX7	639	659	-	19.1061	1.59e-07	0.000553	GGCTCGCCGCCTCCGCCGCCG
LOC_Os01g07480	LBD	OsKEA4	191	211	-	19.197	1.64e-07	0.000347	CCCGCCGCCACCACCTCCTCC
LOC_Os01g07480	LBD	OsCHX10	103	123	+	19.1818	1.66e-07	0.000347	TCCGGCGTCTTCGCCGGCGAC
LOC_Os01g07480	LBD	OsCHX15	164	184	+	19.1061	1.76e-07	0.000355	CCCACCACGTCCTCCGCCGCC
LOC_Os01g07480	LBD	OsCHX13	164	184	+	19.1061	1.76e-07	0.000355	CCCACCACGTCCTCCGCCGCC
LOC_Os01g66590	LBD	OsCHX4	1946	1966	+	18.9697	1.79e-07	0.000603	CGGCCGCCGCCGACGACGCCG
LOC_Os01g07480	LBD	OsCHX18	2380	2400	+	19.0606	1.82e-07	0.000361	TTCTCCTCCACCGCCTCCGTC
LOC_Os01g07480	LBD	OsKEA3	26	46	+	19	1.91e-07	0.000366	CCCTCCGCCTCCTCCGTCTCC
LOC_Os01g07480	LBD	OsKEA4	188	208	-	18.9697	1.95e-07	0.000366	GCCGCCACCACCTCCTCCTCC
LOC_Os01g07480	LBD	OsCHX11	1078	1098	+	18.9545	1.98e-07	0.000366	GCCGCCGCCGTCGCCTCCTAC
LOC_Os01g07480	LBD	OsCHX11	1519	1539	-	18.9545	1.98e-07	0.000366	TCCTCCGCCGTCGTCGTCGTC
LOC_Os01g66590	LBD	OsCHX9	2080	2100	+	18.8333	2.01e-07	0.000657	ATCTCGCCGCCGCAGCCGCCG
LOC_Os01g07480	LBD	OsCHX7	634	654	-	18.9091	2.05e-07	0.000372	GCCGCCTCCGCCGCCGGAGAC
LOC_Os01g07480	LBD	OsCHX11	1075	1095	+	18.8788	2.09e-07	0.000375	GGCGCCGCCGCCGTCGCCTCC
LOC_Os01g07480	LBD	OsCHX4	2130	2150	-	18.803	2.22e-07	0.000391	AGCGGCGTCGCCACCGCCGCC
LOC_Os05g03020	C2H2	OsCHX9	198	216	+	25.9048	3.65e-10	2.53e-05	CCTCCCCCTCTTCCTCCTC
LOC_Os05g03020	C2H2	OsCHX5	120	138	+	25.7698	4.28e-10	2.53e-05	TCTCCTCATCCTCCTCCTC
LOC_Os05g03020	C2H2	OsKEA3	127	145	-	25.3016	7.24e-10	2.85e-05	CCTCCTCCTCCTCCACCAC
LOC_Os05g03020	C2H2	OsCHX17	303	321	+	24.4286	1.71e-09	3.09e-05	CCTCTTCTTCCTCTTCCTC
LOC_Os05g03020	C2H2	OsCHX6	306	324	+	24.4286	1.71e-09	3.09e-05	CCTCTTCTTCCTCTTCCTC
LOC_Os05g03020	C2H2	OsCHX5	312	330	+	24.4286	1.71e-09	3.09e-05	CCTCTTCTTCCTCTTCCTC
LOC_Os05g03020	C2H2	OsCHX15	324	342	+	24.0952	2.32e-09	3.09e-05	CCTCATCCTCTTCCTCTTC
LOC_Os05g03020	C2H2	OsCHX13	324	342	+	24.0952	2.32e-09	3.09e-05	CCTCATCCTCTTCCTCTTC
LOC_Os05g03020	C2H2	OsCHX17	300	318	+	23.8651	2.88e-09	3.09e-05	CCTCCTCTTCTTCCTCTTC
LOC_Os05g03020	C2H2	OsCHX6	303	321	+	23.8651	2.88e-09	3.09e-05	CCTCCTCTTCTTCCTCTTC
LOC_Os05g03020	C2H2	OsCHX5	309	327	+	23.8651	2.88e-09	3.09e-05	CCTCCTCTTCTTCCTCTTC
LOC_Os05g03020	C2H2	OsKEA3	33	51	+	23.7063	3.36e-09	3.31e-05	CCTCCTCCGTCTCCTCCTC
LOC_Os05g03020	C2H2	OsKEA4	183	201	-	23.5079	4.07e-09	3.7e-05	CCACCTCCTCCTCCCCCTC
LOC_Os05g03020	C2H2	OsKEA4	180	198	-	22.881	7.38e-09	6.23e-05	CCTCCTCCTCCCCCTCCCC
LOC_Os05g03020	C2H2	OsKEA2	667	685	-	22.7222	8.51e-09	6.7e-05	CCTCCTCCTCCACATCATC
LOC_Os05g03020	C2H2	OsCHX5	123	141	+	22.6111	9.49e-09	7.01e-05	CCTCATCCTCCTCCTCAGC
LOC_Os05g03020	C2H2	OsCHX9	246	264	+	22.0873	1.5e-08	0.000104	CCTCCTCGTCATCCTCCTC
LOC_Os05g03020	C2H2	OsKEA4	189	207	-	21.5397	2.36e-08	0.000154	CCGCCACCACCTCCTCCTC
LOC_Os05g03020	C2H2	OsCHX9	195	213	+	21.4841	2.47e-08	0.000154	CTCCCTCCCCCTCTTCCTC
LOC_Os05g03020	C2H2	OsCHX4	273	291	+	21.0635	3.5e-08	0.00018	CTTCTTCCTCTTCCTCGTC
LOC_Os05g03020	C2H2	OsCHX17	306	324	+	21.0635	3.5e-08	0.00018	CTTCTTCCTCTTCCTCGTC
LOC_Os05g03020	C2H2	OsCHX6	309	327	+	21.0635	3.5e-08	0.00018	CTTCTTCCTCTTCCTCGTC
LOC_Os05g03020	C2H2	OsCHX5	315	333	+	21.0635	3.5e-08	0.00018	CTTCTTCCTCTTCCTCGTC
LOC_Os05g03020	C2H2	OsCHX11	129	147	+	20.8889	4.04e-08	0.000195	CTTCCACCTCTTCCTCCGC
LOC_Os05g03020	C2H2	OsKEA3	124	142	-	20.8413	4.2e-08	0.000195	CCTCCTCCTCCACCACCCC
LOC_Os05g03020	C2H2	OsNHX3	249	267	+	20.8175	4.28e-08	0.000195	CTTCTTCATCTACCTCCTC
LOC_Os05g03020	C2H2	OsCHX9	243	261	+	20.6349	4.97e-08	0.000212	CCGCCTCCTCGTCATCCTC
LOC_Os05g03020	C2H2	OsCHX1	168	186	+	20.619	5.03e-08	0.000212	CCTCCCTCTCTTCATCCTC
LOC_Os05g03020	C2H2	OsKEA4	186	204	-	20.381	6.13e-08	0.000246	CCACCACCTCCTCCTCCCC
LOC_Os05g03020	C2H2	OsCHX13	135	153	+	20.3492	6.29e-08	0.000246	CTCCATCATCCTCATCCTC
LOC_Os05g03020	C2H2	OsCHX10	141	159	+	20.3175	6.46e-08	0.000246	CTTCCCCCTCTTCCTCTAC
LOC_Os05g03020	C2H2	OsCHX1	216	234	+	19.9286	8.8e-08	0.000308	CCTCCTCGTCGTCCTCCTC
LOC_Os05g03020	C2H2	OsCHX8	804	822	+	19.9286	8.8e-08	0.000308	CCTCCTCGTCGTCCTCCTC
LOC_Os05g03020	C2H2	OsCHX15	321	339	+	19.881	9.12e-08	0.000308	CGCCCTCATCCTCTTCCTC
LOC_Os05g03020	C2H2	OsCHX13	321	339	+	19.881	9.12e-08	0.000308	CGCCCTCATCCTCTTCCTC
LOC_Os05g03020	C2H2	OsCHX8	135	153	+	19.7698	9.97e-08	0.000327	CGTCCTCTACTTCCTCCTC
LOC_Os05g03020	C2H2	OsCHX8	801	819	+	19.6667	1.08e-07	0.000344	CTTCCTCCTCGTCGTCCTC
LOC_Os05g03020	C2H2	OsKEA3	27	45	+	19.5952	1.14e-07	0.000352	CCTCCGCCTCCTCCGTCTC
LOC_Os05g03020	C2H2	OsCHX17	297	315	+	19.4762	1.25e-07	0.000352	CGGCCTCCTCTTCTTCCTC
LOC_Os05g03020	C2H2	OsCHX6	300	318	+	19.4762	1.25e-07	0.000352	CGGCCTCCTCTTCTTCCTC
LOC_Os05g03020	C2H2	OsCHX5	306	324	+	19.4762	1.25e-07	0.000352	CGGCCTCCTCTTCTTCCTC
LOC_Os05g03020	C2H2	OsKEA3	39	57	+	19.4365	1.29e-07	0.000352	CCGTCTCCTCCTCGTCCTC
LOC_Os05g03020	C2H2	OsCHX17	147	165	+	19.4206	1.3e-07	0.000352	CCTCCTCCGCCCCCTCCGC
LOC_Os05g03020	C2H2	OsCHX5	129	147	+	19.4127	1.31e-07	0.000352	CCTCCTCCTCAGCCGCCTC
LOC_Os05g03020	C2H2	OsKEA3	130	148	-	19.3571	1.37e-07	0.000359	GCACCTCCTCCTCCTCCAC
LOC_Os05g03020	C2H2	OsKEA3	121	139	-	19.2222	1.51e-07	0.000389	CCTCCTCCACCACCCCCAC
LOC_Os05g03020	C2H2	OsCHX13	363	381	+	19.0476	1.72e-07	0.000424	CCTCACCCTCCTCCGCCGC
LOC_Os05g03020	C2H2	OsCHX15	363	381	+	19.0476	1.72e-07	0.000424	CCTCACCCTCCTCCGCCGC
LOC_Os05g03020	C2H2	OsCHX5	132	150	+	18.9762	1.82e-07	0.000434	CCTCCTCAGCCGCCTCCTC
LOC_Os05g03020	C2H2	OsKEA3	42	60	+	18.9603	1.84e-07	0.000434	TCTCCTCCTCGTCCTCGTC
LOC_Os05g03020	C2H2	OsCHX10	138	156	+	18.8254	2.03e-07	0.000471	CTACTTCCCCCTCTTCCTC
LOC_Os05g03020	C2H2	OsCHX3	2080	2098	-	18.7222	2.19e-07	0.000494	TCGCCTCCTCGTCCTCCAC
LOC_Os05g03020	C2H2	OsCHX9	192	210	+	18.7063	2.22e-07	0.000494	CTTCTCCCTCCCCCTCTTC
LOC_Os05g03020	C2H2	OsNHX1	1320	1338	+	17.2381	6.38e-07	0.000898	TCTCCTCAATCTCCTCATC
LOC_Os03g10140	C2H2	OsNHX5	196	212	-	15.7727	2.41e-06	0.299	GGGAAAAGGACAAACAA
LOC_Os01g14010	C2H2	OsNHX5	193	212	-	14.6818	3.79e-06	0.47	GGGAAAAGGACAAACAAGCA
LOC_Os01g09850	C2H2	OsNHX5	195	212	-	14.5455	4.3e-06	0.534	GGGAAAAGGACAAACAAG
LOC_Os03g51690	TALE	OsNHX2	43	62	-	18.8205	6e-08	0.00229	CTCCCGCCGCCCGTCCCTCC
LOC_Os03g51690	TALE	OsCHX9	195	214	+	18.7949	6.22e-08	0.00229	CTCCCTCCCCCTCTTCCTCC
LOC_Os03g51690	TALE	OsCHX11	2015	2034	+	18	1.74e-07	0.003	CGCTCGCCTCCCGCCTCGCC
LOC_Os03g51690	TALE	OsCHX13	515	534	+	17.8718	2.04e-07	0.003	CCGTCCGCCTCTCCCTCTCC
LOC_Os03g51690	TALE	OsCHX15	515	534	+	17.8718	2.04e-07	0.003	CCGTCCGCCTCTCCCTCTCC
LOC_Os01g74540	GATA	OsCHX18	537	563	+	23.956	1.58e-09	0.000184	CATGCTCACCACCATGCTCATCGCCAT
LOC_Os01g74540	GATA	OsCHX18	1209	1235	+	13.8681	1.15e-07	0.00672	CAAGTCGTTCATGGCCATCATCTTCAT
LOC_Os04g50770	MYB	OsCHX15	2165	2185	-	18.2576	2.14e-07	0.0132	CCTCTCTCCTACCAACCACCA
LOC_Os04g50770	MYB	OsCHX13	2204	2224	-	18.2576	2.14e-07	0.0132	CCTCTCTCCTACCAACCACCA
LOC_Os02g22020	G2-like	OsNHX5	314	324	-	14.7576	3.83e-06	0.477	AGAATCTTCTG
LOC_Os06g47150	ARF	OsKEA1	518	538	+	5.66265	4.12e-06	0.255	TTCATCTTGTTGGGGGAAAAA
