# Supplementary material for: Genome-wide identification and characterization of cation-proton antiporter (CPA) gene family in rice (Oryza sativa L.) and their expression profiles in response to phytohormones
Source: PLoS One. 2025 Jan 24;20(1):e0317008. doi: 10.1371/journal.pone.0317008 (PMC11761165; doi:10.1371/journal.pone.0317008)
Supplement: S12 Data — (XLSX) [file pone.0317008.s012.xlsx]

## Sheet: Mapped ID
S12 Data. Protein-protein interaction of OsCPA proteins with Arabidopsis string protein retrieved from STRING database. (XLSX)
Query Item	StringId	Identity	Bitscore	Preferred Name						Annotation
OsKEA1	3702.Q8VYR9	72.5	325.5	KEA5	K(+) efflux antiporter 5; K(+)/H(+) antiporter involved in K(+) homeostasis and osmotic adjustment.
OsKEA2	3702.O65272	64.6	1092.4	KEA2	K(+) efflux antiporter 2, chloroplastic; Electroneutral K(+)/H(+) antiporter modulating monovalent cation and pH homeostasis in plastids. Transports K(+) and Cs(+) preferentially relative to Na(+) or Li(+). May function in osmotic adjustment.
OsKEA3	3702.Q9ZUN3	76.7	724.5	KEA4	K(+) efflux antiporter 4; K(+)/H(+) antiporter involved in K(+) homeostasis and osmotic adjustment; Belongs to the monovalent cation:proton antiporter 2 (CPA2) transporter (TC 2.A.37) family. KEA (TC 2.A.37.1) subfamily.
OsKEA4	3702.Q9M0Z3	79.7	958	KEA3	K(+) efflux antiporter 3, chloroplastic; Electroneutral K(+)/H(+) antiporter. Accelerates photosynthetic acclimation in fluctuating light environments. Belongs to the monovalent cation:proton antiporter 2 (CPA2) transporter (TC 2.A.37) family. KEA (TC 2.A.37.1) subfamily.
OsNHX1	3702.Q56XP4	69.6	703	NHX2	Sodium/hydrogen exchanger 2; Acts in low affinity electroneutral exchange of protons for cations such as Na(+) or K(+) across membranes. May also exchange Li(+) and Cs(+) with a lower affinity. Involved in vacuolar ion compartmentalization necessary for cell volume regulation and cytoplasmic Na(+) detoxification.
OsNHX2	3702.Q8S397	62.6	626.3	NHX4	Sodium/hydrogen exchanger 4; May act in low affinity electroneutral exchange of protons for cations such as Na(+) or K(+) across membranes. May also exchange Li(+) and Cs(+) with a lower affinity.
OsNHX3	3702.Q56XP4	76.6	782.3	NHX2	Sodium/hydrogen exchanger 2; Acts in low affinity electroneutral exchange of protons for cations such as Na(+) or K(+) across membranes. May also exchange Li(+) and Cs(+) with a lower affinity. Involved in vacuolar ion compartmentalization necessary for cell volume regulation and cytoplasmic Na(+) detoxification.
OsNHX4	3702.Q8RWU6	55.8	527.3	NHX6	Sodium/hydrogen exchanger 6; Involved in trafficking to the vacuole. Required for cell proliferation and cell expansion, but not for cell differentiation. May act in low affinity electroneutral exchange of protons for cations such as Na(+) or K(+) across membranes. May also exchange Li(+) and Cs(+) with a lower affinity (By similarity); Belongs to the monovalent cation:proton antiporter 1 (CPA1) …
OsNHX5	3702.Q8S396	53.1	297.4	NHX5	Sodium/hydrogen exchanger 5; Involved in trafficking to the vacuole. Required for cell proliferation and cell expansion, but not for cell differentiation. Acts in low affinity electroneutral exchange of protons for cations such as Na(+) or K(+) across membranes. May also exchange Li(+) and Cs(+) with a lower affinity.
OsNHX6	3702.Q56XP4	71.5	725.3	NHX2	Sodium/hydrogen exchanger 2; Acts in low affinity electroneutral exchange of protons for cations such as Na(+) or K(+) across membranes. May also exchange Li(+) and Cs(+) with a lower affinity. Involved in vacuolar ion compartmentalization necessary for cell volume regulation and cytoplasmic Na(+) detoxification.
OsNHX7	3702.Q9LKW9	64	1236.1	NHX7	Sodium/hydrogen exchanger 7; Acts in electroneutral exchange of protons for cations such as Na(+) or Li(+) across plasma membrane. Involved in Na(+) and K(+) homeostasis. Required for cytoplasmic Na(+) and Li(+) detoxification by secreting them from the cytoplasm to the extracellular space. Regulates Na(+) content of the xylem sap. Belongs to the monovalent cation:proton antiporter 1 (CPA1) trans…
OsCHX1	3702.Q9SIT5	58	876.7	CHX15	Cation/H(+) antiporter 15; May operate as a cation/H(+) antiporter.
OsCHX2	3702.Q9SIT5	51.9	235.7	CHX15	Cation/H(+) antiporter 15; May operate as a cation/H(+) antiporter.
OsCHX3	3702.Q9SIT5	32.1	327.4	CHX15	Cation/H(+) antiporter 15; May operate as a cation/H(+) antiporter.
OsCHX4	3702.Q9LUN4	62.9	872.8	CHX19	Cation/H(+) antiporter 19; May operate as a cation/H(+) antiporter.
OsCHX5	3702.Q9M353	59.3	895.2	CHX20	Cation/H(+) antiporter 20; Operates as a K(+)/H(+) antiporter that maintains K(+) homeostasis in guard cells and could regulate pH. Plays a critical role in osmoregulation through the control of stomates opening. Belongs to the monovalent cation:proton antiporter 2 (CPA2) transporter (TC 2.A.37) family. CHX (TC 2.A.37.4) subfamily.
OsCHX6	3702.Q9LUN4	65.7	966.8	CHX19	Cation/H(+) antiporter 19; May operate as a cation/H(+) antiporter.
OsCHX7	3702.Q9M353	52.3	384.8	CHX20	Cation/H(+) antiporter 20; Operates as a K(+)/H(+) antiporter that maintains K(+) homeostasis in guard cells and could regulate pH. Plays a critical role in osmoregulation through the control of stomates opening. Belongs to the monovalent cation:proton antiporter 2 (CPA2) transporter (TC 2.A.37) family. CHX (TC 2.A.37.4) subfamily.
OsCHX8	3702.Q9SIT5	40	527.7	CHX15	Cation/H(+) antiporter 15; May operate as a cation/H(+) antiporter.
OsCHX9	3702.Q9SIT5	57.4	874.8	CHX15	Cation/H(+) antiporter 15; May operate as a cation/H(+) antiporter.
OsCHX10	3702.Q9SIT5	34	428.7	CHX15	Cation/H(+) antiporter 15; May operate as a cation/H(+) antiporter.
OsCHX11	3702.Q9SA37	26.6	221.5	CHX1	Cation/H(+) antiporter 1; May operate as a cation/H(+) antiporter.
OsCHX12	3702.Q9SIT5	26	233.8	CHX15	Cation/H(+) antiporter 15; May operate as a cation/H(+) antiporter.
OsCHX13	3702.Q9SIT5	36.3	471.1	CHX15	Cation/H(+) antiporter 15; May operate as a cation/H(+) antiporter.
OsCHX14	3702.Q9SIT5	41.4	597.4	CHX15	Cation/H(+) antiporter 15; May operate as a cation/H(+) antiporter.
OsCHX15	3702.Q9SIT5	36.4	469.2	CHX15	Cation/H(+) antiporter 15; May operate as a cation/H(+) antiporter.
OsCHX16	3702.Q9SIT5	41.7	603.6	CHX15	Cation/H(+) antiporter 15; May operate as a cation/H(+) antiporter.
OsCHX17	3702.Q9LUN4	65.2	936	CHX19	Cation/H(+) antiporter 19; May operate as a cation/H(+) antiporter.
OsCHX18	3702.Q8L709	34	409.1	CHX28	Cation/H(+) antiporter 28; May operate as a cation/H(+) antiporter.
