# Supplementary material for: Genome-wide identification and characterization of cation-proton antiporter (CPA) gene family in rice (Oryza sativa L.) and their expression profiles in response to phytohormones
Source: PLoS One. 2025 Jan 24;20(1):e0317008. doi: 10.1371/journal.pone.0317008 (PMC11761165; doi:10.1371/journal.pone.0317008)
Supplement: S13 Data — (XLSX) [file pone.0317008.s013.xlsx]

## Sheet: Sheet1
S13 Data. Tissue specific expression data of OsCPA genes
Gene name	Anther	Mature pollen	Embryo- 25 DAP	Pistil	Pre-emergence inflorescence	Post-emergence inflorescence	Endosperm- 25 DAP	Seedling four-leaf stage	Leaves-20 days	Shoots	Seed-5 DAP	Seed-10 DAP
OsKEA1	9.93	0	18.09	10.75	16.58	20.32	15.51	31.78	32.79	13.75	10.51	9.27
OsKEA2	43.6	0	14.94	19.94	30.27	20.74	1.19	44.05	30.23	15.51	12.36	3.25
OsKEA3	6.13	0	12.54	16.98	32.32	13.52	14.89	7.0525	2.66	40	10.11	11.01
OsKEA4	8.61	0	2.36	6.85	2.16	5.8	0.2	31.8575	62.13	20.12	5.25	0.7
OsNHX1	4.54	0	2.85	5.39	14.51	14.13	0.08	16.35	34.53	12.03	6.93	0.86
OsNHX2	0.09	0	148.96	0.45	0.72	5.15	8.02	1.8925	0.11	1.04	11.19	15.31
OsNHX3	86.19	54.04	6.94	13.42	74.74	15.61	2.06	8.6825	13.11	44.82	9.47	3
OsNHX4	30.51	0	19.97	28.9	19.8	28.15	8.55	19.055	19.48	19.2	24.46	14.11
OsNHX5	10.28	0	0	0.25	0.29	1.1	0.16	0	0	0	0.66	0.09
OsNHX6	5.07	0	6.92	13.78	11.02	40.73	1.61	8.85	15.5	22.38	8.68	5
OsNHX7	27.3	81.16	13.08	17.79	20.48	26.01	0.9	13.8075	19.09	28.88	9.47	2.99
OsCHX1	115.74	0	0.02	0.12	0.01	0.78	0	0	0	0	0	0
OsCHX2	0.19	0	0.05	0.36	0.11	0	0.18	0	0	0	19.27	1.91
OsCHX3	15.23	0	0	0.12	0.07	0.03	0	0	0	0	0	0.02
OsCHX4	14.71	0	0.37	0.13	3.04	0.78	0	0	0.04	0.07	0	0.03
OsCHX5	0.1	0	12.23	0	0.88	0.51	1	0.9025	2.48	2.84	0.67	0.5
OsCHX6	28.63	0	0	0.1	0.01	0.83	0	0	0	0	0	0
OsCHX7	0	0	0	0	0.3	0	0.03	0	0	0	0.37	0
OsCHX8	48.63	0	0	0.21	0.05	1.13	0.51	0.045	0.41	0.77	0.24	0.37
OsCHX9	41.96	0	0	0.05	0.04	2.22	0	0	0	0	0.67	0.03
OsCHX10	26.2	0	0.02	0.1	0.29	1.09	0.03	0	0.09	0.18	0.11	0.05
OsCHX11	16.31	0	0	1.21	4.89	1.14	0	0.265	0	4.4	0	0
OsCHX12	18.19	0	0.04	0.19	3.03	0.47	0.02	0	0.02	0	0.05	0
OsCHX13	30.65	0	0	0.28	0.15	0.77	0	0	0	0	0	0
OsCHX14	13.62	0	0.12	0	0.24	0.53	0	0.2	0	0	0.14	0.03
OsCHX15	5.06	0	0	0	0.06	0	0	0	0	0	0.05	0
OsCHX16	20.96	0	0.11	0.1	0.11	1.03	0	0.045	0	0.3	0	0
OsCHX17	1.26	0	0.97	1.28	0.43	0.74	0.66	0	0.14	1.27	1.99	1.54
OsCHX18	24.04	0	0.06	0.15	0.17	0.43	0	0	0	0	0	0
