# Supplementary material for: Genome-wide identification and characterization of cation-proton antiporter (CPA) gene family in rice (Oryza sativa L.) and their expression profiles in response to phytohormones
Source: PLoS One. 2025 Jan 24;20(1):e0317008. doi: 10.1371/journal.pone.0317008 (PMC11761165; doi:10.1371/journal.pone.0317008)
Supplement: S14 Data — (XLSX) [file pone.0317008.s014.xlsx]

## Sheet: 15days
S14 Data. RNA-seq expression data of OsCPA genes in phytohormone treatments
Gene name	15_days_Leaf_HMCK_HH3	15_days_Leaf_ABA_HH3	15_days_Leaf_GA_HH3	15_days_Leaf_IAA_HH3	15_days_Leaf_HMCK_HY73	15_days_Leaf_ABA_HY73	15_days_Leaf_GA_HY73	15_days_Leaf_IAA_HY73	15_days_Leaf_HMCK_HH7A	15_days_Leaf_ABA_HH7A	15_days_Leaf_GA_HH7A	15_days_Leaf_IAA_HH7A
OsKEA1	15.2	21.1367	16.45	20.8167	18.8	19.4467	29.0633	19.89	18.2667	18.2133	27.31	23.6167
OsKEA2	54.0467	51.9067	31.33	52.2133	51.5167	47.8167	42.3833	55.49	50.7867	45.9567	38.7433	49.3933
OsKEA3	13.5333	14.06	11.1533	15.0067	13.4933	12.3467	17.5467	14.42	12.6033	10.44	22.0967	14.6233
OsKEA4	50.56	52.08	31.5433	48.9167	44.2167	41.1233	37.8933	53.9467	38.3533	45.1767	29.8133	48.06
OsNHX1	16.9933	16.6567	11.6733	19.6033	17.2567	18.9067	14.2233	19.2033	17.9	16.9967	13.0467	16.6733
OsNHX2	0.0333333	0.0266667	0.0433333	0	0.0633333	0.05	0.06	0.0133333	0.0133333	0.01	0.02	0.0366667
OsNHX3	5.18	7.65333	7.41667	8.09667	6.77667	7.23333	10.9867	7.41333	6.31333	13.24	13.0067	9.44667
OsNHX4	38.8933	44.47	27.2067	40.39	40.22	42.3933	35.23	40.3967	40.5333	44.5133	32.4633	37.0967
OsNHX5	0	0	0	0	0	0	0	0	0	0	0	0
OsNHX6	13.8767	15.1467	10.7167	13.5433	19.6033	22.1267	20.8833	21.4567	27.0367	30.6267	30.3533	28.48
OsNHX7	44.7367	45.7567	31.0433	48.65	46.9033	41.76	39.9667	46.08	42.7833	39.0467	36.8167	37.0367
OsCHX1	0.0666667	0.0466667	0.0333333	0.0466667	0.0733333	0.0566667	0.04	0.0533333	0.00666667	0.0166667	0.0333333	0.0366667
OsCHX2	0	0	0	0	0	0	0	0.0833333	0	0	0	0
OsCHX3	0.00666667	0.00666667	0.0166667	0.00666667	0.0933333	0.0466667	0.00666667	0.00666667	0	0.0833333	0.0866667	0.06
OsCHX4	0.0333333	0	0	0	0	0	0.00666667	0	0	0.0333333	0.00666667	0
OsCHX5	6.54	6.12667	3.70333	5.06667	5.87333	5.34333	4.28667	4.44	5.48333	5.08	2.83333	4.74667
OsCHX6	0	0	0.01	0.03	0	0.00666667	0	0	0	0	0	0
OsCHX7	0	0	0	0.0166667	0	0	0	0	0.05	0	0	0
OsCHX8	0.106667	0.133333	0.173333	0.07	0.163333	0.23	0.45	0.253333	0.0966667	0.323333	0.45	0.203333
OsCHX9	0	0	0	0	0	0	0	0	0	0	0	0
OsCHX10	0.126667	0.216667	0.0833333	0.193333	0.183333	0.186667	0.36	0.11	0.153333	0.333333	0.31	0.196667
OsCHX11	0.0566667	0.03	0.04	0	0.0266667	0.0566667	0.0266667	0.01	0.0366667	0.0433333	0.04	0.0533333
OsCHX12	0.0333333	0.0233333	0	0.0166667	0	0.0133333	0	0.01	0	0	0	0
OsCHX13	0.0266667	0.04	0.00666667	0.00666667	0.0166667	0	0.0133333	0.00666667	0	0	0.0133333	0
OsCHX14	0	0	0	0	0	0	0	0	0	0	0.00666667	0
OsCHX15	0.0133333	0.0133333	0.00666667	0	0	0.0466667	0	0.00666667	0.00666667	0.00666667	0.00666667	0
OsCHX16	0	0	0	0	0	0	0	0	0	0	0.02	0
OsCHX17	0.15	0.396667	0.27	0.06	0.193333	0.346667	0.39	0.306667	0.556667	0.64	0.383333	0.61
OsCHX18	0.25	0.263333	0.113333	0.166667	0.266667	0.186667	0.15	0.333333	0.18	0.08	0.23	0.183333
